# Supplementary material for: Systematic optimization of prime editing for the efficient functional correction of CFTR F508del in human airway epithelial cells
Source: Nat Biomed Eng. 2024 Jul 10;9(1):7–21. doi: 10.1038/s41551-024-01233-3 (PMC11754097; doi:10.1038/s41551-024-01233-3)
Supplement: Supplementary file 3 — Supplementary tables of sequencing primers; pegRNA, epegRNA, petRNA, ngRNA, dsgRNA and sgRNA sequences used in each figure and associated Sequence Read Archive file names; and CIRCLE-seq nominated off-target loci. [file 41551_2024_1233_MOESM3_ESM.xlsx]

## Sheet: ST1 Sequencing Primers
All HTS primers include the following overhangs for HTS:
Forward primer 5’ extension: ACACTCTTTCCCTACACGACGCTCTTCCGATCTNNNN
Reverse primer 5’ extension: TGGAGTTCAGACGTGTGCTCTTCCGATCT
Site	Forward primer	Reverse primer
CFTR F508del	TCCAGACTTCACTTCTAATGGTG	CTAACCGATTGAATATGGAGCCAA
DNMT1	CACAACAGCTTCATGTCAGCC	ACGTTAATGTTTCCTGATGGTCC
RUNX1	TCACAAACAAGACAGGGAACTG	AGATGTAGGGCTAGAGGGGTG
epegRNA Off-Target Site 01	AGTTACTTGCTCTCTCTGTTAAACTCT	TGTCATGATATCTTTGAGTTTCAAATGCTT
epegRNA Off-Target Site 02	TTTAGTTTTGTCTTAGGCTGCTTGG	GGCTAGGGCTAGAATACTTATCTCA
epegRNA Off-Target Site 03	TGTAGCCTTTTGATTATGTGTTCTACT	AAAAACCACTGCTAGATATTTGCCC
epegRNA CFTR	CAGAGGGTAAAATTAAGCACAGTGG	CAGTAGCTTACCCATAGAGGAAACA
epegRNA Off-Target Site 05	TGAGTTAGTTCAACCAAACATTTAAAGAAG	TGCATTCCTGCATAAATCATACTTGGA
epegRNA Off-Target Site 06	CTACTTTTTGCAGGTTATGGTGTGT	TGGCACACAATAGGCATTTAAGTTT
epegRNA Off-Target Site 07	GCTGAGGTAGAAGAATCGCTTGAAC	CTCACTGGCACACCACTTACCTC
epegRNA Off-Target Site 08	TTCTTGCTTTGTTTGAATCAATGGT	GGGCATCTGTAATCTCAGCTACTC
epegRNA Off-Target Site 09	TCTATAAACTCCATTCTACTATTGCTTCT	AAAACACAAAACATGACCCATTTTCA
epegRNA Off-Target Site 10	CAGAAGAAGGTAAGTTTGAAAGCCA	GTCTTATGACAGACCAGCCTCC
epegRNA Off-Target Site 11	ATCATCCTCATCTTCATCACTGGAG	GGAAAATGATGTGCTTTCCTCTCAT
epegRNA Off-Target Site 12	AACTGGTACCATTCCTTCTGAAACT	ATTTGTGTATGTTGAACCAGCCTTC
epegRNA Off-Target Site 13	ACCTTATAGCTTTACAGGGCATACT	TTAATTGTGCCTGTAGACACAGCAT
epegRNA Off-Target Site 14	AAGTGAATTTTGTCTTCTATTGATATGGT	AAGAGGAAGCATTCTATAAGGTCAGT
epegRNA Off-Target Site 15	CTAGTGTGAGGTATGCCAGAGATG	GAATTACCTGCCATTAGAAAGGGTG
epegRNA Off-Target Site 16	TTTTCAATTCTATGCCTGTGGTGA	TTCTCCCTTACTCATCTTACAATGCC
epegRNA Off-Target Site 17	AGACCATGAATGTCATGTACTTATCC	TACCAGGTAGACAGATTTTGGACTC
epegRNA Off-Target Site 18	TACCAGTTCTTTTCAAATTCTTCCAAA	CTTGCATTCCAGAGATAAATCCCAC
epegRNA Off-Target Site 19	ATGATCGTTACAAAGAATCAGGTCA	TACGAAGTTTCAAGAAAGGCTAACA
epegRNA Off-Target Site 20	AAATCCCACTATGTAGTTTATGGTGT	TGTCATTGGTAAACTATGTCAAATGCT
epegRNA Off-Target Site 21	ATCCCTGAATCCCTGGTATGAAATC	GGTACCAATCCTTTGACACTAATCC
epegRNA Off-Target Site 22	GTCAATTAAGTGGTTTTTGTCCTTCG	TATTCTGAGACCAGCATACCCTAAT
epegRNA Off-Target Site 23	CCTCCCAAAGTGCTGGGATTAC	CCAACATTTGCTTTCCTGGGATAAA
epegRNA Off-Target Site 24	TGGTGGACTACATTAGTTAATTTTCCATT	CATAACCTCGTCCAAAACACAGAAA
epegRNA Off-Target Site 25	AATTATGAGGTCCCAAAGGATATAAGT	CCCACTGGATTATGGAGAATAATGT
epegRNA Off-Target Site 26	GAACCAGTACCGATTCTACTCAAAC	GCATGTTAAACTATCCTTGCATCCC
epegRNA Off-Target Site 27	ACCGTTACCTACTTTCTAGATTTCTCC	GTTCCTACAAGAAAATGTGCTTTGC
epegRNA Off-Target Site 28	TAATCAGATCAAGGAGCTTTTGGGT	ATATGTTGAACCAAACTTGCATCCC
epegRNA Off-Target Site 29	ACCAGACATTCAGAGAAGAATTGAT	ATCCCTGGTATGAAACCCACT
epegRNA Off-Target Site 30	AGAACCGAAGAAAAAGTCAAGTTCC	TGGGGTTATTTAGAGGAGGCTCATA
epegRNA Off-Target Site 31	AGGCAAAAGACTTTAAGTGTAGGATA	TCCATTAATCACAGTCTTCATTCTCA
epegRNA Off-Target Site 32	CAACTGCATATCAGGGCAAAAGAAA	TATAGACGGACACAAATAGAGACCA
nsgRNA Off-Target Site 01	GGTAGCTTAAAACAACGGAAACTCA	ATAATCCTGGAAAACAAGAATGGGC
nsgRNA Off-Target Site 02	GACAGAAATGTATTCTCTCATAGTTTTGGA	AAATTTGTGTCCACTGGATGACTGG
nsgRNA Off-Target Site 03	GGAAAATCGGAACTCAGTGAAACA	GTGAAGCATCTACAAGCCAAGGAAT
nsgRNA Off-Target Site 04	TTAAAGATGGAAGCAGGGATTGGA	TTTAATGCAGGTGCTGATCTGATGG
nsgRNA Off-Target Site 05	TACTATATTAGTTTCCTGGGACTGCT	CCATGTGATGTCAAAGATTCGAGG
nsgRNA Off-Target Site 06	AGAAACATATTCTCTCGCAGTCCTT	TAAATCCAATGACTGGTGTCTCTGT
nsgRNA Off-Target Site 07	AAATGCTGTTCTAGAAGGCACTAAG	TTTTTCTGCAACTGCAATTACCAAC
nsgRNA Off-Target Site 08	TTCCAGCCTCTAGGAATGGAATCTA	ATAAGAAGGCCATGTGACAATGGAG
nsgRNA Off-Target Site 09	GAAGTCTCGTGTGGGGTGTG	GACATGGAGTGGTGCTTGTG
nsgRNA Off-Target Site 10	TATTCCAAACCCACCATAGGACAAA	ATGACCGGTGTCATAAGAAGAAAGA
nsgRNA Off-Target Site 11	AGCTGCCATAAAATATTTACCACGA	GAGAAGAGACATGAAGACAGACACT
nsgRNA Off-Target Site 12	GAAACTGAGGCTGTCCTGGTTA	CAGGTTCAAGAACTACACTGTTTGC
nsgRNA Off-Target Site 13	TAATGAAGGACCACAGACCAGAAG	CTTTAAAAGACACGGACGGACAC
nsgRNA Off-Target Site 14	TTTCCTGGGGCCTTCATAACAAAAT	TTTAAAAGGACAGGAAGGCTTGTGG
nsgRNA Off-Target Site 15	CTGCTCTAACAAATTACCACCCACC	ATGATGAGTGTCTTTATGAGAGGCA
nsgRNA Off-Target Site 16	TAAGACCAAAAAGGACACACAGTGA	TTTCCCAGGGTTTCTGTAACAAATG
nsgRNA Off-Target Site 17	AATTCATGAAAAACCTGACCTGTGA	ATTTTTACTTCTCCCTTGGTGTAGC
nsgRNA Off-Target Site 18	GCAGAAACTGGAGTAATGCAAAGAT	GAGGTTAGGGGACTGTGTTAGTTTC
nsgRNA Off-Target Site 19	GTTCTCGACTTACACAGTCGGT	CCTTTTTGGAAGGCTCTGAAATGAA
nsgRNA Off-Target Site 20	TTTGCCCAGCTCCTTATATATTCAC	ATGCATGCTTCTAATTCTGCAACAA
nsgRNA Off-Target Site 21	TGACCCTGAGAAGAAGGTTTTGG	GGGTCTGTAGACACATCAAGGAATG
nsgRNA Off-Target Site 22	GCTGCTATAATAAACAACGGCAAAC	GGGGAAGATGTAGATATTCAGGAGG
nsgRNA Off-Target Site 23	AATCCTCTTGAATGTTCCCAGTGAC	GGAATTGTTCAAAAACAGCCTTGAA
nsgRNA Off-Target Site 24	AGACAGAGATACACACAACACAGAG	ACAGTGATTTCTTCTGTCACAGTTC
nsgRNA Off-Target Site 25	TAATAACAGCACCCACCTTATGGG	GAGACATAAACGTTCAATCTGTTGC
nsgRNA Off-Target Site 26	AACATAAAACAGCACAACCCCTATG	TTGAAGATGAAGGAAGGAACCATGT
nsgRNA Off-Target Site 27	CTAAGTCTGGTGGGGCTAAGACA	CAGGGTAGGAGCTCTGTGAGTATG
nsgRNA Off-Target Site 28	AAGGTGTATTAATTTGCTAGGGTTTCC	CAGAGGTGAAGATTGGAATTATGCT
nsgRNA Off-Target Site 29	ACTGTGGTTGGCTTTACAGTGG	CAGTGTTTAACCCTTTGTGGTGTT
nsgRNA Off-Target Site 30	ATTTTCCAAAACGTTCATAGGGACT	GGCAATGGAGACAGTGATTAAAGTG
nsgRNA Off-Target Site 31	GGGGTTCATACAAGAAACACAGAGA	AAATCACTGTAAACTGGGACGCTTA
nsgRNA Off-Target Site 32	CCTCTTATAAGGACACCTGTTGGAC	GAAACACGTTCTCGCATCTCTG
dsgRNA Off-Target Site 01	GTACAACTTCACAACTTTGCCTCA	ATATGGAAAGAAACGTGCTTGACTT
dsgRNA Off-Target Site 02	TCCAAAATGTTGAATTTCCTTTGAGC	CTTCTGTTAATCTGTCTTTGGCAAT
dsgRNA Off-Target Site 03	TAGGTGAGGAGAAAGGAAGTGGTAG	GATAGATGCAGGTGTATAGGTTCAGA
dsgRNA Off-Target Site 04	TATAGTCTATGCAGTCGTTCCCAGT	CAGAGACCTTCTCTACCACATCG
dsgRNA Off-Target Site 05	GATTACCCCAGAGACCTTTTCTACT	GTCATTCCCAGTAAGTAACCTCCAC
dsgRNA Off-Target Site 06	GTAGAGACGAGGTTTCACTATGTTGG	TGGGTGCCCCGATTACCTATC
dsgRNA Off-Target Site 07	CCTTGGGCACTAAGACGAGTGA	CCAGGAAGATGCAGGAAAAGAAGG
dsgRNA Off-Target Site 08	CTAGGGCACGTTCATTCACTGG	AAAATGACCAGGTTGTCAGCAAG
dsgRNA Off-Target Site 09	TACCCCAGAGATCTTCTCTACCATA	TCATAGCAATGTTATTCCTCTTGGC
dsgRNA Off-Target Site 10	CCCAGTCAGGGGCTTGTAGATAAA	GAGGAATCTGTCAACCCCTGTT
dsgRNA Off-Target Site 11	AGAAACGAGGAAAAGGCGACAG	TCATGGCACATCTCATTTTATGGTC
dsgRNA Off-Target Site 12	GTACCCTATGTGCTTGGAGCCT	GGCACTTCTGAACCAATAACTGGAA
dsgRNA Off-Target Site 13	TGTATGCATGCAGTTTGCTTTCAG	GTAGAAACTGAATTGGAGAAGGTGG
dsgRNA Off-Target Site 14	TACTCCCCTCCTTTTCCTAGGGATG	AATGGTGCATTAAACAACCAAAGCA
dsgRNA Off-Target Site 15	GGTCTGTGGATTCCTTCAACTTTTA	TTAAAGTAACTTGCATCACTGCTTGA
dsgRNA Off-Target Site 16	TCATACAATCAGAGAGTAGAATGGTCA	GGACCAAAAGCAGGAAAAGAACATC
dsgRNA Off-Target Site 17	AAGTGAGTAGAGAAGATCAGGACAA	ATGTATCCAGGACATATATTTGCAACC
dsgRNA Off-Target Site 18	GAGGCCAGGTGAACTGACTAAG	AAAGGGTTCCCTAGCCAGCAT
dsgRNA Off-Target Site 19	TTACCTTCTTTTTCAATCATGCCCC	GTATTTCACAGTGAGTGTGCTTCTG
dsgRNA Off-Target Site 20	TGTATAGCTTCTGGGCACCTTTTA	GTCCTGTCACTTTGACGGATGG
dsgRNA Off-Target Site 21	ACTTGACCAGAGAAGACAGACAAAA	ACGTCCTATGTTTGACTTTATAAGGAAC
dsgRNA CFTR	GCCTTCAGAGGGTAAAATTAAGCAC	AGACTAACCGATTGAATATGGAGCC
dsgRNA Off-Target Site 23	CTAGTGTCCCTCCTACAGAGGAAA	TGGGAGGGACTGAAGATTAACAAGA
dsgRNA Off-Target Site 24	AGATTATCACATCATCTGCAAACTAAGA	AAGGGGAAATCCTCAACCTAATGAA
dsgRNA Off-Target Site 25	ATATATGTGGTCCCTTACCAAACCC	ATGGTCTTGAGATATGTTTTCCCCT
dsgRNA Off-Target Site 26	TGGTGTGCATTACCTAGACACTATTT	CTTCACCAGTGTAAAGAAACTACCC
dsgRNA Off-Target Site 27	ATCTCACTAAAATACACCCTGGCTC	ATTTTAGGCATTCTTTCTAGGCACC
dsgRNA Off-Target Site 28	ACAAGGTCTCGCTCTCTCACC	CCCGGCCAGCTATCATATTTTTAATCT
dsgRNA Off-Target Site 29	AAAGACTGAGGCCCAAACATTAAAC	GAACACTGTACCTGGAGTTTCTCTT
dsgRNA Off-Target Site 30	TTAGCTAGTTAGGGATTAGGGTTGG	ACCCAAAGCAGATTGAATCATGAAG
dsgRNA Off-Target Site 31	GGTCAGGACTTGATTAATGACTGGT	AGTTTGCTCCAGCAAGGAGTC
dsgRNA Off-Target Site 32	TTTTTCTGCGCCATTAACCTGATAC	AGATGTCTTTTGAAATCTGACACTTGA

## Sheet: ST2 gRNA sequences + SRA files
Figure	Cell type	BioProject	Sequence Read Archive File Name [Replicate 1]	Sequence Read Archive File Name [Replicate 2]	Sequence Read Archive File Name [Replicate 3]	Condition	Sequenced amplicon(s)	gRNA target site	Programmed edit	epegRNA -or- pegRNA reference number	epegRNA -or- pegRNA spacer (5′-3′)	epegRNA -or- pegRNA scaffold (5′-3′)	epegRNA -or- pegRNA RTT (5′-3′)	epegRNA -or- pegRNA PBS (5′-3′)	epegRNA -or- pegRNA 3' structural motif (5′-3′)	ngRNA reference number	ngRNA spacer (5′-3′)	ngRNA scaffold (5′-3′)	dsgRNA reference number	dsgRNA spacer (5′-3′)	dsgRNA scaffold (5′-3′)	sgRNA reference number	sgRNA spacer (5′-3′)	sgRNA scaffold (5′-3′)	petRNA reference number	petRNA 5' sequence (5′-3′) {or entire sequence (for DNMT1 and RUNX1 positive controls)}	petRNA RTT (5′-3′)	petRNA PBS (5′-3′)	petRNA 3' sequence (5′-3′)
F1b	CFTR F508del HEK293T	PRJNA1055086	Fig1b_LAS294-1-025_S25_L001_R1_001.fastq.gz	Fig1b_LAS294-2-025_S121_L001_R1_001.fastq.gz	Fig1b_LAS294-3-025_S217_L001_R1_001.fastq.gz	PBS11;RTT29	CFTR F508del	NGG2	SE0	LpAS7066	gTCTGTATCTATATTCATCAT	GTTTTAGAGCTAGAAATAGCAAGTTAAAATAAGGCTAGTCCGTTATCAACTTGAAAAAGTGGCACCGAGTCGGTGC	AGAAAATATCATCTTTGGTGTTTCCTATG	ATGAATATAGA
F1b	CFTR F508del HEK293T	PRJNA1055086	Fig1b_LAS294-1-026_S26_L001_R1_001.fastq.gz	Fig1b_LAS294-2-026_S122_L001_R1_001.fastq.gz	Fig1b_LAS294-3-026_S218_L001_R1_001.fastq.gz	PBS11;RTT32	CFTR F508del	NGG2	SE0	LpAS7067	gTCTGTATCTATATTCATCAT	GTTTTAGAGCTAGAAATAGCAAGTTAAAATAAGGCTAGTCCGTTATCAACTTGAAAAAGTGGCACCGAGTCGGTGC	TAAAGAAAATATCATCTTTGGTGTTTCCTATG	ATGAATATAGA
F1b	CFTR F508del HEK293T	PRJNA1055086	Fig1b_LAS294-1-027_S27_L001_R1_001.fastq.gz	Fig1b_LAS294-2-027_S123_L001_R1_001.fastq.gz	Fig1b_LAS294-3-027_S219_L001_R1_001.fastq.gz	PBS11;RTT35	CFTR F508del	NGG2	SE0	LpAS7068	gTCTGTATCTATATTCATCAT	GTTTTAGAGCTAGAAATAGCAAGTTAAAATAAGGCTAGTCCGTTATCAACTTGAAAAAGTGGCACCGAGTCGGTGC	CATTAAAGAAAATATCATCTTTGGTGTTTCCTATG	ATGAATATAGA
F1b	CFTR F508del HEK293T	PRJNA1055086	Fig1b_LAS294-1-028_S28_L001_R1_001.fastq.gz	Fig1b_LAS294-2-028_S124_L001_R1_001.fastq.gz	Fig1b_LAS294-3-028_S220_L001_R1_001.fastq.gz	PBS11;RTT38	CFTR F508del	NGG2	SE0	LpAS7069	gTCTGTATCTATATTCATCAT	GTTTTAGAGCTAGAAATAGCAAGTTAAAATAAGGCTAGTCCGTTATCAACTTGAAAAAGTGGCACCGAGTCGGTGC	CACCATTAAAGAAAATATCATCTTTGGTGTTTCCTATG	ATGAATATAGA
F1b	CFTR F508del HEK293T	PRJNA1055086	Fig1b_LAS294-1-029_S29_L001_R1_001.fastq.gz	Fig1b_LAS294-2-029_S125_L001_R1_001.fastq.gz	Fig1b_LAS294-3-029_S221_L001_R1_001.fastq.gz	PBS11;RTT41	CFTR F508del	NGG2	SE0	LpAS7070	gTCTGTATCTATATTCATCAT	GTTTTAGAGCTAGAAATAGCAAGTTAAAATAAGGCTAGTCCGTTATCAACTTGAAAAAGTGGCACCGAGTCGGTGC	TGGCACCATTAAAGAAAATATCATCTTTGGTGTTTCCTATG	ATGAATATAGA
F1b	CFTR F508del HEK293T	PRJNA1055086	Fig1b_LAS294-1-030_S30_L001_R1_001.fastq.gz	Fig1b_LAS294-2-030_S126_L001_R1_001.fastq.gz	Fig1b_LAS294-3-030_S222_L001_R1_001.fastq.gz	PBS11;RTT44	CFTR F508del	NGG2	SE0	LpAS7071	gTCTGTATCTATATTCATCAT	GTTTTAGAGCTAGAAATAGCAAGTTAAAATAAGGCTAGTCCGTTATCAACTTGAAAAAGTGGCACCGAGTCGGTGC	GCCTGGCACCATTAAAGAAAATATCATCTTTGGTGTTTCCTATG	ATGAATATAGA
F1b	CFTR F508del HEK293T	PRJNA1055086	Fig1b_LAS294-1-031_S31_L001_R1_001.fastq.gz	Fig1b_LAS294-2-031_S127_L001_R1_001.fastq.gz	Fig1b_LAS294-3-031_S223_L001_R1_001.fastq.gz	PBS12;RTT29	CFTR F508del	NGG2	SE0	LpAS7072	gTCTGTATCTATATTCATCAT	GTTTTAGAGCTAGAAATAGCAAGTTAAAATAAGGCTAGTCCGTTATCAACTTGAAAAAGTGGCACCGAGTCGGTGC	AGAAAATATCATCTTTGGTGTTTCCTATG	ATGAATATAGAT
F1b	CFTR F508del HEK293T	PRJNA1055086	Fig1b_LAS294-1-032_S32_L001_R1_001.fastq.gz	Fig1b_LAS294-2-032_S128_L001_R1_001.fastq.gz	Fig1b_LAS294-3-032_S224_L001_R1_001.fastq.gz	PBS12;RTT32	CFTR F508del	NGG2	SE0	LpAS7073	gTCTGTATCTATATTCATCAT	GTTTTAGAGCTAGAAATAGCAAGTTAAAATAAGGCTAGTCCGTTATCAACTTGAAAAAGTGGCACCGAGTCGGTGC	TAAAGAAAATATCATCTTTGGTGTTTCCTATG	ATGAATATAGAT
F1b	CFTR F508del HEK293T	PRJNA1055086	Fig1b_LAS294-1-033_S33_L001_R1_001.fastq.gz	Fig1b_LAS294-2-033_S129_L001_R1_001.fastq.gz	Fig1b_LAS294-3-033_S225_L001_R1_001.fastq.gz	PBS12;RTT35	CFTR F508del	NGG2	SE0	LpAS7074	gTCTGTATCTATATTCATCAT	GTTTTAGAGCTAGAAATAGCAAGTTAAAATAAGGCTAGTCCGTTATCAACTTGAAAAAGTGGCACCGAGTCGGTGC	CATTAAAGAAAATATCATCTTTGGTGTTTCCTATG	ATGAATATAGAT
F1b	CFTR F508del HEK293T	PRJNA1055086	Fig1b_LAS294-1-034_S34_L001_R1_001.fastq.gz	Fig1b_LAS294-2-034_S130_L001_R1_001.fastq.gz	Fig1b_LAS294-3-034_S226_L001_R1_001.fastq.gz	PBS12;RTT38	CFTR F508del	NGG2	SE0	LpAS7075	gTCTGTATCTATATTCATCAT	GTTTTAGAGCTAGAAATAGCAAGTTAAAATAAGGCTAGTCCGTTATCAACTTGAAAAAGTGGCACCGAGTCGGTGC	CACCATTAAAGAAAATATCATCTTTGGTGTTTCCTATG	ATGAATATAGAT
F1b	CFTR F508del HEK293T	PRJNA1055086	Fig1b_LAS294-1-035_S35_L001_R1_001.fastq.gz	Fig1b_LAS294-2-035_S131_L001_R1_001.fastq.gz	Fig1b_LAS294-3-035_S227_L001_R1_001.fastq.gz	PBS12;RTT41	CFTR F508del	NGG2	SE0	LpAS7076	gTCTGTATCTATATTCATCAT	GTTTTAGAGCTAGAAATAGCAAGTTAAAATAAGGCTAGTCCGTTATCAACTTGAAAAAGTGGCACCGAGTCGGTGC	TGGCACCATTAAAGAAAATATCATCTTTGGTGTTTCCTATG	ATGAATATAGAT
F1b	CFTR F508del HEK293T	PRJNA1055086	Fig1b_LAS294-1-036_S36_L001_R1_001.fastq.gz	Fig1b_LAS294-2-036_S132_L001_R1_001.fastq.gz	Fig1b_LAS294-3-036_S228_L001_R1_001.fastq.gz	PBS12;RTT44	CFTR F508del	NGG2	SE0	LpAS7077	gTCTGTATCTATATTCATCAT	GTTTTAGAGCTAGAAATAGCAAGTTAAAATAAGGCTAGTCCGTTATCAACTTGAAAAAGTGGCACCGAGTCGGTGC	GCCTGGCACCATTAAAGAAAATATCATCTTTGGTGTTTCCTATG	ATGAATATAGAT
F1b	CFTR F508del HEK293T	PRJNA1055086	Fig1b_LAS294-1-037_S37_L001_R1_001.fastq.gz	Fig1b_LAS294-2-037_S133_L001_R1_001.fastq.gz	Fig1b_LAS294-3-037_S229_L001_R1_001.fastq.gz	PBS13;RTT29	CFTR F508del	NGG2	SE0	LpAS7078	gTCTGTATCTATATTCATCAT	GTTTTAGAGCTAGAAATAGCAAGTTAAAATAAGGCTAGTCCGTTATCAACTTGAAAAAGTGGCACCGAGTCGGTGC	AGAAAATATCATCTTTGGTGTTTCCTATG	ATGAATATAGATA
F1b	CFTR F508del HEK293T	PRJNA1055086	Fig1b_LAS294-1-038_S38_L001_R1_001.fastq.gz	Fig1b_LAS294-2-038_S134_L001_R1_001.fastq.gz	Fig1b_LAS294-3-038_S230_L001_R1_001.fastq.gz	PBS13;RTT32	CFTR F508del	NGG2	SE0	LpAS7079	gTCTGTATCTATATTCATCAT	GTTTTAGAGCTAGAAATAGCAAGTTAAAATAAGGCTAGTCCGTTATCAACTTGAAAAAGTGGCACCGAGTCGGTGC	TAAAGAAAATATCATCTTTGGTGTTTCCTATG	ATGAATATAGATA
F1b	CFTR F508del HEK293T	PRJNA1055086	Fig1b_LAS294-1-039_S39_L001_R1_001.fastq.gz	Fig1b_LAS294-2-039_S135_L001_R1_001.fastq.gz	Fig1b_LAS294-3-039_S231_L001_R1_001.fastq.gz	PBS13;RTT35	CFTR F508del	NGG2	SE0	LpAS7080	gTCTGTATCTATATTCATCAT	GTTTTAGAGCTAGAAATAGCAAGTTAAAATAAGGCTAGTCCGTTATCAACTTGAAAAAGTGGCACCGAGTCGGTGC	CATTAAAGAAAATATCATCTTTGGTGTTTCCTATG	ATGAATATAGATA
F1b	CFTR F508del HEK293T	PRJNA1055086	Fig1b_LAS294-1-040_S40_L001_R1_001.fastq.gz	Fig1b_LAS294-2-040_S136_L001_R1_001.fastq.gz	Fig1b_LAS294-3-040_S232_L001_R1_001.fastq.gz	PBS13;RTT38	CFTR F508del	NGG2	SE0	LpAS7081	gTCTGTATCTATATTCATCAT	GTTTTAGAGCTAGAAATAGCAAGTTAAAATAAGGCTAGTCCGTTATCAACTTGAAAAAGTGGCACCGAGTCGGTGC	CACCATTAAAGAAAATATCATCTTTGGTGTTTCCTATG	ATGAATATAGATA
F1b	CFTR F508del HEK293T	PRJNA1055086	Fig1b_LAS294-1-041_S41_L001_R1_001.fastq.gz	Fig1b_LAS294-2-041_S137_L001_R1_001.fastq.gz	Fig1b_LAS294-3-041_S233_L001_R1_001.fastq.gz	PBS13;RTT41	CFTR F508del	NGG2	SE0	LpAS7082	gTCTGTATCTATATTCATCAT	GTTTTAGAGCTAGAAATAGCAAGTTAAAATAAGGCTAGTCCGTTATCAACTTGAAAAAGTGGCACCGAGTCGGTGC	TGGCACCATTAAAGAAAATATCATCTTTGGTGTTTCCTATG	ATGAATATAGATA
F1b	CFTR F508del HEK293T	PRJNA1055086	Fig1b_LAS294-1-042_S42_L001_R1_001.fastq.gz	Fig1b_LAS294-2-042_S138_L001_R1_001.fastq.gz	Fig1b_LAS294-3-042_S234_L001_R1_001.fastq.gz	PBS13;RTT44	CFTR F508del	NGG2	SE0	LpAS7083	gTCTGTATCTATATTCATCAT	GTTTTAGAGCTAGAAATAGCAAGTTAAAATAAGGCTAGTCCGTTATCAACTTGAAAAAGTGGCACCGAGTCGGTGC	GCCTGGCACCATTAAAGAAAATATCATCTTTGGTGTTTCCTATG	ATGAATATAGATA
F1b	CFTR F508del HEK293T	PRJNA1055086	Fig1b_LAS294-1-043_S43_L001_R1_001.fastq.gz	Fig1b_LAS294-2-043_S139_L001_R1_001.fastq.gz	Fig1b_LAS294-3-043_S235_L001_R1_001.fastq.gz	PBS14;RTT29	CFTR F508del	NGG2	SE0	LpAS7084	gTCTGTATCTATATTCATCAT	GTTTTAGAGCTAGAAATAGCAAGTTAAAATAAGGCTAGTCCGTTATCAACTTGAAAAAGTGGCACCGAGTCGGTGC	AGAAAATATCATCTTTGGTGTTTCCTATG	ATGAATATAGATAC
F1b	CFTR F508del HEK293T	PRJNA1055086	Fig1b_LAS294-1-044_S44_L001_R1_001.fastq.gz	Fig1b_LAS294-2-044_S140_L001_R1_001.fastq.gz	Fig1b_LAS294-3-044_S236_L001_R1_001.fastq.gz	PBS14;RTT32	CFTR F508del	NGG2	SE0	LpAS7085	gTCTGTATCTATATTCATCAT	GTTTTAGAGCTAGAAATAGCAAGTTAAAATAAGGCTAGTCCGTTATCAACTTGAAAAAGTGGCACCGAGTCGGTGC	TAAAGAAAATATCATCTTTGGTGTTTCCTATG	ATGAATATAGATAC
F1b	CFTR F508del HEK293T	PRJNA1055086	Fig1b_LAS294-1-045_S45_L001_R1_001.fastq.gz	Fig1b_LAS294-2-045_S141_L001_R1_001.fastq.gz	Fig1b_LAS294-3-045_S237_L001_R1_001.fastq.gz	PBS14;RTT35	CFTR F508del	NGG2	SE0	LpAS7086	gTCTGTATCTATATTCATCAT	GTTTTAGAGCTAGAAATAGCAAGTTAAAATAAGGCTAGTCCGTTATCAACTTGAAAAAGTGGCACCGAGTCGGTGC	CATTAAAGAAAATATCATCTTTGGTGTTTCCTATG	ATGAATATAGATAC
F1b	CFTR F508del HEK293T	PRJNA1055086	Fig1b_LAS294-1-046_S46_L001_R1_001.fastq.gz	Fig1b_LAS294-2-046_S142_L001_R1_001.fastq.gz	Fig1b_LAS294-3-046_S238_L001_R1_001.fastq.gz	PBS14;RTT38	CFTR F508del	NGG2	SE0	LpAS7087	gTCTGTATCTATATTCATCAT	GTTTTAGAGCTAGAAATAGCAAGTTAAAATAAGGCTAGTCCGTTATCAACTTGAAAAAGTGGCACCGAGTCGGTGC	CACCATTAAAGAAAATATCATCTTTGGTGTTTCCTATG	ATGAATATAGATAC
F1b	CFTR F508del HEK293T	PRJNA1055086	Fig1b_LAS294-1-047_S47_L001_R1_001.fastq.gz	Fig1b_LAS294-2-047_S143_L001_R1_001.fastq.gz	Fig1b_LAS294-3-047_S239_L001_R1_001.fastq.gz	PBS14;RTT41	CFTR F508del	NGG2	SE0	LpAS7088	gTCTGTATCTATATTCATCAT	GTTTTAGAGCTAGAAATAGCAAGTTAAAATAAGGCTAGTCCGTTATCAACTTGAAAAAGTGGCACCGAGTCGGTGC	TGGCACCATTAAAGAAAATATCATCTTTGGTGTTTCCTATG	ATGAATATAGATAC
F1b	CFTR F508del HEK293T	PRJNA1055086	Fig1b_LAS294-1-048_S48_L001_R1_001.fastq.gz	Fig1b_LAS294-2-048_S144_L001_R1_001.fastq.gz	Fig1b_LAS294-3-048_S240_L001_R1_001.fastq.gz	PBS14;RTT44	CFTR F508del	NGG2	SE0	LpAS7089	gTCTGTATCTATATTCATCAT	GTTTTAGAGCTAGAAATAGCAAGTTAAAATAAGGCTAGTCCGTTATCAACTTGAAAAAGTGGCACCGAGTCGGTGC	GCCTGGCACCATTAAAGAAAATATCATCTTTGGTGTTTCCTATG	ATGAATATAGATAC
F1c	CFTR F508del HEK293T	PRJNA1055086	Fig1c_LAS302-1-001_S1_L001_R1_001.fastq.gz	Fig1c_LAS302-2-001_S20_L001_R1_001.fastq.gz	Fig1c_LAS302-3-001_S38_L001_R1_001.fastq.gz	+126	CFTR F508del	NGG2	SE0	LpAS7078	gTCTGTATCTATATTCATCAT	GTTTTAGAGCTAGAAATAGCAAGTTAAAATAAGGCTAGTCCGTTATCAACTTGAAAAAGTGGCACCGAGTCGGTGC	AGAAAATATCATCTTTGGTGTTTCCTATG	ATGAATATAGATA		LpAS4979	gTTCACTTCTAATGGTGATTA	GTTTTAGAGCTAGAAATAGCAAGTTAAAATAAGGCTAGTCCGTTATCAACTTGAAAAAGTGGCACCGAGTCGGTGC
F1c	CFTR F508del HEK293T	PRJNA1055086	Fig1c_LAS302-1-002_S2_L001_R1_001.fastq.gz	Fig1c_LAS302-2-002_S21_L001_R1_001.fastq.gz	Fig1c_LAS302-3-002_S39_L001_R1_001.fastq.gz	+125	CFTR F508del	NGG2	SE0	LpAS7078	gTCTGTATCTATATTCATCAT	GTTTTAGAGCTAGAAATAGCAAGTTAAAATAAGGCTAGTCCGTTATCAACTTGAAAAAGTGGCACCGAGTCGGTGC	AGAAAATATCATCTTTGGTGTTTCCTATG	ATGAATATAGATA		LpAS4980	gTCACTTCTAATGGTGATTAT	GTTTTAGAGCTAGAAATAGCAAGTTAAAATAAGGCTAGTCCGTTATCAACTTGAAAAAGTGGCACCGAGTCGGTGC
F1c	CFTR F508del HEK293T	PRJNA1055086	Fig1c_LAS302-1-003_S3_L001_R1_001.fastq.gz	Fig1c_LAS302-2-003_S22_L001_R1_001.fastq.gz	Fig1c_LAS302-3-003_S40_L001_R1_001.fastq.gz	+117	CFTR F508del	NGG2	SE0	LpAS7078	gTCTGTATCTATATTCATCAT	GTTTTAGAGCTAGAAATAGCAAGTTAAAATAAGGCTAGTCCGTTATCAACTTGAAAAAGTGGCACCGAGTCGGTGC	AGAAAATATCATCTTTGGTGTTTCCTATG	ATGAATATAGATA		LpAS4981	gAATGGTGATTATGGGAGAAC	GTTTTAGAGCTAGAAATAGCAAGTTAAAATAAGGCTAGTCCGTTATCAACTTGAAAAAGTGGCACCGAGTCGGTGC
F1c	CFTR F508del HEK293T	PRJNA1055086	Fig1c_LAS302-1-004_S4_L001_R1_001.fastq.gz	Fig1c_LAS302-2-004_S23_L001_R1_001.fastq.gz	Fig1c_LAS302-3-004_S41_L001_R1_001.fastq.gz	+105	CFTR F508del	NGG2	SE0	LpAS7078	gTCTGTATCTATATTCATCAT	GTTTTAGAGCTAGAAATAGCAAGTTAAAATAAGGCTAGTCCGTTATCAACTTGAAAAAGTGGCACCGAGTCGGTGC	AGAAAATATCATCTTTGGTGTTTCCTATG	ATGAATATAGATA		LpAS4982	GGGAGAACTGGAGCCTTCAG	GTTTTAGAGCTAGAAATAGCAAGTTAAAATAAGGCTAGTCCGTTATCAACTTGAAAAAGTGGCACCGAGTCGGTGC
F1c	CFTR F508del HEK293T	PRJNA1055086	Fig1c_LAS302-1-005_S5_L001_R1_001.fastq.gz	Fig1c_LAS302-2-005_S24_L001_R1_001.fastq.gz	Fig1c_LAS302-3-005_S42_L001_R1_001.fastq.gz	+104	CFTR F508del	NGG2	SE0	LpAS7078	gTCTGTATCTATATTCATCAT	GTTTTAGAGCTAGAAATAGCAAGTTAAAATAAGGCTAGTCCGTTATCAACTTGAAAAAGTGGCACCGAGTCGGTGC	AGAAAATATCATCTTTGGTGTTTCCTATG	ATGAATATAGATA		LpAS4983	GGAGAACTGGAGCCTTCAGA	GTTTTAGAGCTAGAAATAGCAAGTTAAAATAAGGCTAGTCCGTTATCAACTTGAAAAAGTGGCACCGAGTCGGTGC
F1c	CFTR F508del HEK293T	PRJNA1055086	Fig1c_LAS302-1-006_S6_L001_R1_001.fastq.gz	Fig1c_LAS302-2-006_S25_L001_R1_001.fastq.gz	Fig1c_LAS302-3-006_S43_L001_R1_001.fastq.gz	+86	CFTR F508del	NGG2	SE0	LpAS7078	gTCTGTATCTATATTCATCAT	GTTTTAGAGCTAGAAATAGCAAGTTAAAATAAGGCTAGTCCGTTATCAACTTGAAAAAGTGGCACCGAGTCGGTGC	AGAAAATATCATCTTTGGTGTTTCCTATG	ATGAATATAGATA		LpAS4984	GAGGGTAAAATTAAGCACAG	GTTTTAGAGCTAGAAATAGCAAGTTAAAATAAGGCTAGTCCGTTATCAACTTGAAAAAGTGGCACCGAGTCGGTGC
F1c	CFTR F508del HEK293T	PRJNA1055086	Fig1c_LAS302-1-007_S7_L001_R1_001.fastq.gz	Fig1c_LAS302-2-007_S26_L001_R1_001.fastq.gz	Fig1c_LAS302-3-007_S44_L001_R1_001.fastq.gz	+55	CFTR F508del	NGG2	SE0	LpAS7078	gTCTGTATCTATATTCATCAT	GTTTTAGAGCTAGAAATAGCAAGTTAAAATAAGGCTAGTCCGTTATCAACTTGAAAAAGTGGCACCGAGTCGGTGC	AGAAAATATCATCTTTGGTGTTTCCTATG	ATGAATATAGATA		LpAS4985	gCATTCTGTTCTCAGTTTTCC	GTTTTAGAGCTAGAAATAGCAAGTTAAAATAAGGCTAGTCCGTTATCAACTTGAAAAAGTGGCACCGAGTCGGTGC
F1c	CFTR F508del HEK293T	PRJNA1055086	Fig1c_LAS302-1-008_S8_L001_R1_001.fastq.gz	Fig1c_LAS302-2-008_S27_L001_R1_001.fastq.gz	Fig1c_LAS302-3-008_S45_L001_R1_001.fastq.gz	+44	CFTR F508del	NGG2	SE0	LpAS7078	gTCTGTATCTATATTCATCAT	GTTTTAGAGCTAGAAATAGCAAGTTAAAATAAGGCTAGTCCGTTATCAACTTGAAAAAGTGGCACCGAGTCGGTGC	AGAAAATATCATCTTTGGTGTTTCCTATG	ATGAATATAGATA		LpAS4986	gCAGTTTTCCTGGATTATGCC	GTTTTAGAGCTAGAAATAGCAAGTTAAAATAAGGCTAGTCCGTTATCAACTTGAAAAAGTGGCACCGAGTCGGTGC
F1c	CFTR F508del HEK293T	PRJNA1055086	Fig1c_LAS302-1-009_S9_L001_R1_001.fastq.gz	Fig1c_LAS302-2-009_S28_L001_R1_001.fastq.gz	Fig1c_LAS302-3-009_S46_L001_R1_001.fastq.gz	+17	CFTR F508del	NGG2	SE0	LpAS7078	gTCTGTATCTATATTCATCAT	GTTTTAGAGCTAGAAATAGCAAGTTAAAATAAGGCTAGTCCGTTATCAACTTGAAAAAGTGGCACCGAGTCGGTGC	AGAAAATATCATCTTTGGTGTTTCCTATG	ATGAATATAGATA		LpAS4987	gATTAAAGAAAATATCATCTT	GTTTTAGAGCTAGAAATAGCAAGTTAAAATAAGGCTAGTCCGTTATCAACTTGAAAAAGTGGCACCGAGTCGGTGC
F1c	CFTR F508del HEK293T	PRJNA1055086	Fig1c_LAS302-1-010_S10_L001_R1_001.fastq.gz	Fig1c_LAS302-2-010_S29_L001_R1_001.fastq.gz	Fig1c_LAS302-3-010_S47_L001_R1_001.fastq.gz	-42	CFTR F508del	NGG2	SE0	LpAS7078	gTCTGTATCTATATTCATCAT	GTTTTAGAGCTAGAAATAGCAAGTTAAAATAAGGCTAGTCCGTTATCAACTTGAAAAAGTGGCACCGAGTCGGTGC	AGAAAATATCATCTTTGGTGTTTCCTATG	ATGAATATAGATA		LpAS4988	gCAAAGCATGCCAACTAGAAG	GTTTTAGAGCTAGAAATAGCAAGTTAAAATAAGGCTAGTCCGTTATCAACTTGAAAAAGTGGCACCGAGTCGGTGC
F1c	CFTR F508del HEK293T	PRJNA1055086	Fig1c_LAS302-1-011_S11_L001_R1_001.fastq.gz	Fig1c_LAS302-2-011_S30_L001_R1_001.fastq.gz	Fig1c_LAS302-3-011_S48_L001_R1_001.fastq.gz	-111	CFTR F508del	NGG2	SE0	LpAS7078	gTCTGTATCTATATTCATCAT	GTTTTAGAGCTAGAAATAGCAAGTTAAAATAAGGCTAGTCCGTTATCAACTTGAAAAAGTGGCACCGAGTCGGTGC	AGAAAATATCATCTTTGGTGTTTCCTATG	ATGAATATAGATA		LpAS4989	gCACTACCCAAATTATATATT	GTTTTAGAGCTAGAAATAGCAAGTTAAAATAAGGCTAGTCCGTTATCAACTTGAAAAAGTGGCACCGAGTCGGTGC
F1c	CFTR F508del HEK293T	PRJNA1055086	Fig1c_LAS302-1-012_S12_L001_R1_001.fastq.gz	Fig1c_LAS302-2-012_S31_L001_R1_001.fastq.gz	Fig1c_LAS302-3-012_S49_L001_R1_001.fastq.gz	PE2	CFTR F508del	NGG2	SE0	LpAS7078	gTCTGTATCTATATTCATCAT	GTTTTAGAGCTAGAAATAGCAAGTTAAAATAAGGCTAGTCCGTTATCAACTTGAAAAAGTGGCACCGAGTCGGTGC	AGAAAATATCATCTTTGGTGTTTCCTATG	ATGAATATAGATA
F1d	CFTR F508del HEK293T	PRJNA1055086	Fig1d_LAS294-1-047_S47_L001_R1_001.fastq.gz	Fig1d_LAS294-2-047_S143_L001_R1_001.fastq.gz	Fig1d_LAS294-3-047_S239_L001_R1_001.fastq.gz	PE2	CFTR F508del	NGG2	SE0	LpAS7088	gTCTGTATCTATATTCATCAT	GTTTTAGAGCTAGAAATAGCAAGTTAAAATAAGGCTAGTCCGTTATCAACTTGAAAAAGTGGCACCGAGTCGGTGC	TGGCACCATTAAAGAAAATATCATCTTTGGTGTTTCCTATG	ATGAATATAGATAC
F1d	CFTR F508del HEK293T	PRJNA1055086	Fig1d_LAS294-1-085_S85_L001_R1_001.fastq.gz	Fig1d_LAS294-2-085_S181_L001_R1_001.fastq.gz	Fig1d_LAS294-3-085_S277_L001_R1_001.fastq.gz	+126	CFTR F508del	NGG2	SE0	LpAS7088	gTCTGTATCTATATTCATCAT	GTTTTAGAGCTAGAAATAGCAAGTTAAAATAAGGCTAGTCCGTTATCAACTTGAAAAAGTGGCACCGAGTCGGTGC	TGGCACCATTAAAGAAAATATCATCTTTGGTGTTTCCTATG	ATGAATATAGATAC		LpAS4979	gTTCACTTCTAATGGTGATTA	GTTTTAGAGCTAGAAATAGCAAGTTAAAATAAGGCTAGTCCGTTATCAACTTGAAAAAGTGGCACCGAGTCGGTGC
F1d	CFTR F508del HEK293T	PRJNA1055086	Fig1d_LAS294-1-086_S86_L001_R1_001.fastq.gz	Fig1d_LAS294-2-086_S182_L001_R1_001.fastq.gz	Fig1d_LAS294-3-086_S278_L001_R1_001.fastq.gz	+125	CFTR F508del	NGG2	SE0	LpAS7088	gTCTGTATCTATATTCATCAT	GTTTTAGAGCTAGAAATAGCAAGTTAAAATAAGGCTAGTCCGTTATCAACTTGAAAAAGTGGCACCGAGTCGGTGC	TGGCACCATTAAAGAAAATATCATCTTTGGTGTTTCCTATG	ATGAATATAGATAC		LpAS4980	gTCACTTCTAATGGTGATTAT	GTTTTAGAGCTAGAAATAGCAAGTTAAAATAAGGCTAGTCCGTTATCAACTTGAAAAAGTGGCACCGAGTCGGTGC
F1d	CFTR F508del HEK293T	PRJNA1055086	Fig1d_LAS294-1-087_S87_L001_R1_001.fastq.gz	Fig1d_LAS294-2-087_S183_L001_R1_001.fastq.gz	Fig1d_LAS294-3-087_S279_L001_R1_001.fastq.gz	+117	CFTR F508del	NGG2	SE0	LpAS7088	gTCTGTATCTATATTCATCAT	GTTTTAGAGCTAGAAATAGCAAGTTAAAATAAGGCTAGTCCGTTATCAACTTGAAAAAGTGGCACCGAGTCGGTGC	TGGCACCATTAAAGAAAATATCATCTTTGGTGTTTCCTATG	ATGAATATAGATAC		LpAS4981	gAATGGTGATTATGGGAGAAC	GTTTTAGAGCTAGAAATAGCAAGTTAAAATAAGGCTAGTCCGTTATCAACTTGAAAAAGTGGCACCGAGTCGGTGC
F1d	CFTR F508del HEK293T	PRJNA1055086	Fig1d_LAS294-1-088_S88_L001_R1_001.fastq.gz	Fig1d_LAS294-2-088_S184_L001_R1_001.fastq.gz	Fig1d_LAS294-3-088_S280_L001_R1_001.fastq.gz	+105	CFTR F508del	NGG2	SE0	LpAS7088	gTCTGTATCTATATTCATCAT	GTTTTAGAGCTAGAAATAGCAAGTTAAAATAAGGCTAGTCCGTTATCAACTTGAAAAAGTGGCACCGAGTCGGTGC	TGGCACCATTAAAGAAAATATCATCTTTGGTGTTTCCTATG	ATGAATATAGATAC		LpAS4982	GGGAGAACTGGAGCCTTCAG	GTTTTAGAGCTAGAAATAGCAAGTTAAAATAAGGCTAGTCCGTTATCAACTTGAAAAAGTGGCACCGAGTCGGTGC
F1d	CFTR F508del HEK293T	PRJNA1055086	Fig1d_LAS294-1-089_S89_L001_R1_001.fastq.gz	Fig1d_LAS294-2-089_S185_L001_R1_001.fastq.gz	Fig1d_LAS294-3-089_S281_L001_R1_001.fastq.gz	+104	CFTR F508del	NGG2	SE0	LpAS7088	gTCTGTATCTATATTCATCAT	GTTTTAGAGCTAGAAATAGCAAGTTAAAATAAGGCTAGTCCGTTATCAACTTGAAAAAGTGGCACCGAGTCGGTGC	TGGCACCATTAAAGAAAATATCATCTTTGGTGTTTCCTATG	ATGAATATAGATAC		LpAS4983	GGAGAACTGGAGCCTTCAGA	GTTTTAGAGCTAGAAATAGCAAGTTAAAATAAGGCTAGTCCGTTATCAACTTGAAAAAGTGGCACCGAGTCGGTGC
F1d	CFTR F508del HEK293T	PRJNA1055086	Fig1d_LAS294-1-090_S90_L001_R1_001.fastq.gz	Fig1d_LAS294-2-090_S186_L001_R1_001.fastq.gz	Fig1d_LAS294-3-090_S282_L001_R1_001.fastq.gz	+86	CFTR F508del	NGG2	SE0	LpAS7088	gTCTGTATCTATATTCATCAT	GTTTTAGAGCTAGAAATAGCAAGTTAAAATAAGGCTAGTCCGTTATCAACTTGAAAAAGTGGCACCGAGTCGGTGC	TGGCACCATTAAAGAAAATATCATCTTTGGTGTTTCCTATG	ATGAATATAGATAC		LpAS4984	GAGGGTAAAATTAAGCACAG	GTTTTAGAGCTAGAAATAGCAAGTTAAAATAAGGCTAGTCCGTTATCAACTTGAAAAAGTGGCACCGAGTCGGTGC
F1d	CFTR F508del HEK293T	PRJNA1055086	Fig1d_LAS294-1-091_S91_L001_R1_001.fastq.gz	Fig1d_LAS294-2-091_S187_L001_R1_001.fastq.gz	Fig1d_LAS294-3-091_S283_L001_R1_001.fastq.gz	+55	CFTR F508del	NGG2	SE0	LpAS7088	gTCTGTATCTATATTCATCAT	GTTTTAGAGCTAGAAATAGCAAGTTAAAATAAGGCTAGTCCGTTATCAACTTGAAAAAGTGGCACCGAGTCGGTGC	TGGCACCATTAAAGAAAATATCATCTTTGGTGTTTCCTATG	ATGAATATAGATAC		LpAS4985	gCATTCTGTTCTCAGTTTTCC	GTTTTAGAGCTAGAAATAGCAAGTTAAAATAAGGCTAGTCCGTTATCAACTTGAAAAAGTGGCACCGAGTCGGTGC
F1d	CFTR F508del HEK293T	PRJNA1055086	Fig1d_LAS294-1-092_S92_L001_R1_001.fastq.gz	Fig1d_LAS294-2-092_S188_L001_R1_001.fastq.gz	Fig1d_LAS294-3-092_S284_L001_R1_001.fastq.gz	+44	CFTR F508del	NGG2	SE0	LpAS7088	gTCTGTATCTATATTCATCAT	GTTTTAGAGCTAGAAATAGCAAGTTAAAATAAGGCTAGTCCGTTATCAACTTGAAAAAGTGGCACCGAGTCGGTGC	TGGCACCATTAAAGAAAATATCATCTTTGGTGTTTCCTATG	ATGAATATAGATAC		LpAS4986	gCAGTTTTCCTGGATTATGCC	GTTTTAGAGCTAGAAATAGCAAGTTAAAATAAGGCTAGTCCGTTATCAACTTGAAAAAGTGGCACCGAGTCGGTGC
F1d	CFTR F508del HEK293T	PRJNA1055086	Fig1d_LAS294-1-093_S93_L001_R1_001.fastq.gz	Fig1d_LAS294-2-093_S189_L001_R1_001.fastq.gz	Fig1d_LAS294-3-093_S285_L001_R1_001.fastq.gz	+17	CFTR F508del	NGG2	SE0	LpAS7088	gTCTGTATCTATATTCATCAT	GTTTTAGAGCTAGAAATAGCAAGTTAAAATAAGGCTAGTCCGTTATCAACTTGAAAAAGTGGCACCGAGTCGGTGC	TGGCACCATTAAAGAAAATATCATCTTTGGTGTTTCCTATG	ATGAATATAGATAC		LpAS4987	gATTAAAGAAAATATCATCTT	GTTTTAGAGCTAGAAATAGCAAGTTAAAATAAGGCTAGTCCGTTATCAACTTGAAAAAGTGGCACCGAGTCGGTGC
F1d	CFTR F508del HEK293T	PRJNA1055086	Fig1d_LAS294-1-094_S94_L001_R1_001.fastq.gz	Fig1d_LAS294-2-094_S190_L001_R1_001.fastq.gz	Fig1d_LAS294-3-094_S286_L001_R1_001.fastq.gz	-42	CFTR F508del	NGG2	SE0	LpAS7088	gTCTGTATCTATATTCATCAT	GTTTTAGAGCTAGAAATAGCAAGTTAAAATAAGGCTAGTCCGTTATCAACTTGAAAAAGTGGCACCGAGTCGGTGC	TGGCACCATTAAAGAAAATATCATCTTTGGTGTTTCCTATG	ATGAATATAGATAC		LpAS4988	gCAAAGCATGCCAACTAGAAG	GTTTTAGAGCTAGAAATAGCAAGTTAAAATAAGGCTAGTCCGTTATCAACTTGAAAAAGTGGCACCGAGTCGGTGC
F1d	CFTR F508del HEK293T	PRJNA1055086	Fig1d_LAS294-1-095_S95_L001_R1_001.fastq.gz	Fig1d_LAS294-2-095_S191_L001_R1_001.fastq.gz	Fig1d_LAS294-3-095_S287_L001_R1_001.fastq.gz	-111	CFTR F508del	NGG2	SE0	LpAS7088	gTCTGTATCTATATTCATCAT	GTTTTAGAGCTAGAAATAGCAAGTTAAAATAAGGCTAGTCCGTTATCAACTTGAAAAAGTGGCACCGAGTCGGTGC	TGGCACCATTAAAGAAAATATCATCTTTGGTGTTTCCTATG	ATGAATATAGATAC		LpAS4989	gCACTACCCAAATTATATATT	GTTTTAGAGCTAGAAATAGCAAGTTAAAATAAGGCTAGTCCGTTATCAACTTGAAAAAGTGGCACCGAGTCGGTGC
F1e	CFTR F508del HEK293T	PRJNA1055086	Fig1e_LAS302-1-016_S16_L001_R1_001.fastq.gz	Fig1e_LAS302-2-016_S35_L001_R1_001.fastq.gz	Fig1e_LAS302-3-016_S53_L001_R1_001.fastq.gz	NGG1	CFTR F508del	NGG2	ABE8e edit	LpAS3601	gACCATTAAAGAAAATATCAT	GTTTTAGAGCTAGAAATAGCAAGTTAAAATAAGGCTAGTCCGTTATCAACTTGAAAAAGTGGCACCGAGTCGGTGC	CATAGGAAACACCAAAGATG	ATATTTTCTTT
F1e	CFTR F508del HEK293T	PRJNA1055086	Fig1e_LAS294-1-096_S96_L001_R1_001.fastq.gz	Fig1e_LAS294-2-096_S192_L001_R1_001.fastq.gz	Fig1e_LAS294-3-096_S288_L001_R1_001.fastq.gz	NGG2	CFTR F508del	NGG1	ABE8e edit	LpAS7082	gTCTGTATCTATATTCATCAT	GTTTTAGAGCTAGAAATAGCAAGTTAAAATAAGGCTAGTCCGTTATCAACTTGAAAAAGTGGCACCGAGTCGGTGC	TGGCACCATTAAAGAAAATATCATCTTTGGTGTTTCCTATG	ATGAATATAGATA
F2b	CFTR F508del HEK293T	PRJNA1055086	edFig3e_LAS287-1-001_S1_L001_R1_001.fastq.gz	edFig3e_LAS287-2-001_S97_L001_R1_001.fastq.gz	edFig3e_LAS287-3-001_S193_L001_R1_001.fastq.gz	PBS10;RTT30	CFTR F508del	NGG2	SE0	LpAS4137	gTCTGTATCTATATTCATCAT	GTTTTAGAGCTAGAAATAGCAAGTTAAAATAAGGCTAGTCCGTTATCAACTTGAAAAAGTGGCACCGAGTCGGTGC	AAGAAAATATCATCTTTGGTGTTTCCTATG	ATGAATATAG	CGCGGTTCTATCTAGTTACGCGTTAAACCAACTAGAA
F2b	CFTR F508del HEK293T	PRJNA1055086	edFig3e_LAS287-1-002_S13_L001_R1_001.fastq.gz	edFig3e_LAS287-2-002_S109_L001_R1_001.fastq.gz	edFig3e_LAS287-3-002_S205_L001_R1_001.fastq.gz	PBS10;RTT31	CFTR F508del	NGG2	SE0	LpAS4138	gTCTGTATCTATATTCATCAT	GTTTTAGAGCTAGAAATAGCAAGTTAAAATAAGGCTAGTCCGTTATCAACTTGAAAAAGTGGCACCGAGTCGGTGC	AAAGAAAATATCATCTTTGGTGTTTCCTATG	ATGAATATAG	CGCGGTTCTATCTAGTTACGCGTTAAACCAACTAGAA
F2b	CFTR F508del HEK293T	PRJNA1055086	edFig3e_LAS287-1-003_S25_L001_R1_001.fastq.gz	edFig3e_LAS287-2-003_S121_L001_R1_001.fastq.gz	edFig3e_LAS287-3-003_S217_L001_R1_001.fastq.gz	PBS10;RTT32	CFTR F508del	NGG2	SE0	LpAS4139	gTCTGTATCTATATTCATCAT	GTTTTAGAGCTAGAAATAGCAAGTTAAAATAAGGCTAGTCCGTTATCAACTTGAAAAAGTGGCACCGAGTCGGTGC	TAAAGAAAATATCATCTTTGGTGTTTCCTATG	ATGAATATAG	CGCGGTTCTATCTAGTTACGCGTTAAACCAACTAGAA
F2b	CFTR F508del HEK293T	PRJNA1055086	edFig3e_LAS287-1-004_S37_L001_R1_001.fastq.gz	edFig3e_LAS287-2-004_S133_L001_R1_001.fastq.gz	edFig3e_LAS287-3-004_S229_L001_R1_001.fastq.gz	PBS10;RTT33	CFTR F508del	NGG2	SE0	LpAS4140	gTCTGTATCTATATTCATCAT	GTTTTAGAGCTAGAAATAGCAAGTTAAAATAAGGCTAGTCCGTTATCAACTTGAAAAAGTGGCACCGAGTCGGTGC	TTAAAGAAAATATCATCTTTGGTGTTTCCTATG	ATGAATATAG	CGCGGTTCTATCTAGTTACGCGTTAAACCAACTAGAA
F2b	CFTR F508del HEK293T	PRJNA1055086	edFig3e_LAS287-1-005_S49_L001_R1_001.fastq.gz	edFig3e_LAS287-2-005_S145_L001_R1_001.fastq.gz	edFig3e_LAS287-3-005_S241_L001_R1_001.fastq.gz	PBS10;RTT34	CFTR F508del	NGG2	SE0	LpAS4141	gTCTGTATCTATATTCATCAT	GTTTTAGAGCTAGAAATAGCAAGTTAAAATAAGGCTAGTCCGTTATCAACTTGAAAAAGTGGCACCGAGTCGGTGC	ATTAAAGAAAATATCATCTTTGGTGTTTCCTATG	ATGAATATAG	CGCGGTTCTATCTAGTTACGCGTTAAACCAACTAGAA
F2b	CFTR F508del HEK293T	PRJNA1055086	edFig3e_LAS287-1-006_S61_L001_R1_001.fastq.gz	edFig3e_LAS287-2-006_S157_L001_R1_001.fastq.gz	edFig3e_LAS287-3-006_S253_L001_R1_001.fastq.gz	PBS10;RTT35	CFTR F508del	NGG2	SE0	LpAS4142	gTCTGTATCTATATTCATCAT	GTTTTAGAGCTAGAAATAGCAAGTTAAAATAAGGCTAGTCCGTTATCAACTTGAAAAAGTGGCACCGAGTCGGTGC	CATTAAAGAAAATATCATCTTTGGTGTTTCCTATG	ATGAATATAG	CGCGGTTCTATCTAGTTACGCGTTAAACCAACTAGAA
F2b	CFTR F508del HEK293T	PRJNA1055086	edFig3e_LAS287-1-007_S73_L001_R1_001.fastq.gz	edFig3e_LAS287-2-007_S169_L001_R1_001.fastq.gz	edFig3e_LAS287-3-007_S265_L001_R1_001.fastq.gz	PBS10;RTT36	CFTR F508del	NGG2	SE0	LpAS4143	gTCTGTATCTATATTCATCAT	GTTTTAGAGCTAGAAATAGCAAGTTAAAATAAGGCTAGTCCGTTATCAACTTGAAAAAGTGGCACCGAGTCGGTGC	CCATTAAAGAAAATATCATCTTTGGTGTTTCCTATG	ATGAATATAG	CGCGGTTCTATCTAGTTACGCGTTAAACCAACTAGAA
F2b	CFTR F508del HEK293T	PRJNA1055086	edFig3e_LAS287-1-008_S85_L001_R1_001.fastq.gz	edFig3e_LAS287-2-008_S181_L001_R1_001.fastq.gz	edFig3e_LAS287-3-008_S277_L001_R1_001.fastq.gz	PBS10;RTT37	CFTR F508del	NGG2	SE0	LpAS4144	gTCTGTATCTATATTCATCAT	GTTTTAGAGCTAGAAATAGCAAGTTAAAATAAGGCTAGTCCGTTATCAACTTGAAAAAGTGGCACCGAGTCGGTGC	ACCATTAAAGAAAATATCATCTTTGGTGTTTCCTATG	ATGAATATAG	CGCGGTTCTATCTAGTTACGCGTTAAACCAACTAGAA
F2b	CFTR F508del HEK293T	PRJNA1055086	edFig3e_LAS287-1-009_S2_L001_R1_001.fastq.gz	edFig3e_LAS287-2-009_S98_L001_R1_001.fastq.gz	edFig3e_LAS287-3-009_S194_L001_R1_001.fastq.gz	PBS10;RTT38	CFTR F508del	NGG2	SE0	LpAS4145	gTCTGTATCTATATTCATCAT	GTTTTAGAGCTAGAAATAGCAAGTTAAAATAAGGCTAGTCCGTTATCAACTTGAAAAAGTGGCACCGAGTCGGTGC	CACCATTAAAGAAAATATCATCTTTGGTGTTTCCTATG	ATGAATATAG	CGCGGTTCTATCTAGTTACGCGTTAAACCAACTAGAA
F2b	CFTR F508del HEK293T	PRJNA1055086	edFig3e_LAS287-1-010_S14_L001_R1_001.fastq.gz	edFig3e_LAS287-2-010_S110_L001_R1_001.fastq.gz	edFig3e_LAS287-3-010_S206_L001_R1_001.fastq.gz	PBS10;RTT41	CFTR F508del	NGG2	SE0	LpAS4146	gTCTGTATCTATATTCATCAT	GTTTTAGAGCTAGAAATAGCAAGTTAAAATAAGGCTAGTCCGTTATCAACTTGAAAAAGTGGCACCGAGTCGGTGC	TGGCACCATTAAAGAAAATATCATCTTTGGTGTTTCCTATG	ATGAATATAG	CGCGGTTCTATCTAGTTACGCGTTAAACCAACTAGAA
F2b	CFTR F508del HEK293T	PRJNA1055086	edFig3e_LAS287-1-011_S26_L001_R1_001.fastq.gz	edFig3e_LAS287-2-011_S122_L001_R1_001.fastq.gz	edFig3e_LAS287-3-011_S218_L001_R1_001.fastq.gz	PBS10;RTT42	CFTR F508del	NGG2	SE0	LpAS4147	gTCTGTATCTATATTCATCAT	GTTTTAGAGCTAGAAATAGCAAGTTAAAATAAGGCTAGTCCGTTATCAACTTGAAAAAGTGGCACCGAGTCGGTGC	CTGGCACCATTAAAGAAAATATCATCTTTGGTGTTTCCTATG	ATGAATATAG	CGCGGTTCTATCTAGTTACGCGTTAAACCAACTAGAA
F2b	CFTR F508del HEK293T	PRJNA1055086	edFig3e_LAS287-1-012_S38_L001_R1_001.fastq.gz	edFig3e_LAS287-2-012_S134_L001_R1_001.fastq.gz	edFig3e_LAS287-3-012_S230_L001_R1_001.fastq.gz	PBS10;RTT43	CFTR F508del	NGG2	SE0	LpAS4148	gTCTGTATCTATATTCATCAT	GTTTTAGAGCTAGAAATAGCAAGTTAAAATAAGGCTAGTCCGTTATCAACTTGAAAAAGTGGCACCGAGTCGGTGC	CCTGGCACCATTAAAGAAAATATCATCTTTGGTGTTTCCTATG	ATGAATATAG	CGCGGTTCTATCTAGTTACGCGTTAAACCAACTAGAA
F2b	CFTR F508del HEK293T	PRJNA1055086	edFig3e_LAS287-1-013_S50_L001_R1_001.fastq.gz	edFig3e_LAS287-2-013_S146_L001_R1_001.fastq.gz	edFig3e_LAS287-3-013_S242_L001_R1_001.fastq.gz	PBS11;RTT30	CFTR F508del	NGG2	SE0	LpAS4149	gTCTGTATCTATATTCATCAT	GTTTTAGAGCTAGAAATAGCAAGTTAAAATAAGGCTAGTCCGTTATCAACTTGAAAAAGTGGCACCGAGTCGGTGC	AAGAAAATATCATCTTTGGTGTTTCCTATG	ATGAATATAGA	CGCGGTTCTATCTAGTTACGCGTTAAACCAACTAGAA
F2b	CFTR F508del HEK293T	PRJNA1055086	edFig3e_LAS287-1-014_S62_L001_R1_001.fastq.gz	edFig3e_LAS287-2-014_S158_L001_R1_001.fastq.gz	edFig3e_LAS287-3-014_S254_L001_R1_001.fastq.gz	PBS11;RTT31	CFTR F508del	NGG2	SE0	LpAS4150	gTCTGTATCTATATTCATCAT	GTTTTAGAGCTAGAAATAGCAAGTTAAAATAAGGCTAGTCCGTTATCAACTTGAAAAAGTGGCACCGAGTCGGTGC	AAAGAAAATATCATCTTTGGTGTTTCCTATG	ATGAATATAGA	CGCGGTTCTATCTAGTTACGCGTTAAACCAACTAGAA
F2b	CFTR F508del HEK293T	PRJNA1055086	edFig3e_LAS287-1-015_S74_L001_R1_001.fastq.gz	edFig3e_LAS287-2-015_S170_L001_R1_001.fastq.gz	edFig3e_LAS287-3-015_S266_L001_R1_001.fastq.gz	PBS11;RTT32	CFTR F508del	NGG2	SE0	LpAS4151	gTCTGTATCTATATTCATCAT	GTTTTAGAGCTAGAAATAGCAAGTTAAAATAAGGCTAGTCCGTTATCAACTTGAAAAAGTGGCACCGAGTCGGTGC	TAAAGAAAATATCATCTTTGGTGTTTCCTATG	ATGAATATAGA	CGCGGTTCTATCTAGTTACGCGTTAAACCAACTAGAA
F2b	CFTR F508del HEK293T	PRJNA1055086	edFig3e_LAS287-1-016_S86_L001_R1_001.fastq.gz	edFig3e_LAS287-2-016_S182_L001_R1_001.fastq.gz	edFig3e_LAS287-3-016_S278_L001_R1_001.fastq.gz	PBS11;RTT33	CFTR F508del	NGG2	SE0	LpAS4152	gTCTGTATCTATATTCATCAT	GTTTTAGAGCTAGAAATAGCAAGTTAAAATAAGGCTAGTCCGTTATCAACTTGAAAAAGTGGCACCGAGTCGGTGC	TTAAAGAAAATATCATCTTTGGTGTTTCCTATG	ATGAATATAGA	CGCGGTTCTATCTAGTTACGCGTTAAACCAACTAGAA
F2b	CFTR F508del HEK293T	PRJNA1055086	edFig3e_LAS287-1-017_S3_L001_R1_001.fastq.gz	edFig3e_LAS287-2-017_S99_L001_R1_001.fastq.gz	edFig3e_LAS287-3-017_S195_L001_R1_001.fastq.gz	PBS11;RTT34	CFTR F508del	NGG2	SE0	LpAS4153	gTCTGTATCTATATTCATCAT	GTTTTAGAGCTAGAAATAGCAAGTTAAAATAAGGCTAGTCCGTTATCAACTTGAAAAAGTGGCACCGAGTCGGTGC	ATTAAAGAAAATATCATCTTTGGTGTTTCCTATG	ATGAATATAGA	CGCGGTTCTATCTAGTTACGCGTTAAACCAACTAGAA
F2b	CFTR F508del HEK293T	PRJNA1055086	edFig3e_LAS287-1-018_S15_L001_R1_001.fastq.gz	edFig3e_LAS287-2-018_S111_L001_R1_001.fastq.gz	edFig3e_LAS287-3-018_S207_L001_R1_001.fastq.gz	PBS11;RTT35	CFTR F508del	NGG2	SE0	LpAS4154	gTCTGTATCTATATTCATCAT	GTTTTAGAGCTAGAAATAGCAAGTTAAAATAAGGCTAGTCCGTTATCAACTTGAAAAAGTGGCACCGAGTCGGTGC	CATTAAAGAAAATATCATCTTTGGTGTTTCCTATG	ATGAATATAGA	CGCGGTTCTATCTAGTTACGCGTTAAACCAACTAGAA
F2b	CFTR F508del HEK293T	PRJNA1055086	edFig3e_LAS287-1-019_S27_L001_R1_001.fastq.gz	edFig3e_LAS287-2-019_S123_L001_R1_001.fastq.gz	edFig3e_LAS287-3-019_S219_L001_R1_001.fastq.gz	PBS11;RTT36	CFTR F508del	NGG2	SE0	LpAS4155	gTCTGTATCTATATTCATCAT	GTTTTAGAGCTAGAAATAGCAAGTTAAAATAAGGCTAGTCCGTTATCAACTTGAAAAAGTGGCACCGAGTCGGTGC	CCATTAAAGAAAATATCATCTTTGGTGTTTCCTATG	ATGAATATAGA	CGCGGTTCTATCTAGTTACGCGTTAAACCAACTAGAA
F2b	CFTR F508del HEK293T	PRJNA1055086	edFig3e_LAS287-1-020_S39_L001_R1_001.fastq.gz	edFig3e_LAS287-2-020_S135_L001_R1_001.fastq.gz	edFig3e_LAS287-3-020_S231_L001_R1_001.fastq.gz	PBS11;RTT37	CFTR F508del	NGG2	SE0	LpAS4156	gTCTGTATCTATATTCATCAT	GTTTTAGAGCTAGAAATAGCAAGTTAAAATAAGGCTAGTCCGTTATCAACTTGAAAAAGTGGCACCGAGTCGGTGC	ACCATTAAAGAAAATATCATCTTTGGTGTTTCCTATG	ATGAATATAGA	CGCGGTTCTATCTAGTTACGCGTTAAACCAACTAGAA
F2b	CFTR F508del HEK293T	PRJNA1055086	edFig3e_LAS287-1-021_S51_L001_R1_001.fastq.gz	edFig3e_LAS287-2-021_S147_L001_R1_001.fastq.gz	edFig3e_LAS287-3-021_S243_L001_R1_001.fastq.gz	PBS11;RTT38	CFTR F508del	NGG2	SE0	LpAS4157	gTCTGTATCTATATTCATCAT	GTTTTAGAGCTAGAAATAGCAAGTTAAAATAAGGCTAGTCCGTTATCAACTTGAAAAAGTGGCACCGAGTCGGTGC	CACCATTAAAGAAAATATCATCTTTGGTGTTTCCTATG	ATGAATATAGA	CGCGGTTCTATCTAGTTACGCGTTAAACCAACTAGAA
F2b	CFTR F508del HEK293T	PRJNA1055086	edFig3e_LAS287-1-022_S63_L001_R1_001.fastq.gz	edFig3e_LAS287-2-022_S159_L001_R1_001.fastq.gz	edFig3e_LAS287-3-022_S255_L001_R1_001.fastq.gz	PBS11;RTT41	CFTR F508del	NGG2	SE0	LpAS4158	gTCTGTATCTATATTCATCAT	GTTTTAGAGCTAGAAATAGCAAGTTAAAATAAGGCTAGTCCGTTATCAACTTGAAAAAGTGGCACCGAGTCGGTGC	TGGCACCATTAAAGAAAATATCATCTTTGGTGTTTCCTATG	ATGAATATAGA	CGCGGTTCTATCTAGTTACGCGTTAAACCAACTAGAA
F2b	CFTR F508del HEK293T	PRJNA1055086	edFig3e_LAS287-1-023_S75_L001_R1_001.fastq.gz	edFig3e_LAS287-2-023_S171_L001_R1_001.fastq.gz	edFig3e_LAS287-3-023_S267_L001_R1_001.fastq.gz	PBS11;RTT42	CFTR F508del	NGG2	SE0	LpAS4159	gTCTGTATCTATATTCATCAT	GTTTTAGAGCTAGAAATAGCAAGTTAAAATAAGGCTAGTCCGTTATCAACTTGAAAAAGTGGCACCGAGTCGGTGC	CTGGCACCATTAAAGAAAATATCATCTTTGGTGTTTCCTATG	ATGAATATAGA	CGCGGTTCTATCTAGTTACGCGTTAAACCAACTAGAA
F2b	CFTR F508del HEK293T	PRJNA1055086	edFig3e_LAS287-1-024_S87_L001_R1_001.fastq.gz	edFig3e_LAS287-2-024_S183_L001_R1_001.fastq.gz	edFig3e_LAS287-3-024_S279_L001_R1_001.fastq.gz	PBS11;RTT43	CFTR F508del	NGG2	SE0	LpAS4160	gTCTGTATCTATATTCATCAT	GTTTTAGAGCTAGAAATAGCAAGTTAAAATAAGGCTAGTCCGTTATCAACTTGAAAAAGTGGCACCGAGTCGGTGC	CCTGGCACCATTAAAGAAAATATCATCTTTGGTGTTTCCTATG	ATGAATATAGA	CGCGGTTCTATCTAGTTACGCGTTAAACCAACTAGAA
F2b	CFTR F508del HEK293T	PRJNA1055086	edFig3e_LAS287-1-025_S4_L001_R1_001.fastq.gz	edFig3e_LAS287-2-025_S100_L001_R1_001.fastq.gz	edFig3e_LAS287-3-025_S196_L001_R1_001.fastq.gz	PBS12;RTT30	CFTR F508del	NGG2	SE0	LpAS4161	gTCTGTATCTATATTCATCAT	GTTTTAGAGCTAGAAATAGCAAGTTAAAATAAGGCTAGTCCGTTATCAACTTGAAAAAGTGGCACCGAGTCGGTGC	AAGAAAATATCATCTTTGGTGTTTCCTATG	ATGAATATAGAT	CGCGGTTCTATCTAGTTACGCGTTAAACCAACTAGAA
F2b	CFTR F508del HEK293T	PRJNA1055086	edFig3e_LAS287-1-026_S16_L001_R1_001.fastq.gz	edFig3e_LAS287-2-026_S112_L001_R1_001.fastq.gz	edFig3e_LAS287-3-026_S208_L001_R1_001.fastq.gz	PBS12;RTT31	CFTR F508del	NGG2	SE0	LpAS4162	gTCTGTATCTATATTCATCAT	GTTTTAGAGCTAGAAATAGCAAGTTAAAATAAGGCTAGTCCGTTATCAACTTGAAAAAGTGGCACCGAGTCGGTGC	AAAGAAAATATCATCTTTGGTGTTTCCTATG	ATGAATATAGAT	CGCGGTTCTATCTAGTTACGCGTTAAACCAACTAGAA
F2b	CFTR F508del HEK293T	PRJNA1055086	edFig3e_LAS287-1-027_S28_L001_R1_001.fastq.gz	edFig3e_LAS287-2-027_S124_L001_R1_001.fastq.gz	edFig3e_LAS287-3-027_S220_L001_R1_001.fastq.gz	PBS12;RTT32	CFTR F508del	NGG2	SE0	LpAS4163	gTCTGTATCTATATTCATCAT	GTTTTAGAGCTAGAAATAGCAAGTTAAAATAAGGCTAGTCCGTTATCAACTTGAAAAAGTGGCACCGAGTCGGTGC	TAAAGAAAATATCATCTTTGGTGTTTCCTATG	ATGAATATAGAT	CGCGGTTCTATCTAGTTACGCGTTAAACCAACTAGAA
F2b	CFTR F508del HEK293T	PRJNA1055086	edFig3e_LAS287-1-028_S40_L001_R1_001.fastq.gz	edFig3e_LAS287-2-028_S136_L001_R1_001.fastq.gz	edFig3e_LAS287-3-028_S232_L001_R1_001.fastq.gz	PBS12;RTT33	CFTR F508del	NGG2	SE0	LpAS4164	gTCTGTATCTATATTCATCAT	GTTTTAGAGCTAGAAATAGCAAGTTAAAATAAGGCTAGTCCGTTATCAACTTGAAAAAGTGGCACCGAGTCGGTGC	TTAAAGAAAATATCATCTTTGGTGTTTCCTATG	ATGAATATAGAT	CGCGGTTCTATCTAGTTACGCGTTAAACCAACTAGAA
F2b	CFTR F508del HEK293T	PRJNA1055086	edFig3e_LAS287-1-029_S52_L001_R1_001.fastq.gz	edFig3e_LAS287-2-029_S148_L001_R1_001.fastq.gz	edFig3e_LAS287-3-029_S244_L001_R1_001.fastq.gz	PBS12;RTT34	CFTR F508del	NGG2	SE0	LpAS4165	gTCTGTATCTATATTCATCAT	GTTTTAGAGCTAGAAATAGCAAGTTAAAATAAGGCTAGTCCGTTATCAACTTGAAAAAGTGGCACCGAGTCGGTGC	ATTAAAGAAAATATCATCTTTGGTGTTTCCTATG	ATGAATATAGAT	CGCGGTTCTATCTAGTTACGCGTTAAACCAACTAGAA
F2b	CFTR F508del HEK293T	PRJNA1055086	edFig3e_LAS287-1-030_S64_L001_R1_001.fastq.gz	edFig3e_LAS287-2-030_S160_L001_R1_001.fastq.gz	edFig3e_LAS287-3-030_S256_L001_R1_001.fastq.gz	PBS12;RTT35	CFTR F508del	NGG2	SE0	LpAS4166	gTCTGTATCTATATTCATCAT	GTTTTAGAGCTAGAAATAGCAAGTTAAAATAAGGCTAGTCCGTTATCAACTTGAAAAAGTGGCACCGAGTCGGTGC	CATTAAAGAAAATATCATCTTTGGTGTTTCCTATG	ATGAATATAGAT	CGCGGTTCTATCTAGTTACGCGTTAAACCAACTAGAA
F2b	CFTR F508del HEK293T	PRJNA1055086	edFig3e_LAS287-1-031_S76_L001_R1_001.fastq.gz	edFig3e_LAS287-2-031_S172_L001_R1_001.fastq.gz	edFig3e_LAS287-3-031_S268_L001_R1_001.fastq.gz	PBS12;RTT36	CFTR F508del	NGG2	SE0	LpAS4167	gTCTGTATCTATATTCATCAT	GTTTTAGAGCTAGAAATAGCAAGTTAAAATAAGGCTAGTCCGTTATCAACTTGAAAAAGTGGCACCGAGTCGGTGC	CCATTAAAGAAAATATCATCTTTGGTGTTTCCTATG	ATGAATATAGAT	CGCGGTTCTATCTAGTTACGCGTTAAACCAACTAGAA
F2b	CFTR F508del HEK293T	PRJNA1055086	edFig3e_LAS287-1-032_S88_L001_R1_001.fastq.gz	edFig3e_LAS287-2-032_S184_L001_R1_001.fastq.gz	edFig3e_LAS287-3-032_S280_L001_R1_001.fastq.gz	PBS12;RTT37	CFTR F508del	NGG2	SE0	LpAS4168	gTCTGTATCTATATTCATCAT	GTTTTAGAGCTAGAAATAGCAAGTTAAAATAAGGCTAGTCCGTTATCAACTTGAAAAAGTGGCACCGAGTCGGTGC	ACCATTAAAGAAAATATCATCTTTGGTGTTTCCTATG	ATGAATATAGAT	CGCGGTTCTATCTAGTTACGCGTTAAACCAACTAGAA
F2b	CFTR F508del HEK293T	PRJNA1055086	edFig3e_LAS287-1-033_S5_L001_R1_001.fastq.gz	edFig3e_LAS287-2-033_S101_L001_R1_001.fastq.gz	edFig3e_LAS287-3-033_S197_L001_R1_001.fastq.gz	PBS12;RTT38	CFTR F508del	NGG2	SE0	LpAS4169	gTCTGTATCTATATTCATCAT	GTTTTAGAGCTAGAAATAGCAAGTTAAAATAAGGCTAGTCCGTTATCAACTTGAAAAAGTGGCACCGAGTCGGTGC	CACCATTAAAGAAAATATCATCTTTGGTGTTTCCTATG	ATGAATATAGAT	CGCGGTTCTATCTAGTTACGCGTTAAACCAACTAGAA
F2b	CFTR F508del HEK293T	PRJNA1055086	edFig3e_LAS287-1-034_S17_L001_R1_001.fastq.gz	edFig3e_LAS287-2-034_S113_L001_R1_001.fastq.gz	edFig3e_LAS287-3-034_S209_L001_R1_001.fastq.gz	PBS12;RTT41	CFTR F508del	NGG2	SE0	LpAS4170	gTCTGTATCTATATTCATCAT	GTTTTAGAGCTAGAAATAGCAAGTTAAAATAAGGCTAGTCCGTTATCAACTTGAAAAAGTGGCACCGAGTCGGTGC	TGGCACCATTAAAGAAAATATCATCTTTGGTGTTTCCTATG	ATGAATATAGAT	CGCGGTTCTATCTAGTTACGCGTTAAACCAACTAGAA
F2b	CFTR F508del HEK293T	PRJNA1055086	edFig3e_LAS287-1-035_S29_L001_R1_001.fastq.gz	edFig3e_LAS287-2-035_S125_L001_R1_001.fastq.gz	edFig3e_LAS287-3-035_S221_L001_R1_001.fastq.gz	PBS12;RTT42	CFTR F508del	NGG2	SE0	LpAS4171	gTCTGTATCTATATTCATCAT	GTTTTAGAGCTAGAAATAGCAAGTTAAAATAAGGCTAGTCCGTTATCAACTTGAAAAAGTGGCACCGAGTCGGTGC	CTGGCACCATTAAAGAAAATATCATCTTTGGTGTTTCCTATG	ATGAATATAGAT	CGCGGTTCTATCTAGTTACGCGTTAAACCAACTAGAA
F2b	CFTR F508del HEK293T	PRJNA1055086	edFig3e_LAS287-1-036_S41_L001_R1_001.fastq.gz	edFig3e_LAS287-2-036_S137_L001_R1_001.fastq.gz	edFig3e_LAS287-3-036_S233_L001_R1_001.fastq.gz	PBS12;RTT43	CFTR F508del	NGG2	SE0	LpAS4172	gTCTGTATCTATATTCATCAT	GTTTTAGAGCTAGAAATAGCAAGTTAAAATAAGGCTAGTCCGTTATCAACTTGAAAAAGTGGCACCGAGTCGGTGC	CCTGGCACCATTAAAGAAAATATCATCTTTGGTGTTTCCTATG	ATGAATATAGAT	CGCGGTTCTATCTAGTTACGCGTTAAACCAACTAGAA
F2b	CFTR F508del HEK293T	PRJNA1055086	edFig3e_LAS287-1-037_S53_L001_R1_001.fastq.gz	edFig3e_LAS287-2-037_S149_L001_R1_001.fastq.gz	edFig3e_LAS287-3-037_S245_L001_R1_001.fastq.gz	PBS13;RTT30	CFTR F508del	NGG2	SE0	LpAS4173	gTCTGTATCTATATTCATCAT	GTTTTAGAGCTAGAAATAGCAAGTTAAAATAAGGCTAGTCCGTTATCAACTTGAAAAAGTGGCACCGAGTCGGTGC	AAGAAAATATCATCTTTGGTGTTTCCTATG	ATGAATATAGATA	CGCGGTTCTATCTAGTTACGCGTTAAACCAACTAGAA
F2b	CFTR F508del HEK293T	PRJNA1055086	edFig3e_LAS287-1-038_S65_L001_R1_001.fastq.gz	edFig3e_LAS287-2-038_S161_L001_R1_001.fastq.gz	edFig3e_LAS287-3-038_S257_L001_R1_001.fastq.gz	PBS13;RTT31	CFTR F508del	NGG2	SE0	LpAS4174	gTCTGTATCTATATTCATCAT	GTTTTAGAGCTAGAAATAGCAAGTTAAAATAAGGCTAGTCCGTTATCAACTTGAAAAAGTGGCACCGAGTCGGTGC	AAAGAAAATATCATCTTTGGTGTTTCCTATG	ATGAATATAGATA	CGCGGTTCTATCTAGTTACGCGTTAAACCAACTAGAA
F2b	CFTR F508del HEK293T	PRJNA1055086	edFig3e_LAS287-1-039_S77_L001_R1_001.fastq.gz	edFig3e_LAS287-2-039_S173_L001_R1_001.fastq.gz	edFig3e_LAS287-3-039_S269_L001_R1_001.fastq.gz	PBS13;RTT32	CFTR F508del	NGG2	SE0	LpAS4175	gTCTGTATCTATATTCATCAT	GTTTTAGAGCTAGAAATAGCAAGTTAAAATAAGGCTAGTCCGTTATCAACTTGAAAAAGTGGCACCGAGTCGGTGC	TAAAGAAAATATCATCTTTGGTGTTTCCTATG	ATGAATATAGATA	CGCGGTTCTATCTAGTTACGCGTTAAACCAACTAGAA
F2b	CFTR F508del HEK293T	PRJNA1055086	edFig3e_LAS287-1-040_S89_L001_R1_001.fastq.gz	edFig3e_LAS287-2-040_S185_L001_R1_001.fastq.gz	edFig3e_LAS287-3-040_S281_L001_R1_001.fastq.gz	PBS13;RTT33	CFTR F508del	NGG2	SE0	LpAS4176	gTCTGTATCTATATTCATCAT	GTTTTAGAGCTAGAAATAGCAAGTTAAAATAAGGCTAGTCCGTTATCAACTTGAAAAAGTGGCACCGAGTCGGTGC	TTAAAGAAAATATCATCTTTGGTGTTTCCTATG	ATGAATATAGATA	CGCGGTTCTATCTAGTTACGCGTTAAACCAACTAGAA
F2b	CFTR F508del HEK293T	PRJNA1055086	edFig3e_LAS287-1-041_S6_L001_R1_001.fastq.gz	edFig3e_LAS287-2-041_S102_L001_R1_001.fastq.gz	edFig3e_LAS287-3-041_S198_L001_R1_001.fastq.gz	PBS13;RTT34	CFTR F508del	NGG2	SE0	LpAS4177	gTCTGTATCTATATTCATCAT	GTTTTAGAGCTAGAAATAGCAAGTTAAAATAAGGCTAGTCCGTTATCAACTTGAAAAAGTGGCACCGAGTCGGTGC	ATTAAAGAAAATATCATCTTTGGTGTTTCCTATG	ATGAATATAGATA	CGCGGTTCTATCTAGTTACGCGTTAAACCAACTAGAA
F2b	CFTR F508del HEK293T	PRJNA1055086	edFig3e_LAS287-1-042_S18_L001_R1_001.fastq.gz	edFig3e_LAS287-2-042_S114_L001_R1_001.fastq.gz	edFig3e_LAS287-3-042_S210_L001_R1_001.fastq.gz	PBS13;RTT35	CFTR F508del	NGG2	SE0	LpAS4178	gTCTGTATCTATATTCATCAT	GTTTTAGAGCTAGAAATAGCAAGTTAAAATAAGGCTAGTCCGTTATCAACTTGAAAAAGTGGCACCGAGTCGGTGC	CATTAAAGAAAATATCATCTTTGGTGTTTCCTATG	ATGAATATAGATA	CGCGGTTCTATCTAGTTACGCGTTAAACCAACTAGAA
F2b	CFTR F508del HEK293T	PRJNA1055086	edFig3e_LAS287-1-043_S30_L001_R1_001.fastq.gz	edFig3e_LAS287-2-043_S126_L001_R1_001.fastq.gz	edFig3e_LAS287-3-043_S222_L001_R1_001.fastq.gz	PBS13;RTT36	CFTR F508del	NGG2	SE0	LpAS4179	gTCTGTATCTATATTCATCAT	GTTTTAGAGCTAGAAATAGCAAGTTAAAATAAGGCTAGTCCGTTATCAACTTGAAAAAGTGGCACCGAGTCGGTGC	CCATTAAAGAAAATATCATCTTTGGTGTTTCCTATG	ATGAATATAGATA	CGCGGTTCTATCTAGTTACGCGTTAAACCAACTAGAA
F2b	CFTR F508del HEK293T	PRJNA1055086	edFig3e_LAS287-1-044_S42_L001_R1_001.fastq.gz	edFig3e_LAS287-2-044_S138_L001_R1_001.fastq.gz	edFig3e_LAS287-3-044_S234_L001_R1_001.fastq.gz	PBS13;RTT37	CFTR F508del	NGG2	SE0	LpAS4180	gTCTGTATCTATATTCATCAT	GTTTTAGAGCTAGAAATAGCAAGTTAAAATAAGGCTAGTCCGTTATCAACTTGAAAAAGTGGCACCGAGTCGGTGC	ACCATTAAAGAAAATATCATCTTTGGTGTTTCCTATG	ATGAATATAGATA	CGCGGTTCTATCTAGTTACGCGTTAAACCAACTAGAA
F2b	CFTR F508del HEK293T	PRJNA1055086	edFig3e_LAS287-1-045_S54_L001_R1_001.fastq.gz	edFig3e_LAS287-2-045_S150_L001_R1_001.fastq.gz	edFig3e_LAS287-3-045_S246_L001_R1_001.fastq.gz	PBS13;RTT38	CFTR F508del	NGG2	SE0	LpAS4181	gTCTGTATCTATATTCATCAT	GTTTTAGAGCTAGAAATAGCAAGTTAAAATAAGGCTAGTCCGTTATCAACTTGAAAAAGTGGCACCGAGTCGGTGC	CACCATTAAAGAAAATATCATCTTTGGTGTTTCCTATG	ATGAATATAGATA	CGCGGTTCTATCTAGTTACGCGTTAAACCAACTAGAA
F2b	CFTR F508del HEK293T	PRJNA1055086	edFig3e_LAS287-1-046_S66_L001_R1_001.fastq.gz	edFig3e_LAS287-2-046_S162_L001_R1_001.fastq.gz	edFig3e_LAS287-3-046_S258_L001_R1_001.fastq.gz	PBS13;RTT41	CFTR F508del	NGG2	SE0	LpAS4182	gTCTGTATCTATATTCATCAT	GTTTTAGAGCTAGAAATAGCAAGTTAAAATAAGGCTAGTCCGTTATCAACTTGAAAAAGTGGCACCGAGTCGGTGC	TGGCACCATTAAAGAAAATATCATCTTTGGTGTTTCCTATG	ATGAATATAGATA	CGCGGTTCTATCTAGTTACGCGTTAAACCAACTAGAA
F2b	CFTR F508del HEK293T	PRJNA1055086	edFig3e_LAS287-1-047_S78_L001_R1_001.fastq.gz	edFig3e_LAS287-2-047_S174_L001_R1_001.fastq.gz	edFig3e_LAS287-3-047_S270_L001_R1_001.fastq.gz	PBS13;RTT42	CFTR F508del	NGG2	SE0	LpAS4183	gTCTGTATCTATATTCATCAT	GTTTTAGAGCTAGAAATAGCAAGTTAAAATAAGGCTAGTCCGTTATCAACTTGAAAAAGTGGCACCGAGTCGGTGC	CTGGCACCATTAAAGAAAATATCATCTTTGGTGTTTCCTATG	ATGAATATAGATA	CGCGGTTCTATCTAGTTACGCGTTAAACCAACTAGAA
F2b	CFTR F508del HEK293T	PRJNA1055086	edFig3e_LAS287-1-048_S90_L001_R1_001.fastq.gz	edFig3e_LAS287-2-048_S186_L001_R1_001.fastq.gz	edFig3e_LAS287-3-048_S282_L001_R1_001.fastq.gz	PBS13;RTT43	CFTR F508del	NGG2	SE0	LpAS4184	gTCTGTATCTATATTCATCAT	GTTTTAGAGCTAGAAATAGCAAGTTAAAATAAGGCTAGTCCGTTATCAACTTGAAAAAGTGGCACCGAGTCGGTGC	CCTGGCACCATTAAAGAAAATATCATCTTTGGTGTTTCCTATG	ATGAATATAGATA	CGCGGTTCTATCTAGTTACGCGTTAAACCAACTAGAA
F2b	CFTR F508del HEK293T	PRJNA1055086	edFig3e_LAS287-1-049_S7_L001_R1_001.fastq.gz	edFig3e_LAS287-2-049_S103_L001_R1_001.fastq.gz	edFig3e_LAS287-3-049_S199_L001_R1_001.fastq.gz	PBS14;RTT30	CFTR F508del	NGG2	SE0	LpAS4185	gTCTGTATCTATATTCATCAT	GTTTTAGAGCTAGAAATAGCAAGTTAAAATAAGGCTAGTCCGTTATCAACTTGAAAAAGTGGCACCGAGTCGGTGC	AAGAAAATATCATCTTTGGTGTTTCCTATG	ATGAATATAGATAC	CGCGGTTCTATCTAGTTACGCGTTAAACCAACTAGAA
F2b	CFTR F508del HEK293T	PRJNA1055086	edFig3e_LAS287-1-050_S19_L001_R1_001.fastq.gz	edFig3e_LAS287-2-050_S115_L001_R1_001.fastq.gz	edFig3e_LAS287-3-050_S211_L001_R1_001.fastq.gz	PBS14;RTT31	CFTR F508del	NGG2	SE0	LpAS4186	gTCTGTATCTATATTCATCAT	GTTTTAGAGCTAGAAATAGCAAGTTAAAATAAGGCTAGTCCGTTATCAACTTGAAAAAGTGGCACCGAGTCGGTGC	AAAGAAAATATCATCTTTGGTGTTTCCTATG	ATGAATATAGATAC	CGCGGTTCTATCTAGTTACGCGTTAAACCAACTAGAA
F2b	CFTR F508del HEK293T	PRJNA1055086	edFig3e_LAS287-1-051_S31_L001_R1_001.fastq.gz	edFig3e_LAS287-2-051_S127_L001_R1_001.fastq.gz	edFig3e_LAS287-3-051_S223_L001_R1_001.fastq.gz	PBS14;RTT32	CFTR F508del	NGG2	SE0	LpAS4187	gTCTGTATCTATATTCATCAT	GTTTTAGAGCTAGAAATAGCAAGTTAAAATAAGGCTAGTCCGTTATCAACTTGAAAAAGTGGCACCGAGTCGGTGC	TAAAGAAAATATCATCTTTGGTGTTTCCTATG	ATGAATATAGATAC	CGCGGTTCTATCTAGTTACGCGTTAAACCAACTAGAA
F2b	CFTR F508del HEK293T	PRJNA1055086	edFig3e_LAS287-1-052_S43_L001_R1_001.fastq.gz	edFig3e_LAS287-2-052_S139_L001_R1_001.fastq.gz	edFig3e_LAS287-3-052_S235_L001_R1_001.fastq.gz	PBS14;RTT33	CFTR F508del	NGG2	SE0	LpAS4188	gTCTGTATCTATATTCATCAT	GTTTTAGAGCTAGAAATAGCAAGTTAAAATAAGGCTAGTCCGTTATCAACTTGAAAAAGTGGCACCGAGTCGGTGC	TTAAAGAAAATATCATCTTTGGTGTTTCCTATG	ATGAATATAGATAC	CGCGGTTCTATCTAGTTACGCGTTAAACCAACTAGAA
F2b	CFTR F508del HEK293T	PRJNA1055086	edFig3e_LAS287-1-053_S55_L001_R1_001.fastq.gz	edFig3e_LAS287-2-053_S151_L001_R1_001.fastq.gz	edFig3e_LAS287-3-053_S247_L001_R1_001.fastq.gz	PBS14;RTT34	CFTR F508del	NGG2	SE0	LpAS4189	gTCTGTATCTATATTCATCAT	GTTTTAGAGCTAGAAATAGCAAGTTAAAATAAGGCTAGTCCGTTATCAACTTGAAAAAGTGGCACCGAGTCGGTGC	ATTAAAGAAAATATCATCTTTGGTGTTTCCTATG	ATGAATATAGATAC	CGCGGTTCTATCTAGTTACGCGTTAAACCAACTAGAA
F2b	CFTR F508del HEK293T	PRJNA1055086	edFig3e_LAS287-1-054_S67_L001_R1_001.fastq.gz	edFig3e_LAS287-2-054_S163_L001_R1_001.fastq.gz	edFig3e_LAS287-3-054_S259_L001_R1_001.fastq.gz	PBS14;RTT35	CFTR F508del	NGG2	SE0	LpAS4190	gTCTGTATCTATATTCATCAT	GTTTTAGAGCTAGAAATAGCAAGTTAAAATAAGGCTAGTCCGTTATCAACTTGAAAAAGTGGCACCGAGTCGGTGC	CATTAAAGAAAATATCATCTTTGGTGTTTCCTATG	ATGAATATAGATAC	CGCGGTTCTATCTAGTTACGCGTTAAACCAACTAGAA
F2b	CFTR F508del HEK293T	PRJNA1055086	edFig3e_LAS287-1-055_S79_L001_R1_001.fastq.gz	edFig3e_LAS287-2-055_S175_L001_R1_001.fastq.gz	edFig3e_LAS287-3-055_S271_L001_R1_001.fastq.gz	PBS14;RTT36	CFTR F508del	NGG2	SE0	LpAS4191	gTCTGTATCTATATTCATCAT	GTTTTAGAGCTAGAAATAGCAAGTTAAAATAAGGCTAGTCCGTTATCAACTTGAAAAAGTGGCACCGAGTCGGTGC	CCATTAAAGAAAATATCATCTTTGGTGTTTCCTATG	ATGAATATAGATAC	CGCGGTTCTATCTAGTTACGCGTTAAACCAACTAGAA
F2b	CFTR F508del HEK293T	PRJNA1055086	edFig3e_LAS287-1-056_S91_L001_R1_001.fastq.gz	edFig3e_LAS287-2-056_S187_L001_R1_001.fastq.gz	edFig3e_LAS287-3-056_S283_L001_R1_001.fastq.gz	PBS14;RTT37	CFTR F508del	NGG2	SE0	LpAS4192	gTCTGTATCTATATTCATCAT	GTTTTAGAGCTAGAAATAGCAAGTTAAAATAAGGCTAGTCCGTTATCAACTTGAAAAAGTGGCACCGAGTCGGTGC	ACCATTAAAGAAAATATCATCTTTGGTGTTTCCTATG	ATGAATATAGATAC	CGCGGTTCTATCTAGTTACGCGTTAAACCAACTAGAA
F2b	CFTR F508del HEK293T	PRJNA1055086	edFig3e_LAS287-1-057_S8_L001_R1_001.fastq.gz	edFig3e_LAS287-2-057_S104_L001_R1_001.fastq.gz	edFig3e_LAS287-3-057_S200_L001_R1_001.fastq.gz	PBS14;RTT38	CFTR F508del	NGG2	SE0	LpAS4193	gTCTGTATCTATATTCATCAT	GTTTTAGAGCTAGAAATAGCAAGTTAAAATAAGGCTAGTCCGTTATCAACTTGAAAAAGTGGCACCGAGTCGGTGC	CACCATTAAAGAAAATATCATCTTTGGTGTTTCCTATG	ATGAATATAGATAC	CGCGGTTCTATCTAGTTACGCGTTAAACCAACTAGAA
F2b	CFTR F508del HEK293T	PRJNA1055086	edFig3e_LAS287-1-058_S20_L001_R1_001.fastq.gz	edFig3e_LAS287-2-058_S116_L001_R1_001.fastq.gz	edFig3e_LAS287-3-058_S212_L001_R1_001.fastq.gz	PBS14;RTT41	CFTR F508del	NGG2	SE0	LpAS4194	gTCTGTATCTATATTCATCAT	GTTTTAGAGCTAGAAATAGCAAGTTAAAATAAGGCTAGTCCGTTATCAACTTGAAAAAGTGGCACCGAGTCGGTGC	TGGCACCATTAAAGAAAATATCATCTTTGGTGTTTCCTATG	ATGAATATAGATAC	CGCGGTTCTATCTAGTTACGCGTTAAACCAACTAGAA
F2b	CFTR F508del HEK293T	PRJNA1055086	edFig3e_LAS287-1-059_S32_L001_R1_001.fastq.gz	edFig3e_LAS287-2-059_S128_L001_R1_001.fastq.gz	edFig3e_LAS287-3-059_S224_L001_R1_001.fastq.gz	PBS14;RTT42	CFTR F508del	NGG2	SE0	LpAS4195	gTCTGTATCTATATTCATCAT	GTTTTAGAGCTAGAAATAGCAAGTTAAAATAAGGCTAGTCCGTTATCAACTTGAAAAAGTGGCACCGAGTCGGTGC	CTGGCACCATTAAAGAAAATATCATCTTTGGTGTTTCCTATG	ATGAATATAGATAC	CGCGGTTCTATCTAGTTACGCGTTAAACCAACTAGAA
F2b	CFTR F508del HEK293T	PRJNA1055086	edFig3e_LAS287-1-060_S44_L001_R1_001.fastq.gz	edFig3e_LAS287-2-060_S140_L001_R1_001.fastq.gz	edFig3e_LAS287-3-060_S236_L001_R1_001.fastq.gz	PBS14;RTT43	CFTR F508del	NGG2	SE0	LpAS4196	gTCTGTATCTATATTCATCAT	GTTTTAGAGCTAGAAATAGCAAGTTAAAATAAGGCTAGTCCGTTATCAACTTGAAAAAGTGGCACCGAGTCGGTGC	CCTGGCACCATTAAAGAAAATATCATCTTTGGTGTTTCCTATG	ATGAATATAGATAC	CGCGGTTCTATCTAGTTACGCGTTAAACCAACTAGAA
F2b	CFTR F508del HEK293T	PRJNA1055086	edFig3e_LAS287-1-061_S56_L001_R1_001.fastq.gz	edFig3e_LAS287-2-061_S152_L001_R1_001.fastq.gz	edFig3e_LAS287-3-061_S248_L001_R1_001.fastq.gz	PBS15;RTT30	CFTR F508del	NGG2	SE0	LpAS4197	gTCTGTATCTATATTCATCAT	GTTTTAGAGCTAGAAATAGCAAGTTAAAATAAGGCTAGTCCGTTATCAACTTGAAAAAGTGGCACCGAGTCGGTGC	AAGAAAATATCATCTTTGGTGTTTCCTATG	ATGAATATAGATACA	CGCGGTTCTATCTAGTTACGCGTTAAACCAACTAGAA
F2b	CFTR F508del HEK293T	PRJNA1055086	edFig3e_LAS287-1-062_S68_L001_R1_001.fastq.gz	edFig3e_LAS287-2-062_S164_L001_R1_001.fastq.gz	edFig3e_LAS287-3-062_S260_L001_R1_001.fastq.gz	PBS15;RTT31	CFTR F508del	NGG2	SE0	LpAS4198	gTCTGTATCTATATTCATCAT	GTTTTAGAGCTAGAAATAGCAAGTTAAAATAAGGCTAGTCCGTTATCAACTTGAAAAAGTGGCACCGAGTCGGTGC	AAAGAAAATATCATCTTTGGTGTTTCCTATG	ATGAATATAGATACA	CGCGGTTCTATCTAGTTACGCGTTAAACCAACTAGAA
F2b	CFTR F508del HEK293T	PRJNA1055086	edFig3e_LAS287-1-063_S80_L001_R1_001.fastq.gz	edFig3e_LAS287-2-063_S176_L001_R1_001.fastq.gz	edFig3e_LAS287-3-063_S272_L001_R1_001.fastq.gz	PBS15;RTT32	CFTR F508del	NGG2	SE0	LpAS4199	gTCTGTATCTATATTCATCAT	GTTTTAGAGCTAGAAATAGCAAGTTAAAATAAGGCTAGTCCGTTATCAACTTGAAAAAGTGGCACCGAGTCGGTGC	TAAAGAAAATATCATCTTTGGTGTTTCCTATG	ATGAATATAGATACA	CGCGGTTCTATCTAGTTACGCGTTAAACCAACTAGAA
F2b	CFTR F508del HEK293T	PRJNA1055086	edFig3e_LAS287-1-064_S92_L001_R1_001.fastq.gz	edFig3e_LAS287-2-064_S188_L001_R1_001.fastq.gz	edFig3e_LAS287-3-064_S284_L001_R1_001.fastq.gz	PBS15;RTT33	CFTR F508del	NGG2	SE0	LpAS4200	gTCTGTATCTATATTCATCAT	GTTTTAGAGCTAGAAATAGCAAGTTAAAATAAGGCTAGTCCGTTATCAACTTGAAAAAGTGGCACCGAGTCGGTGC	TTAAAGAAAATATCATCTTTGGTGTTTCCTATG	ATGAATATAGATACA	CGCGGTTCTATCTAGTTACGCGTTAAACCAACTAGAA
F2b	CFTR F508del HEK293T	PRJNA1055086	edFig3e_LAS287-1-065_S9_L001_R1_001.fastq.gz	edFig3e_LAS287-2-065_S105_L001_R1_001.fastq.gz	edFig3e_LAS287-3-065_S201_L001_R1_001.fastq.gz	PBS15;RTT34	CFTR F508del	NGG2	SE0	LpAS4201	gTCTGTATCTATATTCATCAT	GTTTTAGAGCTAGAAATAGCAAGTTAAAATAAGGCTAGTCCGTTATCAACTTGAAAAAGTGGCACCGAGTCGGTGC	ATTAAAGAAAATATCATCTTTGGTGTTTCCTATG	ATGAATATAGATACA	CGCGGTTCTATCTAGTTACGCGTTAAACCAACTAGAA
F2b	CFTR F508del HEK293T	PRJNA1055086	edFig3e_LAS287-1-066_S21_L001_R1_001.fastq.gz	edFig3e_LAS287-2-066_S117_L001_R1_001.fastq.gz	edFig3e_LAS287-3-066_S213_L001_R1_001.fastq.gz	PBS15;RTT35	CFTR F508del	NGG2	SE0	LpAS4202	gTCTGTATCTATATTCATCAT	GTTTTAGAGCTAGAAATAGCAAGTTAAAATAAGGCTAGTCCGTTATCAACTTGAAAAAGTGGCACCGAGTCGGTGC	CATTAAAGAAAATATCATCTTTGGTGTTTCCTATG	ATGAATATAGATACA	CGCGGTTCTATCTAGTTACGCGTTAAACCAACTAGAA
F2b	CFTR F508del HEK293T	PRJNA1055086	edFig3e_LAS287-1-067_S33_L001_R1_001.fastq.gz	edFig3e_LAS287-2-067_S129_L001_R1_001.fastq.gz	edFig3e_LAS287-3-067_S225_L001_R1_001.fastq.gz	PBS15;RTT36	CFTR F508del	NGG2	SE0	LpAS4203	gTCTGTATCTATATTCATCAT	GTTTTAGAGCTAGAAATAGCAAGTTAAAATAAGGCTAGTCCGTTATCAACTTGAAAAAGTGGCACCGAGTCGGTGC	CCATTAAAGAAAATATCATCTTTGGTGTTTCCTATG	ATGAATATAGATACA	CGCGGTTCTATCTAGTTACGCGTTAAACCAACTAGAA
F2b	CFTR F508del HEK293T	PRJNA1055086	edFig3e_LAS287-1-068_S45_L001_R1_001.fastq.gz	edFig3e_LAS287-2-068_S141_L001_R1_001.fastq.gz	edFig3e_LAS287-3-068_S237_L001_R1_001.fastq.gz	PBS15;RTT37	CFTR F508del	NGG2	SE0	LpAS4204	gTCTGTATCTATATTCATCAT	GTTTTAGAGCTAGAAATAGCAAGTTAAAATAAGGCTAGTCCGTTATCAACTTGAAAAAGTGGCACCGAGTCGGTGC	ACCATTAAAGAAAATATCATCTTTGGTGTTTCCTATG	ATGAATATAGATACA	CGCGGTTCTATCTAGTTACGCGTTAAACCAACTAGAA
F2b	CFTR F508del HEK293T	PRJNA1055086	edFig3e_LAS287-1-069_S57_L001_R1_001.fastq.gz	edFig3e_LAS287-2-069_S153_L001_R1_001.fastq.gz	edFig3e_LAS287-3-069_S249_L001_R1_001.fastq.gz	PBS15;RTT38	CFTR F508del	NGG2	SE0	LpAS4205	gTCTGTATCTATATTCATCAT	GTTTTAGAGCTAGAAATAGCAAGTTAAAATAAGGCTAGTCCGTTATCAACTTGAAAAAGTGGCACCGAGTCGGTGC	CACCATTAAAGAAAATATCATCTTTGGTGTTTCCTATG	ATGAATATAGATACA	CGCGGTTCTATCTAGTTACGCGTTAAACCAACTAGAA
F2b	CFTR F508del HEK293T	PRJNA1055086	edFig3e_LAS287-1-070_S69_L001_R1_001.fastq.gz	edFig3e_LAS287-2-070_S165_L001_R1_001.fastq.gz	edFig3e_LAS287-3-070_S261_L001_R1_001.fastq.gz	PBS15;RTT41	CFTR F508del	NGG2	SE0	LpAS4206	gTCTGTATCTATATTCATCAT	GTTTTAGAGCTAGAAATAGCAAGTTAAAATAAGGCTAGTCCGTTATCAACTTGAAAAAGTGGCACCGAGTCGGTGC	TGGCACCATTAAAGAAAATATCATCTTTGGTGTTTCCTATG	ATGAATATAGATACA	CGCGGTTCTATCTAGTTACGCGTTAAACCAACTAGAA
F2b	CFTR F508del HEK293T	PRJNA1055086	edFig3e_LAS287-1-071_S81_L001_R1_001.fastq.gz	edFig3e_LAS287-2-071_S177_L001_R1_001.fastq.gz	edFig3e_LAS287-3-071_S273_L001_R1_001.fastq.gz	PBS15;RTT42	CFTR F508del	NGG2	SE0	LpAS4207	gTCTGTATCTATATTCATCAT	GTTTTAGAGCTAGAAATAGCAAGTTAAAATAAGGCTAGTCCGTTATCAACTTGAAAAAGTGGCACCGAGTCGGTGC	CTGGCACCATTAAAGAAAATATCATCTTTGGTGTTTCCTATG	ATGAATATAGATACA	CGCGGTTCTATCTAGTTACGCGTTAAACCAACTAGAA
F2b	CFTR F508del HEK293T	PRJNA1055086	edFig3e_LAS287-1-072_S93_L001_R1_001.fastq.gz	edFig3e_LAS287-2-072_S189_L001_R1_001.fastq.gz	edFig3e_LAS287-3-072_S285_L001_R1_001.fastq.gz	PBS15;RTT43	CFTR F508del	NGG2	SE0	LpAS4208	gTCTGTATCTATATTCATCAT	GTTTTAGAGCTAGAAATAGCAAGTTAAAATAAGGCTAGTCCGTTATCAACTTGAAAAAGTGGCACCGAGTCGGTGC	CCTGGCACCATTAAAGAAAATATCATCTTTGGTGTTTCCTATG	ATGAATATAGATACA	CGCGGTTCTATCTAGTTACGCGTTAAACCAACTAGAA
F2b	CFTR F508del HEK293T	PRJNA1055086	edFig3e_LAS287-1-073_S10_L001_R1_001.fastq.gz	edFig3e_LAS287-2-073_S106_L001_R1_001.fastq.gz	edFig3e_LAS287-3-073_S202_L001_R1_001.fastq.gz	PBS16;RTT30	CFTR F508del	NGG2	SE0	LpAS4209	gTCTGTATCTATATTCATCAT	GTTTTAGAGCTAGAAATAGCAAGTTAAAATAAGGCTAGTCCGTTATCAACTTGAAAAAGTGGCACCGAGTCGGTGC	AAGAAAATATCATCTTTGGTGTTTCCTATG	ATGAATATAGATACAG	CGCGGTTCTATCTAGTTACGCGTTAAACCAACTAGAA
F2b	CFTR F508del HEK293T	PRJNA1055086	edFig3e_LAS287-1-074_S22_L001_R1_001.fastq.gz	edFig3e_LAS287-2-074_S118_L001_R1_001.fastq.gz	edFig3e_LAS287-3-074_S214_L001_R1_001.fastq.gz	PBS16;RTT31	CFTR F508del	NGG2	SE0	LpAS4210	gTCTGTATCTATATTCATCAT	GTTTTAGAGCTAGAAATAGCAAGTTAAAATAAGGCTAGTCCGTTATCAACTTGAAAAAGTGGCACCGAGTCGGTGC	AAAGAAAATATCATCTTTGGTGTTTCCTATG	ATGAATATAGATACAG	CGCGGTTCTATCTAGTTACGCGTTAAACCAACTAGAA
F2b	CFTR F508del HEK293T	PRJNA1055086	edFig3e_LAS287-1-075_S34_L001_R1_001.fastq.gz	edFig3e_LAS287-2-075_S130_L001_R1_001.fastq.gz	edFig3e_LAS287-3-075_S226_L001_R1_001.fastq.gz	PBS16;RTT32	CFTR F508del	NGG2	SE0	LpAS4211	gTCTGTATCTATATTCATCAT	GTTTTAGAGCTAGAAATAGCAAGTTAAAATAAGGCTAGTCCGTTATCAACTTGAAAAAGTGGCACCGAGTCGGTGC	TAAAGAAAATATCATCTTTGGTGTTTCCTATG	ATGAATATAGATACAG	CGCGGTTCTATCTAGTTACGCGTTAAACCAACTAGAA
F2b	CFTR F508del HEK293T	PRJNA1055086	edFig3e_LAS287-1-076_S46_L001_R1_001.fastq.gz	edFig3e_LAS287-2-076_S142_L001_R1_001.fastq.gz	edFig3e_LAS287-3-076_S238_L001_R1_001.fastq.gz	PBS16;RTT33	CFTR F508del	NGG2	SE0	LpAS4212	gTCTGTATCTATATTCATCAT	GTTTTAGAGCTAGAAATAGCAAGTTAAAATAAGGCTAGTCCGTTATCAACTTGAAAAAGTGGCACCGAGTCGGTGC	TTAAAGAAAATATCATCTTTGGTGTTTCCTATG	ATGAATATAGATACAG	CGCGGTTCTATCTAGTTACGCGTTAAACCAACTAGAA
F2b	CFTR F508del HEK293T	PRJNA1055086	edFig3e_LAS287-1-077_S58_L001_R1_001.fastq.gz	edFig3e_LAS287-2-077_S154_L001_R1_001.fastq.gz	edFig3e_LAS287-3-077_S250_L001_R1_001.fastq.gz	PBS16;RTT34	CFTR F508del	NGG2	SE0	LpAS4213	gTCTGTATCTATATTCATCAT	GTTTTAGAGCTAGAAATAGCAAGTTAAAATAAGGCTAGTCCGTTATCAACTTGAAAAAGTGGCACCGAGTCGGTGC	ATTAAAGAAAATATCATCTTTGGTGTTTCCTATG	ATGAATATAGATACAG	CGCGGTTCTATCTAGTTACGCGTTAAACCAACTAGAA
F2b	CFTR F508del HEK293T	PRJNA1055086	edFig3e_LAS287-1-078_S70_L001_R1_001.fastq.gz	edFig3e_LAS287-2-078_S166_L001_R1_001.fastq.gz	edFig3e_LAS287-3-078_S262_L001_R1_001.fastq.gz	PBS16;RTT35	CFTR F508del	NGG2	SE0	LpAS4214	gTCTGTATCTATATTCATCAT	GTTTTAGAGCTAGAAATAGCAAGTTAAAATAAGGCTAGTCCGTTATCAACTTGAAAAAGTGGCACCGAGTCGGTGC	CATTAAAGAAAATATCATCTTTGGTGTTTCCTATG	ATGAATATAGATACAG	CGCGGTTCTATCTAGTTACGCGTTAAACCAACTAGAA
F2b	CFTR F508del HEK293T	PRJNA1055086	edFig3e_LAS287-1-079_S82_L001_R1_001.fastq.gz	edFig3e_LAS287-2-079_S178_L001_R1_001.fastq.gz	edFig3e_LAS287-3-079_S274_L001_R1_001.fastq.gz	PBS16;RTT36	CFTR F508del	NGG2	SE0	LpAS4215	gTCTGTATCTATATTCATCAT	GTTTTAGAGCTAGAAATAGCAAGTTAAAATAAGGCTAGTCCGTTATCAACTTGAAAAAGTGGCACCGAGTCGGTGC	CCATTAAAGAAAATATCATCTTTGGTGTTTCCTATG	ATGAATATAGATACAG	CGCGGTTCTATCTAGTTACGCGTTAAACCAACTAGAA
F2b	CFTR F508del HEK293T	PRJNA1055086	edFig3e_LAS287-1-080_S94_L001_R1_001.fastq.gz	edFig3e_LAS287-2-080_S190_L001_R1_001.fastq.gz	edFig3e_LAS287-3-080_S286_L001_R1_001.fastq.gz	PBS16;RTT37	CFTR F508del	NGG2	SE0	LpAS4216	gTCTGTATCTATATTCATCAT	GTTTTAGAGCTAGAAATAGCAAGTTAAAATAAGGCTAGTCCGTTATCAACTTGAAAAAGTGGCACCGAGTCGGTGC	ACCATTAAAGAAAATATCATCTTTGGTGTTTCCTATG	ATGAATATAGATACAG	CGCGGTTCTATCTAGTTACGCGTTAAACCAACTAGAA
F2b	CFTR F508del HEK293T	PRJNA1055086	edFig3e_LAS287-1-081_S11_L001_R1_001.fastq.gz	edFig3e_LAS287-2-081_S107_L001_R1_001.fastq.gz	edFig3e_LAS287-3-081_S203_L001_R1_001.fastq.gz	PBS16;RTT38	CFTR F508del	NGG2	SE0	LpAS4217	gTCTGTATCTATATTCATCAT	GTTTTAGAGCTAGAAATAGCAAGTTAAAATAAGGCTAGTCCGTTATCAACTTGAAAAAGTGGCACCGAGTCGGTGC	CACCATTAAAGAAAATATCATCTTTGGTGTTTCCTATG	ATGAATATAGATACAG	CGCGGTTCTATCTAGTTACGCGTTAAACCAACTAGAA
F2b	CFTR F508del HEK293T	PRJNA1055086	edFig3e_LAS287-1-082_S23_L001_R1_001.fastq.gz	edFig3e_LAS287-2-082_S119_L001_R1_001.fastq.gz	edFig3e_LAS287-3-082_S215_L001_R1_001.fastq.gz	PBS16;RTT41	CFTR F508del	NGG2	SE0	LpAS4218	gTCTGTATCTATATTCATCAT	GTTTTAGAGCTAGAAATAGCAAGTTAAAATAAGGCTAGTCCGTTATCAACTTGAAAAAGTGGCACCGAGTCGGTGC	TGGCACCATTAAAGAAAATATCATCTTTGGTGTTTCCTATG	ATGAATATAGATACAG	CGCGGTTCTATCTAGTTACGCGTTAAACCAACTAGAA
F2b	CFTR F508del HEK293T	PRJNA1055086	edFig3e_LAS287-1-083_S35_L001_R1_001.fastq.gz	edFig3e_LAS287-2-083_S131_L001_R1_001.fastq.gz	edFig3e_LAS287-3-083_S227_L001_R1_001.fastq.gz	PBS16;RTT42	CFTR F508del	NGG2	SE0	LpAS4219	gTCTGTATCTATATTCATCAT	GTTTTAGAGCTAGAAATAGCAAGTTAAAATAAGGCTAGTCCGTTATCAACTTGAAAAAGTGGCACCGAGTCGGTGC	CTGGCACCATTAAAGAAAATATCATCTTTGGTGTTTCCTATG	ATGAATATAGATACAG	CGCGGTTCTATCTAGTTACGCGTTAAACCAACTAGAA
F2b	CFTR F508del HEK293T	PRJNA1055086	edFig3e_LAS287-1-084_S47_L001_R1_001.fastq.gz	edFig3e_LAS287-2-084_S143_L001_R1_001.fastq.gz	edFig3e_LAS287-3-084_S239_L001_R1_001.fastq.gz	PBS16;RTT43	CFTR F508del	NGG2	SE0	LpAS4220	gTCTGTATCTATATTCATCAT	GTTTTAGAGCTAGAAATAGCAAGTTAAAATAAGGCTAGTCCGTTATCAACTTGAAAAAGTGGCACCGAGTCGGTGC	CCTGGCACCATTAAAGAAAATATCATCTTTGGTGTTTCCTATG	ATGAATATAGATACAG	CGCGGTTCTATCTAGTTACGCGTTAAACCAACTAGAA
F2b	CFTR F508del HEK293T	PRJNA1055086	edFig3e_LAS287-1-085_S59_L001_R1_001.fastq.gz	edFig3e_LAS287-2-085_S155_L001_R1_001.fastq.gz	edFig3e_LAS287-3-085_S251_L001_R1_001.fastq.gz	PBS17;RTT30	CFTR F508del	NGG2	SE0	LpAS4221	gTCTGTATCTATATTCATCAT	GTTTTAGAGCTAGAAATAGCAAGTTAAAATAAGGCTAGTCCGTTATCAACTTGAAAAAGTGGCACCGAGTCGGTGC	AAGAAAATATCATCTTTGGTGTTTCCTATG	ATGAATATAGATACAGA	CGCGGTTCTATCTAGTTACGCGTTAAACCAACTAGAA
F2b	CFTR F508del HEK293T	PRJNA1055086	edFig3e_LAS287-1-086_S71_L001_R1_001.fastq.gz	edFig3e_LAS287-2-086_S167_L001_R1_001.fastq.gz	edFig3e_LAS287-3-086_S263_L001_R1_001.fastq.gz	PBS17;RTT31	CFTR F508del	NGG2	SE0	LpAS4222	gTCTGTATCTATATTCATCAT	GTTTTAGAGCTAGAAATAGCAAGTTAAAATAAGGCTAGTCCGTTATCAACTTGAAAAAGTGGCACCGAGTCGGTGC	AAAGAAAATATCATCTTTGGTGTTTCCTATG	ATGAATATAGATACAGA	CGCGGTTCTATCTAGTTACGCGTTAAACCAACTAGAA
F2b	CFTR F508del HEK293T	PRJNA1055086	edFig3e_LAS287-1-087_S83_L001_R1_001.fastq.gz	edFig3e_LAS287-2-087_S179_L001_R1_001.fastq.gz	edFig3e_LAS287-3-087_S275_L001_R1_001.fastq.gz	PBS17;RTT32	CFTR F508del	NGG2	SE0	LpAS4223	gTCTGTATCTATATTCATCAT	GTTTTAGAGCTAGAAATAGCAAGTTAAAATAAGGCTAGTCCGTTATCAACTTGAAAAAGTGGCACCGAGTCGGTGC	TAAAGAAAATATCATCTTTGGTGTTTCCTATG	ATGAATATAGATACAGA	CGCGGTTCTATCTAGTTACGCGTTAAACCAACTAGAA
F2b	CFTR F508del HEK293T	PRJNA1055086	edFig3e_LAS287-1-088_S95_L001_R1_001.fastq.gz	edFig3e_LAS287-2-088_S191_L001_R1_001.fastq.gz	edFig3e_LAS287-3-088_S287_L001_R1_001.fastq.gz	PBS17;RTT33	CFTR F508del	NGG2	SE0	LpAS4224	gTCTGTATCTATATTCATCAT	GTTTTAGAGCTAGAAATAGCAAGTTAAAATAAGGCTAGTCCGTTATCAACTTGAAAAAGTGGCACCGAGTCGGTGC	TTAAAGAAAATATCATCTTTGGTGTTTCCTATG	ATGAATATAGATACAGA	CGCGGTTCTATCTAGTTACGCGTTAAACCAACTAGAA
F2b	CFTR F508del HEK293T	PRJNA1055086	edFig3e_LAS287-1-089_S12_L001_R1_001.fastq.gz	edFig3e_LAS287-2-089_S108_L001_R1_001.fastq.gz	edFig3e_LAS287-3-089_S204_L001_R1_001.fastq.gz	PBS17;RTT34	CFTR F508del	NGG2	SE0	LpAS4225	gTCTGTATCTATATTCATCAT	GTTTTAGAGCTAGAAATAGCAAGTTAAAATAAGGCTAGTCCGTTATCAACTTGAAAAAGTGGCACCGAGTCGGTGC	ATTAAAGAAAATATCATCTTTGGTGTTTCCTATG	ATGAATATAGATACAGA	CGCGGTTCTATCTAGTTACGCGTTAAACCAACTAGAA
F2b	CFTR F508del HEK293T	PRJNA1055086	edFig3e_LAS287-1-090_S24_L001_R1_001.fastq.gz	edFig3e_LAS287-2-090_S120_L001_R1_001.fastq.gz	edFig3e_LAS287-3-090_S216_L001_R1_001.fastq.gz	PBS17;RTT35	CFTR F508del	NGG2	SE0	LpAS4226	gTCTGTATCTATATTCATCAT	GTTTTAGAGCTAGAAATAGCAAGTTAAAATAAGGCTAGTCCGTTATCAACTTGAAAAAGTGGCACCGAGTCGGTGC	CATTAAAGAAAATATCATCTTTGGTGTTTCCTATG	ATGAATATAGATACAGA	CGCGGTTCTATCTAGTTACGCGTTAAACCAACTAGAA
F2b	CFTR F508del HEK293T	PRJNA1055086	edFig3e_LAS287-1-091_S36_L001_R1_001.fastq.gz	edFig3e_LAS287-2-091_S132_L001_R1_001.fastq.gz	edFig3e_LAS287-3-091_S228_L001_R1_001.fastq.gz	PBS17;RTT36	CFTR F508del	NGG2	SE0	LpAS4227	gTCTGTATCTATATTCATCAT	GTTTTAGAGCTAGAAATAGCAAGTTAAAATAAGGCTAGTCCGTTATCAACTTGAAAAAGTGGCACCGAGTCGGTGC	CCATTAAAGAAAATATCATCTTTGGTGTTTCCTATG	ATGAATATAGATACAGA	CGCGGTTCTATCTAGTTACGCGTTAAACCAACTAGAA
F2b	CFTR F508del HEK293T	PRJNA1055086	edFig3e_LAS287-1-092_S48_L001_R1_001.fastq.gz	edFig3e_LAS287-2-092_S144_L001_R1_001.fastq.gz	edFig3e_LAS287-3-092_S240_L001_R1_001.fastq.gz	PBS17;RTT37	CFTR F508del	NGG2	SE0	LpAS4228	gTCTGTATCTATATTCATCAT	GTTTTAGAGCTAGAAATAGCAAGTTAAAATAAGGCTAGTCCGTTATCAACTTGAAAAAGTGGCACCGAGTCGGTGC	ACCATTAAAGAAAATATCATCTTTGGTGTTTCCTATG	ATGAATATAGATACAGA	CGCGGTTCTATCTAGTTACGCGTTAAACCAACTAGAA
F2b	CFTR F508del HEK293T	PRJNA1055086	edFig3e_LAS287-1-093_S60_L001_R1_001.fastq.gz	edFig3e_LAS287-2-093_S156_L001_R1_001.fastq.gz	edFig3e_LAS287-3-093_S252_L001_R1_001.fastq.gz	PBS17;RTT38	CFTR F508del	NGG2	SE0	LpAS4229	gTCTGTATCTATATTCATCAT	GTTTTAGAGCTAGAAATAGCAAGTTAAAATAAGGCTAGTCCGTTATCAACTTGAAAAAGTGGCACCGAGTCGGTGC	CACCATTAAAGAAAATATCATCTTTGGTGTTTCCTATG	ATGAATATAGATACAGA	CGCGGTTCTATCTAGTTACGCGTTAAACCAACTAGAA
F2b	CFTR F508del HEK293T	PRJNA1055086	edFig3e_LAS287-1-094_S72_L001_R1_001.fastq.gz	edFig3e_LAS287-2-094_S168_L001_R1_001.fastq.gz	edFig3e_LAS287-3-094_S264_L001_R1_001.fastq.gz	PBS17;RTT41	CFTR F508del	NGG2	SE0	LpAS4230	gTCTGTATCTATATTCATCAT	GTTTTAGAGCTAGAAATAGCAAGTTAAAATAAGGCTAGTCCGTTATCAACTTGAAAAAGTGGCACCGAGTCGGTGC	TGGCACCATTAAAGAAAATATCATCTTTGGTGTTTCCTATG	ATGAATATAGATACAGA	CGCGGTTCTATCTAGTTACGCGTTAAACCAACTAGAA
F2b	CFTR F508del HEK293T	PRJNA1055086	edFig3e_LAS287-1-095_S84_L001_R1_001.fastq.gz	edFig3e_LAS287-2-095_S180_L001_R1_001.fastq.gz	edFig3e_LAS287-3-095_S276_L001_R1_001.fastq.gz	PBS17;RTT42	CFTR F508del	NGG2	SE0	LpAS4231	gTCTGTATCTATATTCATCAT	GTTTTAGAGCTAGAAATAGCAAGTTAAAATAAGGCTAGTCCGTTATCAACTTGAAAAAGTGGCACCGAGTCGGTGC	CTGGCACCATTAAAGAAAATATCATCTTTGGTGTTTCCTATG	ATGAATATAGATACAGA	CGCGGTTCTATCTAGTTACGCGTTAAACCAACTAGAA
F2b	CFTR F508del HEK293T	PRJNA1055086	edFig3e_LAS287-1-096_S96_L001_R1_001.fastq.gz	edFig3e_LAS287-2-096_S192_L001_R1_001.fastq.gz	edFig3e_LAS287-3-096_S288_L001_R1_001.fastq.gz	PBS17;RTT43	CFTR F508del	NGG2	SE0	LpAS4232	gTCTGTATCTATATTCATCAT	GTTTTAGAGCTAGAAATAGCAAGTTAAAATAAGGCTAGTCCGTTATCAACTTGAAAAAGTGGCACCGAGTCGGTGC	CCTGGCACCATTAAAGAAAATATCATCTTTGGTGTTTCCTATG	ATGAATATAGATACAGA	CGCGGTTCTATCTAGTTACGCGTTAAACCAACTAGAA
F2d	CFTR F508del HEK293T	PRJNA1055086	Fig2d_LAS291-1-078_S78_L001_R1_001.fastq.gz	Fig2d_LAS291-2-078_S174_L001_R1_001.fastq.gz	Fig2d_LAS291-3-078_S270_L001_R1_001.fastq.gz	SE0	CFTR F508del	NGG2	SE0	LpAS4906	gTCTGTATCTATATTCATCAT	GTTTAAGAGCTAGAAATAGCAAGTTTAAATAAGGCTAGTCCGTTATCAACTTGAAAAAGTGGCACCGAGTCGGTGC	TGGCACCATTAAAGAAAATATCATCTTTGGTGTTTCCTATG	ATGAATATAGATA	CGCGGTTCTATCTAGTTACGCGTTAAACCAACTAGAA	LpAS4983	GGAGAACTGGAGCCTTCAGA	GTTTTAGAGCTAGAAATAGCAAGTTAAAATAAGGCTAGTCCGTTATCAACTTGAAAAAGTGGCACCGAGTCGGTGC
F2d	CFTR F508del HEK293T	PRJNA1055086	Fig2d_LAS291-1-079_S79_L001_R1_001.fastq.gz	Fig2d_LAS291-2-079_S175_L001_R1_001.fastq.gz	Fig2d_LAS291-3-079_S271_L001_R1_001.fastq.gz	SE1	CFTR F508del	NGG2	SE1	LpAS4907	gTCTGTATCTATATTCATCAT	GTTTAAGAGCTAGAAATAGCAAGTTTAAATAAGGCTAGTCCGTTATCAACTTGAAAAAGTGGCACCGAGTCGGTGC	TGGCACCATTAAAGAAAATATCATCTTTGGTGTGAGTTATG	ATGAATATAGATA	CGCGGTTCTATCTAGTTACGCGTTAAACCAACTAGAA	LpAS4983	GGAGAACTGGAGCCTTCAGA	GTTTTAGAGCTAGAAATAGCAAGTTAAAATAAGGCTAGTCCGTTATCAACTTGAAAAAGTGGCACCGAGTCGGTGC
F2d	CFTR F508del HEK293T	PRJNA1055086	Fig2d_LAS291-1-080_S80_L001_R1_001.fastq.gz	Fig2d_LAS291-2-080_S176_L001_R1_001.fastq.gz	Fig2d_LAS291-3-080_S272_L001_R1_001.fastq.gz	SE2	CFTR F508del	NGG2	SE2	LpAS4908	gTCTGTATCTATATTCATCAT	GTTTAAGAGCTAGAAATAGCAAGTTTAAATAAGGCTAGTCCGTTATCAACTTGAAAAAGTGGCACCGAGTCGGTGC	TGGCACCATTAAAGAAAATATCATCTTTGGTGTGAGTTACG	ATGAATATAGATA	CGCGGTTCTATCTAGTTACGCGTTAAACCAACTAGAA	LpAS4983	GGAGAACTGGAGCCTTCAGA	GTTTTAGAGCTAGAAATAGCAAGTTAAAATAAGGCTAGTCCGTTATCAACTTGAAAAAGTGGCACCGAGTCGGTGC
F2d	CFTR F508del HEK293T	PRJNA1055086	Fig2d_LAS291-1-081_S81_L001_R1_001.fastq.gz	Fig2d_LAS291-2-081_S177_L001_R1_001.fastq.gz	Fig2d_LAS291-3-081_S273_L001_R1_001.fastq.gz	SE3	CFTR F508del	NGG2	SE3	LpAS4909	gTCTGTATCTATATTCATCAT	GTTTAAGAGCTAGAAATAGCAAGTTTAAATAAGGCTAGTCCGTTATCAACTTGAAAAAGTGGCACCGAGTCGGTGC	TGGCACCATTAAAGAAAATATCATCTTCGGTGTGAGTTATG	ATGAATATAGATA	CGCGGTTCTATCTAGTTACGCGTTAAACCAACTAGAA	LpAS4983	GGAGAACTGGAGCCTTCAGA	GTTTTAGAGCTAGAAATAGCAAGTTAAAATAAGGCTAGTCCGTTATCAACTTGAAAAAGTGGCACCGAGTCGGTGC
F2d	CFTR F508del HEK293T	PRJNA1055086	Fig2d_LAS291-1-082_S82_L001_R1_001.fastq.gz	Fig2d_LAS291-2-082_S178_L001_R1_001.fastq.gz	Fig2d_LAS291-3-082_S274_L001_R1_001.fastq.gz	SE4	CFTR F508del	NGG2	SE4	LpAS4910	gTCTGTATCTATATTCATCAT	GTTTAAGAGCTAGAAATAGCAAGTTTAAATAAGGCTAGTCCGTTATCAACTTGAAAAAGTGGCACCGAGTCGGTGC	TGGCACCATTAAAGAAAATATCATCTTCGGGGTGAGTTACG	ATGAATATAGATA	CGCGGTTCTATCTAGTTACGCGTTAAACCAACTAGAA	LpAS4983	GGAGAACTGGAGCCTTCAGA	GTTTTAGAGCTAGAAATAGCAAGTTAAAATAAGGCTAGTCCGTTATCAACTTGAAAAAGTGGCACCGAGTCGGTGC
F2e	CFTR F508del HEK293T	PRJNA1055086	Fig2e_LAS241-1-020_S308_L001_R1_001.fastq.gz	Fig2e_LAS241-2-020_S404_L001_R1_001.fastq.gz	Fig2e_LAS241-3-020_S356_L001_R1_001.fastq.gz	PEmax	CFTR F508del	NGG2	SE2	LpAS4908	gTCTGTATCTATATTCATCAT	GTTTAAGAGCTAGAAATAGCAAGTTTAAATAAGGCTAGTCCGTTATCAACTTGAAAAAGTGGCACCGAGTCGGTGC	TGGCACCATTAAAGAAAATATCATCTTTGGTGTGAGTTACG	ATGAATATAGATA	CGCGGTTCTATCTAGTTACGCGTTAAACCAACTAGAA	LpAS4983	GGAGAACTGGAGCCTTCAGA	GTTTTAGAGCTAGAAATAGCAAGTTAAAATAAGGCTAGTCCGTTATCAACTTGAAAAAGTGGCACCGAGTCGGTGC
F2e	CFTR F508del HEK293T	PRJNA1055086	Fig2e_LAS241-1-001_S289_L001_R1_001.fastq.gz	Fig2e_LAS241-2-001_S385_L001_R1_001.fastq.gz	Fig2e_LAS241-3-001_S337_L001_R1_001.fastq.gz	PE6a	CFTR F508del	NGG2	SE2	LpAS4908	gTCTGTATCTATATTCATCAT	GTTTAAGAGCTAGAAATAGCAAGTTTAAATAAGGCTAGTCCGTTATCAACTTGAAAAAGTGGCACCGAGTCGGTGC	TGGCACCATTAAAGAAAATATCATCTTTGGTGTGAGTTACG	ATGAATATAGATA	CGCGGTTCTATCTAGTTACGCGTTAAACCAACTAGAA	LpAS4983	GGAGAACTGGAGCCTTCAGA	GTTTTAGAGCTAGAAATAGCAAGTTAAAATAAGGCTAGTCCGTTATCAACTTGAAAAAGTGGCACCGAGTCGGTGC
F2e	CFTR F508del HEK293T	PRJNA1055086	Fig2e_LAS241-1-002_S290_L001_R1_001.fastq.gz	Fig2e_LAS241-2-002_S386_L001_R1_001.fastq.gz	Fig2e_LAS241-3-002_S338_L001_R1_001.fastq.gz	PE6b	CFTR F508del	NGG2	SE2	LpAS4908	gTCTGTATCTATATTCATCAT	GTTTAAGAGCTAGAAATAGCAAGTTTAAATAAGGCTAGTCCGTTATCAACTTGAAAAAGTGGCACCGAGTCGGTGC	TGGCACCATTAAAGAAAATATCATCTTTGGTGTGAGTTACG	ATGAATATAGATA	CGCGGTTCTATCTAGTTACGCGTTAAACCAACTAGAA	LpAS4983	GGAGAACTGGAGCCTTCAGA	GTTTTAGAGCTAGAAATAGCAAGTTAAAATAAGGCTAGTCCGTTATCAACTTGAAAAAGTGGCACCGAGTCGGTGC
F2e	CFTR F508del HEK293T	PRJNA1055086	Fig2e_LAS241-1-009_S297_L001_R1_001.fastq.gz	Fig2e_LAS241-2-009_S393_L001_R1_001.fastq.gz	Fig2e_LAS241-3-009_S345_L001_R1_001.fastq.gz	PE6c	CFTR F508del	NGG2	SE2	LpAS4908	gTCTGTATCTATATTCATCAT	GTTTAAGAGCTAGAAATAGCAAGTTTAAATAAGGCTAGTCCGTTATCAACTTGAAAAAGTGGCACCGAGTCGGTGC	TGGCACCATTAAAGAAAATATCATCTTTGGTGTGAGTTACG	ATGAATATAGATA	CGCGGTTCTATCTAGTTACGCGTTAAACCAACTAGAA	LpAS4983	GGAGAACTGGAGCCTTCAGA	GTTTTAGAGCTAGAAATAGCAAGTTAAAATAAGGCTAGTCCGTTATCAACTTGAAAAAGTGGCACCGAGTCGGTGC
F2e	CFTR F508del HEK293T	PRJNA1055086	Fig2e_LAS241-1-003_S291_L001_R1_001.fastq.gz	Fig2e_LAS241-2-003_S387_L001_R1_001.fastq.gz	Fig2e_LAS241-3-003_S339_L001_R1_001.fastq.gz	PE6d	CFTR F508del	NGG2	SE2	LpAS4908	gTCTGTATCTATATTCATCAT	GTTTAAGAGCTAGAAATAGCAAGTTTAAATAAGGCTAGTCCGTTATCAACTTGAAAAAGTGGCACCGAGTCGGTGC	TGGCACCATTAAAGAAAATATCATCTTTGGTGTGAGTTACG	ATGAATATAGATA	CGCGGTTCTATCTAGTTACGCGTTAAACCAACTAGAA	LpAS4983	GGAGAACTGGAGCCTTCAGA	GTTTTAGAGCTAGAAATAGCAAGTTAAAATAAGGCTAGTCCGTTATCAACTTGAAAAAGTGGCACCGAGTCGGTGC
F2e	CFTR F508del HEK293T	PRJNA1055086	Fig2e_LAS241-1-014_S302_L001_R1_001.fastq.gz	Fig2e_LAS241-2-014_S398_L001_R1_001.fastq.gz	Fig2e_LAS241-3-014_S350_L001_R1_001.fastq.gz	PE6e	CFTR F508del	NGG2	SE2	LpAS4908	gTCTGTATCTATATTCATCAT	GTTTAAGAGCTAGAAATAGCAAGTTTAAATAAGGCTAGTCCGTTATCAACTTGAAAAAGTGGCACCGAGTCGGTGC	TGGCACCATTAAAGAAAATATCATCTTTGGTGTGAGTTACG	ATGAATATAGATA	CGCGGTTCTATCTAGTTACGCGTTAAACCAACTAGAA	LpAS4983	GGAGAACTGGAGCCTTCAGA	GTTTTAGAGCTAGAAATAGCAAGTTAAAATAAGGCTAGTCCGTTATCAACTTGAAAAAGTGGCACCGAGTCGGTGC
F2e	CFTR F508del HEK293T	PRJNA1055086	Fig2e_LAS241-1-013_S301_L001_R1_001.fastq.gz	Fig2e_LAS241-2-013_S397_L001_R1_001.fastq.gz	Fig2e_LAS241-3-013_S349_L001_R1_001.fastq.gz	PE6f	CFTR F508del	NGG2	SE2	LpAS4908	gTCTGTATCTATATTCATCAT	GTTTAAGAGCTAGAAATAGCAAGTTTAAATAAGGCTAGTCCGTTATCAACTTGAAAAAGTGGCACCGAGTCGGTGC	TGGCACCATTAAAGAAAATATCATCTTTGGTGTGAGTTACG	ATGAATATAGATA	CGCGGTTCTATCTAGTTACGCGTTAAACCAACTAGAA	LpAS4983	GGAGAACTGGAGCCTTCAGA	GTTTTAGAGCTAGAAATAGCAAGTTAAAATAAGGCTAGTCCGTTATCAACTTGAAAAAGTGGCACCGAGTCGGTGC
F2e	CFTR F508del HEK293T	PRJNA1055086	Fig2e_LAS241-1-012_S300_L001_R1_001.fastq.gz	Fig2e_LAS241-2-012_S396_L001_R1_001.fastq.gz	Fig2e_LAS241-3-012_S348_L001_R1_001.fastq.gz	PE6g	CFTR F508del	NGG2	SE2	LpAS4908	gTCTGTATCTATATTCATCAT	GTTTAAGAGCTAGAAATAGCAAGTTTAAATAAGGCTAGTCCGTTATCAACTTGAAAAAGTGGCACCGAGTCGGTGC	TGGCACCATTAAAGAAAATATCATCTTTGGTGTGAGTTACG	ATGAATATAGATA	CGCGGTTCTATCTAGTTACGCGTTAAACCAACTAGAA	LpAS4983	GGAGAACTGGAGCCTTCAGA	GTTTTAGAGCTAGAAATAGCAAGTTAAAATAAGGCTAGTCCGTTATCAACTTGAAAAAGTGGCACCGAGTCGGTGC
F3a	16HBEge-F508del	PRJNA1055086	Fig3a_sCFH041_LAS292-230804-1-002_S2_L001_R1_001.fastq.gz	Fig3a_sCFH041_LAS292-230804-2-002_S14_L001_R1_001.fastq.gz	Fig3a_sCFH041_LAS292-230804-3-002_S26_L001_R1_001.fastq.gz	sgRNA	CFTR F508del	NGG2	ABE8e edit													LrAS0169	UCUGUAUCUAUAUUCAUCAU	GUUUUAGAGCUAGAAAUAGCAAGUUAAAAUAAGGCUAGUCCGUUAUCAACUUGAAAAAGUGGCACCGAGUCGGUGCUUUU
F3a	16HBEge-F508del	PRJNA1055086	Fig3a_sCFH041_LAS292-230804-1-009_S9_L001_R1_001.fastq.gz	Fig3a_sCFH041_LAS292-230804-2-009_S21_L001_R1_001.fastq.gz	Fig3a_sCFH041_LAS292-230804-3-009_S33_L001_R1_001.fastq.gz	pegRNA	CFTR F508del	NGG2	ABE8e edit	LrAS0135	UCUGUAUCUAUAUUCAUCAU	GUUUUAGAGCUAGAAAUAGCAAGUUAAAAUAAGGCUAGUCCGUUAUCAACUUGAAAAAGUGGCACCGAGUCGGUGC	UGGCACCAUUAAAGAAAAUAUCAUCUUUGGUGUGAGUUACG	AUGAAUAUAGAUA
F3a	16HBEge-F508del	PRJNA1055086	Fig3a_sCFH041_LAS292-230804-1-011_S11_L001_R1_001.fastq.gz	Fig3a_sCFH041_LAS292-230804-2-011_S23_L001_R1_001.fastq.gz	Fig3a_sCFH041_LAS292-230804-3-011_S35_L001_R1_001.fastq.gz	epegRNA	CFTR F508del	NGG2	ABE8e edit	LrAS0147	UCUGUAUCUAUAUUCAUCAU	GUUUUAGAGCUAGAAAUAGCAAGUUAAAAUAAGGCUAGUCCGUUAUCAACUUGAAAAAGUGGCACCGAGUCGGUGC	UGGCACCAUUAAAGAAAAUAUCAUCUUUGGUGUGAGUUACG	AUGAAUAUAGAUA	CGCGGUUCUAUCUAGUUACGCGUUAAACCAACUAGAA
F3c	16HBEge-F508del	PRJNA1055086	Fig3c_sCFH044_LAS289-230821-1-001_S1_L001_R1_001.fastq.gz	Fig3c_sCFH044_LAS289-230821-2-001_S1_L001_R1_001.fastq.gz	Fig3c_sCFH044_LAS289-230821-3-001_S1_L001_R1_001.fastq.gz	n.t.	CFTR F508del	NGG2	SE2	LrAS0147	UCUGUAUCUAUAUUCAUCAU	GUUUUAGAGCUAGAAAUAGCAAGUUAAAAUAAGGCUAGUCCGUUAUCAACUUGAAAAAGUGGCACCGAGUCGGUGC	UGGCACCAUUAAAGAAAAUAUCAUCUUUGGUGUGAGUUACG	AUGAAUAUAGAUA	CGCGGUUCUAUCUAGUUACGCGUUAAACCAACUAGAA	LrAS0085	GGAGAACUGGAGCCUUCAGA	GUUUUAGAGCUAGAAAUAGCAAGUUAAAAUAAGGCUAGUCCGUUAUCAACUUGAAAAAGUGGCACCGAGUCGGUGC	LrAS0092	CTCCCTCCAAGTTGTCCACG	GUUUUAGAGCUAGAAAUAGCAAGUUAAAAUAAGGCUAGUCCGUUAUCAACUUGAAAAAGUGGCACCGAGUCGGUGCUUU
F3c	16HBEge-F508del	PRJNA1055086	Fig3c_sCFH044_LAS289-230821-1-003_S3_L001_R1_001.fastq.gz	Fig3c_sCFH044_LAS289-230821-2-003_S3_L001_R1_001.fastq.gz	Fig3c_sCFH044_LAS289-230821-3-003_S3_L001_R1_001.fastq.gz	+101	CFTR F508del	NGG2	SE2	LrAS0147	UCUGUAUCUAUAUUCAUCAU	GUUUUAGAGCUAGAAAUAGCAAGUUAAAAUAAGGCUAGUCCGUUAUCAACUUGAAAAAGUGGCACCGAGUCGGUGC	UGGCACCAUUAAAGAAAAUAUCAUCUUUGGUGUGAGUUACG	AUGAAUAUAGAUA	CGCGGUUCUAUCUAGUUACGCGUUAAACCAACUAGAA	LrAS0085	GGAGAACUGGAGCCUUCAGA	GUUUUAGAGCUAGAAAUAGCAAGUUAAAAUAAGGCUAGUCCGUUAUCAACUUGAAAAAGUGGCACCGAGUCGGUGC	LrAS0126	CUGGAGCCUUCAGA	GUUUUAGAGCUAGAAAUAGCAAGUUAAAAUAAGGCUAGUCCGUUAUCAACUUGAAAAAGUGGCACCGAGUCGGUGCUUU
F3c	16HBEge-F508del	PRJNA1055086	Fig3c_sCFH044_LAS289-230821-1-002_S2_L001_R1_001.fastq.gz	Fig3c_sCFH044_LAS289-230821-2-002_S2_L001_R1_001.fastq.gz	Fig3c_sCFH044_LAS289-230821-3-002_S2_L001_R1_001.fastq.gz	+100	CFTR F508del	NGG2	SE2	LrAS0147	UCUGUAUCUAUAUUCAUCAU	GUUUUAGAGCUAGAAAUAGCAAGUUAAAAUAAGGCUAGUCCGUUAUCAACUUGAAAAAGUGGCACCGAGUCGGUGC	UGGCACCAUUAAAGAAAAUAUCAUCUUUGGUGUGAGUUACG	AUGAAUAUAGAUA	CGCGGUUCUAUCUAGUUACGCGUUAAACCAACUAGAA	LrAS0085	GGAGAACUGGAGCCUUCAGA	GUUUUAGAGCUAGAAAUAGCAAGUUAAAAUAAGGCUAGUCCGUUAUCAACUUGAAAAAGUGGCACCGAGUCGGUGC	LrAS0125	AUUUUACCCUCUGA	GUUUUAGAGCUAGAAAUAGCAAGUUAAAAUAAGGCUAGUCCGUUAUCAACUUGAAAAAGUGGCACCGAGUCGGUGCUUU
F3c	16HBEge-F508del	PRJNA1055086	Fig3c_sCFH044_LAS289-230821-1-004_S4_L001_R1_001.fastq.gz	Fig3c_sCFH044_LAS289-230821-2-004_S4_L001_R1_001.fastq.gz	Fig3c_sCFH044_LAS289-230821-3-004_S4_L001_R1_001.fastq.gz	+45	CFTR F508del	NGG2	SE2	LrAS0147	UCUGUAUCUAUAUUCAUCAU	GUUUUAGAGCUAGAAAUAGCAAGUUAAAAUAAGGCUAGUCCGUUAUCAACUUGAAAAAGUGGCACCGAGUCGGUGC	UGGCACCAUUAAAGAAAAUAUCAUCUUUGGUGUGAGUUACG	AUGAAUAUAGAUA	CGCGGUUCUAUCUAGUUACGCGUUAAACCAACUAGAA	LrAS0085	GGAGAACUGGAGCCUUCAGA	GUUUUAGAGCUAGAAAUAGCAAGUUAAAAUAAGGCUAGUCCGUUAUCAACUUGAAAAAGUGGCACCGAGUCGGUGC	LrAS0127	GCCAGGCAUAAUCC	GUUUUAGAGCUAGAAAUAGCAAGUUAAAAUAAGGCUAGUCCGUUAUCAACUUGAAAAAGUGGCACCGAGUCGGUGCUUU
F3c	16HBEge-F508del	PRJNA1055086	Fig3c_sCFH044_LAS289-230821-1-005_S5_L001_R1_001.fastq.gz	Fig3c_sCFH044_LAS289-230821-2-005_S5_L001_R1_001.fastq.gz	Fig3c_sCFH044_LAS289-230821-3-005_S5_L001_R1_001.fastq.gz	+41	CFTR F508del	NGG2	SE2	LrAS0147	UCUGUAUCUAUAUUCAUCAU	GUUUUAGAGCUAGAAAUAGCAAGUUAAAAUAAGGCUAGUCCGUUAUCAACUUGAAAAAGUGGCACCGAGUCGGUGC	UGGCACCAUUAAAGAAAAUAUCAUCUUUGGUGUGAGUUACG	AUGAAUAUAGAUA	CGCGGUUCUAUCUAGUUACGCGUUAAACCAACUAGAA	LrAS0085	GGAGAACUGGAGCCUUCAGA	GUUUUAGAGCUAGAAAUAGCAAGUUAAAAUAAGGCUAGUCCGUUAUCAACUUGAAAAAGUGGCACCGAGUCGGUGC	LrAS0128	UCCUGGAUUAUGCC	GUUUUAGAGCUAGAAAUAGCAAGUUAAAAUAAGGCUAGUCCGUUAUCAACUUGAAAAAGUGGCACCGAGUCGGUGCUUU
F3c	16HBEge-F508del	PRJNA1055086	Fig3c_sCFH044_LAS289-230821-1-008_S8_L001_R1_001.fastq.gz	Fig3c_sCFH044_LAS289-230821-2-008_S8_L001_R1_001.fastq.gz	Fig3c_sCFH044_LAS289-230821-3-008_S8_L001_R1_001.fastq.gz	+34	CFTR F508del	NGG2	SE2	LrAS0147	UCUGUAUCUAUAUUCAUCAU	GUUUUAGAGCUAGAAAUAGCAAGUUAAAAUAAGGCUAGUCCGUUAUCAACUUGAAAAAGUGGCACCGAGUCGGUGC	UGGCACCAUUAAAGAAAAUAUCAUCUUUGGUGUGAGUUACG	AUGAAUAUAGAUA	CGCGGUUCUAUCUAGUUACGCGUUAAACCAACUAGAA	LrAS0085	GGAGAACUGGAGCCUUCAGA	GUUUUAGAGCUAGAAAUAGCAAGUUAAAAUAAGGCUAGUCCGUUAUCAACUUGAAAAAGUGGCACCGAGUCGGUGC	LrAS0166	UCUUUAAUGGUGCC	GUUUUAGAGCUAGAAAUAGCAAGUUAAAAUAAGGCUAGUCCGUUAUCAACUUGAAAAAGUGGCACCGAGUCGGUGCUUU
F3c	16HBEge-F508del	PRJNA1055086	Fig3c_sCFH044_LAS289-230821-1-006_S6_L001_R1_001.fastq.gz	Fig3c_sCFH044_LAS289-230821-2-006_S6_L001_R1_001.fastq.gz	Fig3c_sCFH044_LAS289-230821-3-006_S6_L001_R1_001.fastq.gz	-40	CFTR F508del	NGG2	SE2	LrAS0147	UCUGUAUCUAUAUUCAUCAU	GUUUUAGAGCUAGAAAUAGCAAGUUAAAAUAAGGCUAGUCCGUUAUCAACUUGAAAAAGUGGCACCGAGUCGGUGC	UGGCACCAUUAAAGAAAAUAUCAUCUUUGGUGUGAGUUACG	AUGAAUAUAGAUA	CGCGGUUCUAUCUAGUUACGCGUUAAACCAACUAGAA	LrAS0085	GGAGAACUGGAGCCUUCAGA	GUUUUAGAGCUAGAAAUAGCAAGUUAAAAUAAGGCUAGUCCGUUAUCAACUUGAAAAAGUGGCACCGAGUCGGUGC	LrAS0129	UUACCUCUUCUAGU	GUUUUAGAGCUAGAAAUAGCAAGUUAAAAUAAGGCUAGUCCGUUAUCAACUUGAAAAAGUGGCACCGAGUCGGUGCUUU
F3c	16HBEge-F508del	PRJNA1055086	Fig3c_sCFH044_LAS289-230821-1-007_S7_L001_R1_001.fastq.gz	Fig3c_sCFH044_LAS289-230821-2-007_S7_L001_R1_001.fastq.gz	Fig3c_sCFH044_LAS289-230821-3-007_S7_L001_R1_001.fastq.gz	-42	CFTR F508del	NGG2	SE2	LrAS0147	UCUGUAUCUAUAUUCAUCAU	GUUUUAGAGCUAGAAAUAGCAAGUUAAAAUAAGGCUAGUCCGUUAUCAACUUGAAAAAGUGGCACCGAGUCGGUGC	UGGCACCAUUAAAGAAAAUAUCAUCUUUGGUGUGAGUUACG	AUGAAUAUAGAUA	CGCGGUUCUAUCUAGUUACGCGUUAAACCAACUAGAA	LrAS0085	GGAGAACUGGAGCCUUCAGA	GUUUUAGAGCUAGAAAUAGCAAGUUAAAAUAAGGCUAGUCCGUUAUCAACUUGAAAAAGUGGCACCGAGUCGGUGC	LrAS0130	AUGCCAACUAGAAG	GUUUUAGAGCUAGAAAUAGCAAGUUAAAAUAAGGCUAGUCCGUUAUCAACUUGAAAAAGUGGCACCGAGUCGGUGCUUU
F3c	16HBEge-F508del	PRJNA1055086	Fig3c_sCFH044_LAS289-230821-1-009_S9_L001_R1_001.fastq.gz	Fig3c_sCFH044_LAS289-230821-2-009_S9_L001_R1_001.fastq.gz	Fig3c_sCFH044_LAS289-230821-3-009_S9_L001_R1_001.fastq.gz	-106	CFTR F508del	NGG2	SE2	LrAS0147	UCUGUAUCUAUAUUCAUCAU	GUUUUAGAGCUAGAAAUAGCAAGUUAAAAUAAGGCUAGUCCGUUAUCAACUUGAAAAAGUGGCACCGAGUCGGUGC	UGGCACCAUUAAAGAAAAUAUCAUCUUUGGUGUGAGUUACG	AUGAAUAUAGAUA	CGCGGUUCUAUCUAGUUACGCGUUAAACCAACUAGAA	LrAS0085	GGAGAACUGGAGCCUUCAGA	GUUUUAGAGCUAGAAAUAGCAAGUUAAAAUAAGGCUAGUCCGUUAUCAACUUGAAAAAGUGGCACCGAGUCGGUGC	LrAS0167	GCCAAAUAUAUAAUU	GUUUUAGAGCUAGAAAUAGCAAGUUAAAAUAAGGCUAGUCCGUUAUCAACUUGAAAAAGUGGCACCGAGUCGGUGCUUU
F3d	16HBEge-F508del	PRJNA1055086	Fig3d_sCFH041_LAS288-230804-1-010_S46_L001_R1_001.fastq.gz	Fig3d_sCFH041_LAS288-230804-2-010_S46_L001_R1_001.fastq.gz	Fig3d_sCFH041_LAS288-230804-3-010_S46_L001_R1_001.fastq.gz	-/-/-/-	CFTR F508del	NGG2	SE0	LrAS0134	UCUGUAUCUAUAUUCAUCAU	GUUUUAGAGCUAGAAAUAGCAAGUUAAAAUAAGGCUAGUCCGUUAUCAACUUGAAAAAGUGGCACCGAGUCGGUGC	UGGCACCAUUAAAGAAAAUAUCAUCUUUGGUGUUUCCUAUG	AUGAAUAUAGAUA		LrAS0085	GGAGAACUGGAGCCUUCAGA	GUUUUAGAGCUAGAAAUAGCAAGUUAAAAUAAGGCUAGUCCGUUAUCAACUUGAAAAAGUGGCACCGAGUCGGUGC	LrAS0098	CCGCGCGCGCGAAAAAGCCG	GUUUUAGAGCUAGAAAUAGCAAGUUAAAAUAAGGCUAGUCCGUUAUCAACUUGAAAAAGUGGCACCGAGUCGGUGCUUUU
F3d	16HBEge-F508del	PRJNA1055086	Fig3d_sCFH041_LAS288-230804-1-012_S48_L001_R1_001.fastq.gz	Fig3d_sCFH041_LAS288-230804-2-012_S48_L001_R1_001.fastq.gz	Fig3d_sCFH041_LAS288-230804-3-012_S48_L001_R1_001.fastq.gz	+/-/-/-	CFTR F508del	NGG2	SE0	LrAS0159	UCUGUAUCUAUAUUCAUCAU	GUUUUAGAGCUAGAAAUAGCAAGUUAAAAUAAGGCUAGUCCGUUAUCAACUUGAAAAAGUGGCACCGAGUCGGUGC	UGGCACCAUUAAAGAAAAUAUCAUCUUUGGUGUUUCCUAUG	AUGAAUAUAGAUA	CGCGGUUCUAUCUAGUUACGCGUUAAACCAACUAGAA	LrAS0085	GGAGAACUGGAGCCUUCAGA	GUUUUAGAGCUAGAAAUAGCAAGUUAAAAUAAGGCUAGUCCGUUAUCAACUUGAAAAAGUGGCACCGAGUCGGUGC	LrAS0098	CCGCGCGCGCGAAAAAGCCG	GUUUUAGAGCUAGAAAUAGCAAGUUAAAAUAAGGCUAGUCCGUUAUCAACUUGAAAAAGUGGCACCGAGUCGGUGCUUUU
F3d	16HBEge-F508del	PRJNA1055086	Fig3d_sCFH041_LAS288-230804-1-014_S50_L001_R1_001.fastq.gz	Fig3d_sCFH041_LAS288-230804-2-014_S50_L001_R1_001.fastq.gz	Fig3d_sCFH041_LAS288-230804-3-014_S50_L001_R1_001.fastq.gz	-/+/-/-	CFTR F508del	NGG2	SE2	LrAS0135	UCUGUAUCUAUAUUCAUCAU	GUUUUAGAGCUAGAAAUAGCAAGUUAAAAUAAGGCUAGUCCGUUAUCAACUUGAAAAAGUGGCACCGAGUCGGUGC	UGGCACCAUUAAAGAAAAUAUCAUCUUUGGUGUGAGUUACG	AUGAAUAUAGAUA		LrAS0085	GGAGAACUGGAGCCUUCAGA	GUUUUAGAGCUAGAAAUAGCAAGUUAAAAUAAGGCUAGUCCGUUAUCAACUUGAAAAAGUGGCACCGAGUCGGUGC	LrAS0098	CCGCGCGCGCGAAAAAGCCG	GUUUUAGAGCUAGAAAUAGCAAGUUAAAAUAAGGCUAGUCCGUUAUCAACUUGAAAAAGUGGCACCGAGUCGGUGCUUUU
F3d	16HBEge-F508del	PRJNA1055086	Fig3d_sCFH041_LAS288-230804-1-002_S38_L001_R1_001.fastq.gz	Fig3d_sCFH041_LAS288-230804-2-002_S38_L001_R1_001.fastq.gz	Fig3d_sCFH041_LAS288-230804-3-002_S38_L001_R1_001.fastq.gz	-/-/+/-	CFTR F508del	NGG2	SE0	LrAS0134	UCUGUAUCUAUAUUCAUCAU	GUUUUAGAGCUAGAAAUAGCAAGUUAAAAUAAGGCUAGUCCGUUAUCAACUUGAAAAAGUGGCACCGAGUCGGUGC	UGGCACCAUUAAAGAAAAUAUCAUCUUUGGUGUUUCCUAUG	AUGAAUAUAGAUA		LrAS0085	GGAGAACUGGAGCCUUCAGA	GUUUUAGAGCUAGAAAUAGCAAGUUAAAAUAAGGCUAGUCCGUUAUCAACUUGAAAAAGUGGCACCGAGUCGGUGC	LrAS0098	CCGCGCGCGCGAAAAAGCCG	GUUUUAGAGCUAGAAAUAGCAAGUUAAAAUAAGGCUAGUCCGUUAUCAACUUGAAAAAGUGGCACCGAGUCGGUGCUUUU
F3d	16HBEge-F508del	PRJNA1055086	Fig3d_sCFH041_LAS288-230804-1-009_S45_L001_R1_001.fastq.gz	Fig3d_sCFH041_LAS288-230804-2-009_S45_L001_R1_001.fastq.gz	Fig3d_sCFH041_LAS288-230804-3-009_S45_L001_R1_001.fastq.gz	-/-/-/+	CFTR F508del	NGG2	SE0	LrAS0134	UCUGUAUCUAUAUUCAUCAU	GUUUUAGAGCUAGAAAUAGCAAGUUAAAAUAAGGCUAGUCCGUUAUCAACUUGAAAAAGUGGCACCGAGUCGGUGC	UGGCACCAUUAAAGAAAAUAUCAUCUUUGGUGUUUCCUAUG	AUGAAUAUAGAUA		LrAS0085	GGAGAACUGGAGCCUUCAGA	GUUUUAGAGCUAGAAAUAGCAAGUUAAAAUAAGGCUAGUCCGUUAUCAACUUGAAAAAGUGGCACCGAGUCGGUGC	LrAS0129	UUACCUCUUCUAGU	GUUUUAGAGCUAGAAAUAGCAAGUUAAAAUAAGGCUAGUCCGUUAUCAACUUGAAAAAGUGGCACCGAGUCGGUGCUUU
F3d	16HBEge-F508del	PRJNA1055086	Fig3d_sCFH041_LAS288-230804-1-016_S52_L001_R1_001.fastq.gz	Fig3d_sCFH041_LAS288-230804-2-016_S52_L001_R1_001.fastq.gz	Fig3d_sCFH041_LAS288-230804-3-016_S52_L001_R1_001.fastq.gz	+/+/-/-	CFTR F508del	NGG2	SE2	LrAS0147	UCUGUAUCUAUAUUCAUCAU	GUUUUAGAGCUAGAAAUAGCAAGUUAAAAUAAGGCUAGUCCGUUAUCAACUUGAAAAAGUGGCACCGAGUCGGUGC	UGGCACCAUUAAAGAAAAUAUCAUCUUUGGUGUGAGUUACG	AUGAAUAUAGAUA	CGCGGUUCUAUCUAGUUACGCGUUAAACCAACUAGAA	LrAS0085	GGAGAACUGGAGCCUUCAGA	GUUUUAGAGCUAGAAAUAGCAAGUUAAAAUAAGGCUAGUCCGUUAUCAACUUGAAAAAGUGGCACCGAGUCGGUGC	LrAS0098	CCGCGCGCGCGAAAAAGCCG	GUUUUAGAGCUAGAAAUAGCAAGUUAAAAUAAGGCUAGUCCGUUAUCAACUUGAAAAAGUGGCACCGAGUCGGUGCUUUU
F3d	16HBEge-F508del	PRJNA1055086	Fig3d_sCFH041_LAS288-230804-1-006_S42_L001_R1_001.fastq.gz	Fig3d_sCFH041_LAS288-230804-2-006_S42_L001_R1_001.fastq.gz	Fig3d_sCFH041_LAS288-230804-3-006_S42_L001_R1_001.fastq.gz	-/+/+/-	CFTR F508del	NGG2	SE2	LrAS0135	UCUGUAUCUAUAUUCAUCAU	GUUUUAGAGCUAGAAAUAGCAAGUUAAAAUAAGGCUAGUCCGUUAUCAACUUGAAAAAGUGGCACCGAGUCGGUGC	UGGCACCAUUAAAGAAAAUAUCAUCUUUGGUGUGAGUUACG	AUGAAUAUAGAUA		LrAS0085	GGAGAACUGGAGCCUUCAGA	GUUUUAGAGCUAGAAAUAGCAAGUUAAAAUAAGGCUAGUCCGUUAUCAACUUGAAAAAGUGGCACCGAGUCGGUGC	LrAS0098	CCGCGCGCGCGAAAAAGCCG	GUUUUAGAGCUAGAAAUAGCAAGUUAAAAUAAGGCUAGUCCGUUAUCAACUUGAAAAAGUGGCACCGAGUCGGUGCUUUU
F3d	16HBEge-F508del	PRJNA1055086	Fig3d_sCFH041_LAS288-230804-1-001_S37_L001_R1_001.fastq.gz	Fig3d_sCFH041_LAS288-230804-2-001_S37_L001_R1_001.fastq.gz	Fig3d_sCFH041_LAS288-230804-3-001_S37_L001_R1_001.fastq.gz	-/-/+/+	CFTR F508del	NGG2	SE0	LrAS0134	UCUGUAUCUAUAUUCAUCAU	GUUUUAGAGCUAGAAAUAGCAAGUUAAAAUAAGGCUAGUCCGUUAUCAACUUGAAAAAGUGGCACCGAGUCGGUGC	UGGCACCAUUAAAGAAAAUAUCAUCUUUGGUGUUUCCUAUG	AUGAAUAUAGAUA		LrAS0085	GGAGAACUGGAGCCUUCAGA	GUUUUAGAGCUAGAAAUAGCAAGUUAAAAUAAGGCUAGUCCGUUAUCAACUUGAAAAAGUGGCACCGAGUCGGUGC	LrAS0129	UUACCUCUUCUAGU	GUUUUAGAGCUAGAAAUAGCAAGUUAAAAUAAGGCUAGUCCGUUAUCAACUUGAAAAAGUGGCACCGAGUCGGUGCUUU
F3d	16HBEge-F508del	PRJNA1055086	Fig3d_sCFH041_LAS288-230804-1-011_S47_L001_R1_001.fastq.gz	Fig3d_sCFH041_LAS288-230804-2-011_S47_L001_R1_001.fastq.gz	Fig3d_sCFH041_LAS288-230804-3-011_S47_L001_R1_001.fastq.gz	+/-/-/+	CFTR F508del	NGG2	SE0	LrAS0159	UCUGUAUCUAUAUUCAUCAU	GUUUUAGAGCUAGAAAUAGCAAGUUAAAAUAAGGCUAGUCCGUUAUCAACUUGAAAAAGUGGCACCGAGUCGGUGC	UGGCACCAUUAAAGAAAAUAUCAUCUUUGGUGUUUCCUAUG	AUGAAUAUAGAUA	CGCGGUUCUAUCUAGUUACGCGUUAAACCAACUAGAA	LrAS0085	GGAGAACUGGAGCCUUCAGA	GUUUUAGAGCUAGAAAUAGCAAGUUAAAAUAAGGCUAGUCCGUUAUCAACUUGAAAAAGUGGCACCGAGUCGGUGC	LrAS0129	UUACCUCUUCUAGU	GUUUUAGAGCUAGAAAUAGCAAGUUAAAAUAAGGCUAGUCCGUUAUCAACUUGAAAAAGUGGCACCGAGUCGGUGCUUU
F3d	16HBEge-F508del	PRJNA1055086	Fig3d_sCFH041_LAS288-230804-1-004_S40_L001_R1_001.fastq.gz	Fig3d_sCFH041_LAS288-230804-2-004_S40_L001_R1_001.fastq.gz	Fig3d_sCFH041_LAS288-230804-3-004_S40_L001_R1_001.fastq.gz	+/-/+/-	CFTR F508del	NGG2	SE0	LrAS0159	UCUGUAUCUAUAUUCAUCAU	GUUUUAGAGCUAGAAAUAGCAAGUUAAAAUAAGGCUAGUCCGUUAUCAACUUGAAAAAGUGGCACCGAGUCGGUGC	UGGCACCAUUAAAGAAAAUAUCAUCUUUGGUGUUUCCUAUG	AUGAAUAUAGAUA	CGCGGUUCUAUCUAGUUACGCGUUAAACCAACUAGAA	LrAS0085	GGAGAACUGGAGCCUUCAGA	GUUUUAGAGCUAGAAAUAGCAAGUUAAAAUAAGGCUAGUCCGUUAUCAACUUGAAAAAGUGGCACCGAGUCGGUGC	LrAS0098	CCGCGCGCGCGAAAAAGCCG	GUUUUAGAGCUAGAAAUAGCAAGUUAAAAUAAGGCUAGUCCGUUAUCAACUUGAAAAAGUGGCACCGAGUCGGUGCUUUU
F3d	16HBEge-F508del	PRJNA1055086	Fig3d_sCFH041_LAS288-230804-1-013_S49_L001_R1_001.fastq.gz	Fig3d_sCFH041_LAS288-230804-2-013_S49_L001_R1_001.fastq.gz	Fig3d_sCFH041_LAS288-230804-3-013_S49_L001_R1_001.fastq.gz	-/+/-/+	CFTR F508del	NGG2	SE2	LrAS0135	UCUGUAUCUAUAUUCAUCAU	GUUUUAGAGCUAGAAAUAGCAAGUUAAAAUAAGGCUAGUCCGUUAUCAACUUGAAAAAGUGGCACCGAGUCGGUGC	UGGCACCAUUAAAGAAAAUAUCAUCUUUGGUGUGAGUUACG	AUGAAUAUAGAUA		LrAS0085	GGAGAACUGGAGCCUUCAGA	GUUUUAGAGCUAGAAAUAGCAAGUUAAAAUAAGGCUAGUCCGUUAUCAACUUGAAAAAGUGGCACCGAGUCGGUGC	LrAS0129	UUACCUCUUCUAGU	GUUUUAGAGCUAGAAAUAGCAAGUUAAAAUAAGGCUAGUCCGUUAUCAACUUGAAAAAGUGGCACCGAGUCGGUGCUUU
F3d	16HBEge-F508del	PRJNA1055086	Fig3d_sCFH041_LAS288-230804-1-005_S41_L001_R1_001.fastq.gz	Fig3d_sCFH041_LAS288-230804-2-005_S41_L001_R1_001.fastq.gz	Fig3d_sCFH041_LAS288-230804-3-005_S41_L001_R1_001.fastq.gz	-/+/+/+	CFTR F508del	NGG2	SE2	LrAS0135	UCUGUAUCUAUAUUCAUCAU	GUUUUAGAGCUAGAAAUAGCAAGUUAAAAUAAGGCUAGUCCGUUAUCAACUUGAAAAAGUGGCACCGAGUCGGUGC	UGGCACCAUUAAAGAAAAUAUCAUCUUUGGUGUGAGUUACG	AUGAAUAUAGAUA		LrAS0085	GGAGAACUGGAGCCUUCAGA	GUUUUAGAGCUAGAAAUAGCAAGUUAAAAUAAGGCUAGUCCGUUAUCAACUUGAAAAAGUGGCACCGAGUCGGUGC	LrAS0129	UUACCUCUUCUAGU	GUUUUAGAGCUAGAAAUAGCAAGUUAAAAUAAGGCUAGUCCGUUAUCAACUUGAAAAAGUGGCACCGAGUCGGUGCUUU
F3d	16HBEge-F508del	PRJNA1055086	Fig3d_sCFH041_LAS288-230804-1-003_S39_L001_R1_001.fastq.gz	Fig3d_sCFH041_LAS288-230804-2-003_S39_L001_R1_001.fastq.gz	Fig3d_sCFH041_LAS288-230804-3-003_S39_L001_R1_001.fastq.gz	+/-/+/+	CFTR F508del	NGG2	SE0	LrAS0159	UCUGUAUCUAUAUUCAUCAU	GUUUUAGAGCUAGAAAUAGCAAGUUAAAAUAAGGCUAGUCCGUUAUCAACUUGAAAAAGUGGCACCGAGUCGGUGC	UGGCACCAUUAAAGAAAAUAUCAUCUUUGGUGUUUCCUAUG	AUGAAUAUAGAUA	CGCGGUUCUAUCUAGUUACGCGUUAAACCAACUAGAA	LrAS0085	GGAGAACUGGAGCCUUCAGA	GUUUUAGAGCUAGAAAUAGCAAGUUAAAAUAAGGCUAGUCCGUUAUCAACUUGAAAAAGUGGCACCGAGUCGGUGC	LrAS0129	UUACCUCUUCUAGU	GUUUUAGAGCUAGAAAUAGCAAGUUAAAAUAAGGCUAGUCCGUUAUCAACUUGAAAAAGUGGCACCGAGUCGGUGCUUU
F3d	16HBEge-F508del	PRJNA1055086	Fig3d_sCFH041_LAS288-230804-1-015_S51_L001_R1_001.fastq.gz	Fig3d_sCFH041_LAS288-230804-2-015_S51_L001_R1_001.fastq.gz	Fig3d_sCFH041_LAS288-230804-3-015_S51_L001_R1_001.fastq.gz	+/+/-/+	CFTR F508del	NGG2	SE2	LrAS0147	UCUGUAUCUAUAUUCAUCAU	GUUUUAGAGCUAGAAAUAGCAAGUUAAAAUAAGGCUAGUCCGUUAUCAACUUGAAAAAGUGGCACCGAGUCGGUGC	UGGCACCAUUAAAGAAAAUAUCAUCUUUGGUGUGAGUUACG	AUGAAUAUAGAUA	CGCGGUUCUAUCUAGUUACGCGUUAAACCAACUAGAA	LrAS0085	GGAGAACUGGAGCCUUCAGA	GUUUUAGAGCUAGAAAUAGCAAGUUAAAAUAAGGCUAGUCCGUUAUCAACUUGAAAAAGUGGCACCGAGUCGGUGC	LrAS0129	UUACCUCUUCUAGU	GUUUUAGAGCUAGAAAUAGCAAGUUAAAAUAAGGCUAGUCCGUUAUCAACUUGAAAAAGUGGCACCGAGUCGGUGCUUU
F3d	16HBEge-F508del	PRJNA1055086	Fig3d_sCFH041_LAS288-230804-1-008_S44_L001_R1_001.fastq.gz	Fig3d_sCFH041_LAS288-230804-2-008_S44_L001_R1_001.fastq.gz	Fig3d_sCFH041_LAS288-230804-3-008_S44_L001_R1_001.fastq.gz	+/+/+/-	CFTR F508del	NGG2	SE2	LrAS0147	UCUGUAUCUAUAUUCAUCAU	GUUUUAGAGCUAGAAAUAGCAAGUUAAAAUAAGGCUAGUCCGUUAUCAACUUGAAAAAGUGGCACCGAGUCGGUGC	UGGCACCAUUAAAGAAAAUAUCAUCUUUGGUGUGAGUUACG	AUGAAUAUAGAUA	CGCGGUUCUAUCUAGUUACGCGUUAAACCAACUAGAA	LrAS0085	GGAGAACUGGAGCCUUCAGA	GUUUUAGAGCUAGAAAUAGCAAGUUAAAAUAAGGCUAGUCCGUUAUCAACUUGAAAAAGUGGCACCGAGUCGGUGC	LrAS0098	CCGCGCGCGCGAAAAAGCCG	GUUUUAGAGCUAGAAAUAGCAAGUUAAAAUAAGGCUAGUCCGUUAUCAACUUGAAAAAGUGGCACCGAGUCGGUGCUUUU
F3d	16HBEge-F508del	PRJNA1055086	Fig3d_sCFH041_LAS288-230804-1-007_S43_L001_R1_001.fastq.gz	Fig3d_sCFH041_LAS288-230804-2-007_S43_L001_R1_001.fastq.gz	Fig3d_sCFH041_LAS288-230804-3-007_S43_L001_R1_001.fastq.gz	+/+/+/+	CFTR F508del	NGG2	SE2	LrAS0147	UCUGUAUCUAUAUUCAUCAU	GUUUUAGAGCUAGAAAUAGCAAGUUAAAAUAAGGCUAGUCCGUUAUCAACUUGAAAAAGUGGCACCGAGUCGGUGC	UGGCACCAUUAAAGAAAAUAUCAUCUUUGGUGUGAGUUACG	AUGAAUAUAGAUA	CGCGGUUCUAUCUAGUUACGCGUUAAACCAACUAGAA	LrAS0085	GGAGAACUGGAGCCUUCAGA	GUUUUAGAGCUAGAAAUAGCAAGUUAAAAUAAGGCUAGUCCGUUAUCAACUUGAAAAAGUGGCACCGAGUCGGUGC	LrAS0129	UUACCUCUUCUAGU	GUUUUAGAGCUAGAAAUAGCAAGUUAAAAUAAGGCUAGUCCGUUAUCAACUUGAAAAAGUGGCACCGAGUCGGUGCUUU
F3e	16HBEge-F508del	PRJNA1055086	Fig3e_tCFH030-1-1_S22_L001_R1_001.fastq.gz	Fig3e_tCFH030-2-1_S25_L001_R1_001.fastq.gz	Fig3e_tCFH030-3-1_S28_L001_R1_001.fastq.gz		CFTR F508del	NGG2	SE2	LrAS0147	UCUGUAUCUAUAUUCAUCAU	GUUUUAGAGCUAGAAAUAGCAAGUUAAAAUAAGGCUAGUCCGUUAUCAACUUGAAAAAGUGGCACCGAGUCGGUGC	UGGCACCAUUAAAGAAAAUAUCAUCUUUGGUGUGAGUUACG	AUGAAUAUAGAUA	CGCGGUUCUAUCUAGUUACGCGUUAAACCAACUAGAA	LrAS0085	GGAGAACUGGAGCCUUCAGA	GUUUUAGAGCUAGAAAUAGCAAGUUAAAAUAAGGCUAGUCCGUUAUCAACUUGAAAAAGUGGCACCGAGUCGGUGC	LrAS0129	UUACCUCUUCUAGU	GUUUUAGAGCUAGAAAUAGCAAGUUAAAAUAAGGCUAGUCCGUUAUCAACUUGAAAAAGUGGCACCGAGUCGGUGCUUU
F3e	16HBEge-F508del	PRJNA1055086	Fig3e_tCFH030-1-4_S24_L001_R1_001.fastq.gz	Fig3e_tCFH030-2-4_S27_L001_R1_001.fastq.gz	Fig3e_tCFH030-3-4_S30_L001_R1_001.fastq.gz		CFTR F508del	NGG2	SE2	LrAS0147	UCUGUAUCUAUAUUCAUCAU	GUUUUAGAGCUAGAAAUAGCAAGUUAAAAUAAGGCUAGUCCGUUAUCAACUUGAAAAAGUGGCACCGAGUCGGUGC	UGGCACCAUUAAAGAAAAUAUCAUCUUUGGUGUGAGUUACG	AUGAAUAUAGAUA	CGCGGUUCUAUCUAGUUACGCGUUAAACCAACUAGAA	LrAS0085	GGAGAACUGGAGCCUUCAGA	GUUUUAGAGCUAGAAAUAGCAAGUUAAAAUAAGGCUAGUCCGUUAUCAACUUGAAAAAGUGGCACCGAGUCGGUGC	LrAS0129	UUACCUCUUCUAGU	GUUUUAGAGCUAGAAAUAGCAAGUUAAAAUAAGGCUAGUCCGUUAUCAACUUGAAAAAGUGGCACCGAGUCGGUGCUUU
F4a	primary CF patient airway epithelial cells	PRJNA1055086	Fig4a_LAS283_001_CFB-26-16_Unmanipulated.fastq.gz	Fig4a_LAS284-039_CFB-26-02_unmanipulated.fastq.gz	Fig4a_LAS284-037_CFB-06-04_unmanipulated.fastq.gz	untreated	CFTR F508del	NGG2	SE2
F4a	primary CF patient airway epithelial cells	PRJNA1055086	Fig4a_LAS283_002_CFB-26-16_Mock.fastq.gz	Fig4a_LAS284-040_CFB-26-02_mock.fastq.gz	Fig4a_LAS284-038_CFB-06-04_mock.fastq.gz	mock	CFTR F508del	NGG2	SE2
F4a	primary CF patient airway epithelial cells	PRJNA1055086	Fig4a_LAS283_004_CFB-26-16_PE6c-epeg147-nsgRNA-dsgRNA.fastq.gz	Fig4a_LAS284-002_CFB-26-02_PE6c-epeg147-nsgRNA-dsgRNA.fastq.gz	Fig4a_LAS284-014_CFB-06-04_PE6c-epeg147-nsgRNA-dsgRNA.fastq.gz	PE treated	CFTR F508del	NGG2	SE2	LrAS0147	UCUGUAUCUAUAUUCAUCAU	GUUUUAGAGCUAGAAAUAGCAAGUUAAAAUAAGGCUAGUCCGUUAUCAACUUGAAAAAGUGGCACCGAGUCGGUGC	UGGCACCAUUAAAGAAAAUAUCAUCUUUGGUGUGAGUUACG	AUGAAUAUAGAUA	CGCGGUUCUAUCUAGUUACGCGUUAAACCAACUAGAA	LrAS0085	GGAGAACUGGAGCCUUCAGA	GUUUUAGAGCUAGAAAUAGCAAGUUAAAAUAAGGCUAGUCCGUUAUCAACUUGAAAAAGUGGCACCGAGUCGGUGCUUUU	LrAS0129	UUACCUCUUCUAGU	GUUUUAGAGCUAGAAAUAGCAAGUUAAAAUAAGGCUAGUCCGUUAUCAACUUGAAAAAGUGGCACCGAGUCGGUGCUUU
F4d	primary CF patient airway epithelial cells	PRJNA1055086	See Extended Data Figure 10a	See Extended Data Figure 10a	See Extended Data Figure 10a	epegRNA	CFTR F508del	NGG2	SE2	LrAS0147	UCUGUAUCUAUAUUCAUCAU	GUUUUAGAGCUAGAAAUAGCAAGUUAAAAUAAGGCUAGUCCGUUAUCAACUUGAAAAAGUGGCACCGAGUCGGUGC	UGGCACCAUUAAAGAAAAUAUCAUCUUUGGUGUGAGUUACG	AUGAAUAUAGAUA	CGCGGUUCUAUCUAGUUACGCGUUAAACCAACUAGAA
F4d	primary CF patient airway epithelial cells	PRJNA1055086	See Extended Data Figure 10b	See Extended Data Figure 10b	See Extended Data Figure 10b	ngRNA	CFTR F508del	+104 ngRNA	n/a							LrAS0085	GGAGAACUGGAGCCUUCAGA	GUUUUAGAGCUAGAAAUAGCAAGUUAAAAUAAGGCUAGUCCGUUAUCAACUUGAAAAAGUGGCACCGAGUCGGUGCUUUU
F4d	primary CF patient airway epithelial cells	PRJNA1055086	See Extended Data Figure 10c	See Extended Data Figure 10c	See Extended Data Figure 10c	dsgRNA	CFTR F508del	-40 dsgRNA	n/a										LrAS0129	UUACCUCUUCUAGU	GUUUUAGAGCUAGAAAUAGCAAGUUAAAAUAAGGCUAGUCCGUUAUCAACUUGAAAAAGUGGCACCGAGUCGGUGCUUU
edF1	CFTR F508del HEK293T	PRJNA1055086	edFig1_LAS294-1-072_S72_L001_R1_001.fastq.gz	edFig1_LAS294-2-049_S145_L001_R1_001.fastq.gz	edFig1_LAS294-3-049_S241_L001_R1_001.fastq.gz	PBS11;RTT20	CFTR F508del	NGG1	SE0	LpAS3601	gACCATTAAAGAAAATATCAT	GTTTTAGAGCTAGAAATAGCAAGTTAAAATAAGGCTAGTCCGTTATCAACTTGAAAAAGTGGCACCGAGTCGGTGC	CATAGGAAACACCAAAGATG	ATATTTTCTTT
edF1	CFTR F508del HEK293T	PRJNA1055086	edFig1_LAS294-1-049_S49_L001_R1_001.fastq.gz	edFig1_LAS294-2-050_S146_L001_R1_001.fastq.gz	edFig1_LAS294-3-050_S242_L001_R1_001.fastq.gz	PBS11;RTT23	CFTR F508del	NGG1	SE0	LpAS3602	gACCATTAAAGAAAATATCAT	GTTTTAGAGCTAGAAATAGCAAGTTAAAATAAGGCTAGTCCGTTATCAACTTGAAAAAGTGGCACCGAGTCGGTGC	CATCATAGGAAACACCAAAGATG	ATATTTTCTTT
edF1	CFTR F508del HEK293T	PRJNA1055086	edFig1_LAS294-1-050_S50_L001_R1_001.fastq.gz	edFig1_LAS294-2-051_S147_L001_R1_001.fastq.gz	edFig1_LAS294-3-051_S243_L001_R1_001.fastq.gz	PBS11;RTT26	CFTR F508del	NGG1	SE0	LpAS3603	gACCATTAAAGAAAATATCAT	GTTTTAGAGCTAGAAATAGCAAGTTAAAATAAGGCTAGTCCGTTATCAACTTGAAAAAGTGGCACCGAGTCGGTGC	ATTCATCATAGGAAACACCAAAGATG	ATATTTTCTTT
edF1	CFTR F508del HEK293T	PRJNA1055086	edFig1_LAS294-1-051_S51_L001_R1_001.fastq.gz	edFig1_LAS294-2-052_S148_L001_R1_001.fastq.gz	edFig1_LAS294-3-052_S244_L001_R1_001.fastq.gz	PBS11;RTT29	CFTR F508del	NGG1	SE0	LpAS3604	gACCATTAAAGAAAATATCAT	GTTTTAGAGCTAGAAATAGCAAGTTAAAATAAGGCTAGTCCGTTATCAACTTGAAAAAGTGGCACCGAGTCGGTGC	TATATTCATCATAGGAAACACCAAAGATG	ATATTTTCTTT
edF1	CFTR F508del HEK293T	PRJNA1055086	edFig1_LAS294-1-052_S52_L001_R1_001.fastq.gz	edFig1_LAS294-2-053_S149_L001_R1_001.fastq.gz	edFig1_LAS294-3-053_S245_L001_R1_001.fastq.gz	PBS11;RTT32	CFTR F508del	NGG1	SE0	LpAS3605	gACCATTAAAGAAAATATCAT	GTTTTAGAGCTAGAAATAGCAAGTTAAAATAAGGCTAGTCCGTTATCAACTTGAAAAAGTGGCACCGAGTCGGTGC	ATCTATATTCATCATAGGAAACACCAAAGATG	ATATTTTCTTT
edF1	CFTR F508del HEK293T	PRJNA1055086	edFig1_LAS294-1-053_S53_L001_R1_001.fastq.gz	edFig1_LAS294-2-054_S150_L001_R1_001.fastq.gz	edFig1_LAS294-3-054_S246_L001_R1_001.fastq.gz	PBS11;RTT35	CFTR F508del	NGG1	SE0	LpAS3606	gACCATTAAAGAAAATATCAT	GTTTTAGAGCTAGAAATAGCAAGTTAAAATAAGGCTAGTCCGTTATCAACTTGAAAAAGTGGCACCGAGTCGGTGC	TGTATCTATATTCATCATAGGAAACACCAAAGATG	ATATTTTCTTT
edF1	CFTR F508del HEK293T	PRJNA1055086	edFig1_LAS294-1-054_S54_L001_R1_001.fastq.gz	edFig1_LAS294-2-055_S151_L001_R1_001.fastq.gz	edFig1_LAS294-3-055_S247_L001_R1_001.fastq.gz	PBS12;RTT20	CFTR F508del	NGG1	SE0	LpAS3607	gACCATTAAAGAAAATATCAT	GTTTTAGAGCTAGAAATAGCAAGTTAAAATAAGGCTAGTCCGTTATCAACTTGAAAAAGTGGCACCGAGTCGGTGC	CATAGGAAACACCAAAGATG	ATATTTTCTTTA
edF1	CFTR F508del HEK293T	PRJNA1055086	edFig1_LAS294-1-055_S55_L001_R1_001.fastq.gz	edFig1_LAS294-2-056_S152_L001_R1_001.fastq.gz	edFig1_LAS294-3-056_S248_L001_R1_001.fastq.gz	PBS12;RTT23	CFTR F508del	NGG1	SE0	LpAS3608	gACCATTAAAGAAAATATCAT	GTTTTAGAGCTAGAAATAGCAAGTTAAAATAAGGCTAGTCCGTTATCAACTTGAAAAAGTGGCACCGAGTCGGTGC	CATCATAGGAAACACCAAAGATG	ATATTTTCTTTA
edF1	CFTR F508del HEK293T	PRJNA1055086	edFig1_LAS294-1-056_S56_L001_R1_001.fastq.gz	edFig1_LAS294-2-057_S153_L001_R1_001.fastq.gz	edFig1_LAS294-3-057_S249_L001_R1_001.fastq.gz	PBS12;RTT26	CFTR F508del	NGG1	SE0	LpAS3609	gACCATTAAAGAAAATATCAT	GTTTTAGAGCTAGAAATAGCAAGTTAAAATAAGGCTAGTCCGTTATCAACTTGAAAAAGTGGCACCGAGTCGGTGC	ATTCATCATAGGAAACACCAAAGATG	ATATTTTCTTTA
edF1	CFTR F508del HEK293T	PRJNA1055086	edFig1_LAS294-1-057_S57_L001_R1_001.fastq.gz	edFig1_LAS294-2-058_S154_L001_R1_001.fastq.gz	edFig1_LAS294-3-058_S250_L001_R1_001.fastq.gz	PBS12;RTT29	CFTR F508del	NGG1	SE0	LpAS3610	gACCATTAAAGAAAATATCAT	GTTTTAGAGCTAGAAATAGCAAGTTAAAATAAGGCTAGTCCGTTATCAACTTGAAAAAGTGGCACCGAGTCGGTGC	TATATTCATCATAGGAAACACCAAAGATG	ATATTTTCTTTA
edF1	CFTR F508del HEK293T	PRJNA1055086	edFig1_LAS294-1-058_S58_L001_R1_001.fastq.gz	edFig1_LAS294-2-059_S155_L001_R1_001.fastq.gz	edFig1_LAS294-3-059_S251_L001_R1_001.fastq.gz	PBS12;RTT32	CFTR F508del	NGG1	SE0	LpAS3611	gACCATTAAAGAAAATATCAT	GTTTTAGAGCTAGAAATAGCAAGTTAAAATAAGGCTAGTCCGTTATCAACTTGAAAAAGTGGCACCGAGTCGGTGC	ATCTATATTCATCATAGGAAACACCAAAGATG	ATATTTTCTTTA
edF1	CFTR F508del HEK293T	PRJNA1055086	edFig1_LAS294-1-059_S59_L001_R1_001.fastq.gz	edFig1_LAS294-2-060_S156_L001_R1_001.fastq.gz	edFig1_LAS294-3-060_S252_L001_R1_001.fastq.gz	PBS12;RTT35	CFTR F508del	NGG1	SE0	LpAS3612	gACCATTAAAGAAAATATCAT	GTTTTAGAGCTAGAAATAGCAAGTTAAAATAAGGCTAGTCCGTTATCAACTTGAAAAAGTGGCACCGAGTCGGTGC	TGTATCTATATTCATCATAGGAAACACCAAAGATG	ATATTTTCTTTA
edF1	CFTR F508del HEK293T	PRJNA1055086	edFig1_LAS294-1-060_S60_L001_R1_001.fastq.gz	edFig1_LAS294-2-061_S157_L001_R1_001.fastq.gz	edFig1_LAS294-3-061_S253_L001_R1_001.fastq.gz	PBS13;RTT20	CFTR F508del	NGG1	SE0	LpAS3613	gACCATTAAAGAAAATATCAT	GTTTTAGAGCTAGAAATAGCAAGTTAAAATAAGGCTAGTCCGTTATCAACTTGAAAAAGTGGCACCGAGTCGGTGC	CATAGGAAACACCAAAGATG	ATATTTTCTTTAA
edF1	CFTR F508del HEK293T	PRJNA1055086	edFig1_LAS294-1-061_S61_L001_R1_001.fastq.gz	edFig1_LAS294-2-062_S158_L001_R1_001.fastq.gz	edFig1_LAS294-3-062_S254_L001_R1_001.fastq.gz	PBS13;RTT23	CFTR F508del	NGG1	SE0	LpAS3614	gACCATTAAAGAAAATATCAT	GTTTTAGAGCTAGAAATAGCAAGTTAAAATAAGGCTAGTCCGTTATCAACTTGAAAAAGTGGCACCGAGTCGGTGC	CATCATAGGAAACACCAAAGATG	ATATTTTCTTTAA
edF1	CFTR F508del HEK293T	PRJNA1055086	edFig1_LAS294-1-062_S62_L001_R1_001.fastq.gz	edFig1_LAS294-2-063_S159_L001_R1_001.fastq.gz	edFig1_LAS294-3-063_S255_L001_R1_001.fastq.gz	PBS13;RTT26	CFTR F508del	NGG1	SE0	LpAS3615	gACCATTAAAGAAAATATCAT	GTTTTAGAGCTAGAAATAGCAAGTTAAAATAAGGCTAGTCCGTTATCAACTTGAAAAAGTGGCACCGAGTCGGTGC	ATTCATCATAGGAAACACCAAAGATG	ATATTTTCTTTAA
edF1	CFTR F508del HEK293T	PRJNA1055086	edFig1_LAS294-1-063-REPEAT_S312_L001_R1_001.fastq.gz	edFig1_LAS294-2-064_S160_L001_R1_001.fastq.gz	edFig1_LAS294-3-064_S256_L001_R1_001.fastq.gz	PBS13;RTT29	CFTR F508del	NGG1	SE0	LpAS3616	gACCATTAAAGAAAATATCAT	GTTTTAGAGCTAGAAATAGCAAGTTAAAATAAGGCTAGTCCGTTATCAACTTGAAAAAGTGGCACCGAGTCGGTGC	TATATTCATCATAGGAAACACCAAAGATG	ATATTTTCTTTAA
edF1	CFTR F508del HEK293T	PRJNA1055086	edFig1_LAS294-1-064_S64_L001_R1_001.fastq.gz	edFig1_LAS294-2-065_S161_L001_R1_001.fastq.gz	edFig1_LAS294-3-065_S257_L001_R1_001.fastq.gz	PBS13;RTT32	CFTR F508del	NGG1	SE0	LpAS3617	gACCATTAAAGAAAATATCAT	GTTTTAGAGCTAGAAATAGCAAGTTAAAATAAGGCTAGTCCGTTATCAACTTGAAAAAGTGGCACCGAGTCGGTGC	ATCTATATTCATCATAGGAAACACCAAAGATG	ATATTTTCTTTAA
edF1	CFTR F508del HEK293T	PRJNA1055086	edFig1_LAS294-1-065_S65_L001_R1_001.fastq.gz	edFig1_LAS294-2-066_S162_L001_R1_001.fastq.gz	edFig1_LAS294-3-066_S258_L001_R1_001.fastq.gz	PBS13;RTT35	CFTR F508del	NGG1	SE0	LpAS3618	gACCATTAAAGAAAATATCAT	GTTTTAGAGCTAGAAATAGCAAGTTAAAATAAGGCTAGTCCGTTATCAACTTGAAAAAGTGGCACCGAGTCGGTGC	TGTATCTATATTCATCATAGGAAACACCAAAGATG	ATATTTTCTTTAA
edF1	CFTR F508del HEK293T	PRJNA1055086	edFig1_LAS294-1-066_S66_L001_R1_001.fastq.gz	edFig1_LAS294-2-067_S163_L001_R1_001.fastq.gz	edFig1_LAS294-3-067_S259_L001_R1_001.fastq.gz	PBS14;RTT20	CFTR F508del	NGG1	SE0	LpAS3619	gACCATTAAAGAAAATATCAT	GTTTTAGAGCTAGAAATAGCAAGTTAAAATAAGGCTAGTCCGTTATCAACTTGAAAAAGTGGCACCGAGTCGGTGC	CATAGGAAACACCAAAGATG	ATATTTTCTTTAAT
edF1	CFTR F508del HEK293T	PRJNA1055086	edFig1_LAS294-1-067_S67_L001_R1_001.fastq.gz	edFig1_LAS294-2-068_S164_L001_R1_001.fastq.gz	edFig1_LAS294-3-068_S260_L001_R1_001.fastq.gz	PBS14;RTT23	CFTR F508del	NGG1	SE0	LpAS3620	gACCATTAAAGAAAATATCAT	GTTTTAGAGCTAGAAATAGCAAGTTAAAATAAGGCTAGTCCGTTATCAACTTGAAAAAGTGGCACCGAGTCGGTGC	CATCATAGGAAACACCAAAGATG	ATATTTTCTTTAAT
edF1	CFTR F508del HEK293T	PRJNA1055086	edFig1_LAS294-1-068_S68_L001_R1_001.fastq.gz	edFig1_LAS294-2-069_S165_L001_R1_001.fastq.gz	edFig1_LAS294-3-069_S261_L001_R1_001.fastq.gz	PBS14;RTT26	CFTR F508del	NGG1	SE0	LpAS3621	gACCATTAAAGAAAATATCAT	GTTTTAGAGCTAGAAATAGCAAGTTAAAATAAGGCTAGTCCGTTATCAACTTGAAAAAGTGGCACCGAGTCGGTGC	ATTCATCATAGGAAACACCAAAGATG	ATATTTTCTTTAAT
edF1	CFTR F508del HEK293T	PRJNA1055086	edFig1_LAS294-1-069_S69_L001_R1_001.fastq.gz	edFig1_LAS294-2-070_S166_L001_R1_001.fastq.gz	edFig1_LAS294-3-070_S262_L001_R1_001.fastq.gz	PBS14;RTT29	CFTR F508del	NGG1	SE0	LpAS3622	gACCATTAAAGAAAATATCAT	GTTTTAGAGCTAGAAATAGCAAGTTAAAATAAGGCTAGTCCGTTATCAACTTGAAAAAGTGGCACCGAGTCGGTGC	TATATTCATCATAGGAAACACCAAAGATG	ATATTTTCTTTAAT
edF1	CFTR F508del HEK293T	PRJNA1055086	edFig1_LAS294-1-070_S70_L001_R1_001.fastq.gz	edFig1_LAS294-2-071_S167_L001_R1_001.fastq.gz	edFig1_LAS294-3-071_S263_L001_R1_001.fastq.gz	PBS14;RTT32	CFTR F508del	NGG1	SE0	LpAS3623	gACCATTAAAGAAAATATCAT	GTTTTAGAGCTAGAAATAGCAAGTTAAAATAAGGCTAGTCCGTTATCAACTTGAAAAAGTGGCACCGAGTCGGTGC	ATCTATATTCATCATAGGAAACACCAAAGATG	ATATTTTCTTTAAT
edF1	CFTR F508del HEK293T	PRJNA1055086	edFig1_LAS294-1-071_S71_L001_R1_001.fastq.gz	edFig1_LAS294-2-072_S168_L001_R1_001.fastq.gz	edFig1_LAS294-3-072_S264_L001_R1_001.fastq.gz	PBS14;RTT35	CFTR F508del	NGG1	SE0	LpAS3624	gACCATTAAAGAAAATATCAT	GTTTTAGAGCTAGAAATAGCAAGTTAAAATAAGGCTAGTCCGTTATCAACTTGAAAAAGTGGCACCGAGTCGGTGC	TGTATCTATATTCATCATAGGAAACACCAAAGATG	ATATTTTCTTTAAT
edF2b	CFTR F508del HEK293T	PRJNA1055086	edFig2b_LAS290-1-025_S4_L001_R1_001.fastq.gz	edFig2b_LAS290-2-025_S100_L001_R1_001.fastq.gz	edFig2b_LAS290-3-025_S196_L001_R1_001.fastq.gz	PBS10;RTT28	CFTR F508del	NGA1	SE0	LpAS4257	gATTATGCCTGGCACCATTAA	GTTTTAGAGCTAGAAATAGCAAGTTAAAATAAGGCTAGTCCGTTATCAACTTGAAAAAGTGGCACCGAGTCGGTGC	GGAAACACCAAAGATGATATTTTCTTTA	ATGGTGCCAG	CGCGGTTCTATCTAGTTACGCGTTAAACCAACTAGAA
edF2b	CFTR F508del HEK293T	PRJNA1055086	edFig2b_LAS290-1-026_S16_L001_R1_001.fastq.gz	edFig2b_LAS290-2-026_S112_L001_R1_001.fastq.gz	edFig2b_LAS290-3-026_S208_L001_R1_001.fastq.gz	PBS12;RTT28	CFTR F508del	NGA1	SE0	LpAS4258	gATTATGCCTGGCACCATTAA	GTTTTAGAGCTAGAAATAGCAAGTTAAAATAAGGCTAGTCCGTTATCAACTTGAAAAAGTGGCACCGAGTCGGTGC	GGAAACACCAAAGATGATATTTTCTTTA	ATGGTGCCAGGC	CGCGGTTCTATCTAGTTACGCGTTAAACCAACTAGAA
edF2b	CFTR F508del HEK293T	PRJNA1055086	edFig2b_LAS290-1-027_S28_L001_R1_001.fastq.gz	edFig2b_LAS290-2-027_S124_L001_R1_001.fastq.gz	edFig2b_LAS290-3-027_S220_L001_R1_001.fastq.gz	PBS13;RTT28	CFTR F508del	NGA1	SE0	LpAS4259	gATTATGCCTGGCACCATTAA	GTTTTAGAGCTAGAAATAGCAAGTTAAAATAAGGCTAGTCCGTTATCAACTTGAAAAAGTGGCACCGAGTCGGTGC	GGAAACACCAAAGATGATATTTTCTTTA	ATGGTGCCAGGCA	CGCGGTTCTATCTAGTTACGCGTTAAACCAACTAGAA
edF2b	CFTR F508del HEK293T	PRJNA1055086	edFig2b_LAS290-1-028_S40_L001_R1_001.fastq.gz	edFig2b_LAS290-2-028_S136_L001_R1_001.fastq.gz	edFig2b_LAS290-3-028_S232_L001_R1_001.fastq.gz	PBS14;RTT28	CFTR F508del	NGA1	SE0	LpAS4260	gATTATGCCTGGCACCATTAA	GTTTTAGAGCTAGAAATAGCAAGTTAAAATAAGGCTAGTCCGTTATCAACTTGAAAAAGTGGCACCGAGTCGGTGC	GGAAACACCAAAGATGATATTTTCTTTA	ATGGTGCCAGGCAT	CGCGGTTCTATCTAGTTACGCGTTAAACCAACTAGAA
edF2b	CFTR F508del HEK293T	PRJNA1055086	edFig2b_LAS290-1-029_S52_L001_R1_001.fastq.gz	edFig2b_LAS290-2-029_S148_L001_R1_001.fastq.gz	edFig2b_LAS290-3-029_S244_L001_R1_001.fastq.gz	PBS15;RTT28	CFTR F508del	NGA1	SE0	LpAS4261	gATTATGCCTGGCACCATTAA	GTTTTAGAGCTAGAAATAGCAAGTTAAAATAAGGCTAGTCCGTTATCAACTTGAAAAAGTGGCACCGAGTCGGTGC	GGAAACACCAAAGATGATATTTTCTTTA	ATGGTGCCAGGCATA	CGCGGTTCTATCTAGTTACGCGTTAAACCAACTAGAA
edF2b	CFTR F508del HEK293T	PRJNA1055086	edFig2b_LAS290-1-030_S64_L001_R1_001.fastq.gz	edFig2b_LAS290-2-030_S160_L001_R1_001.fastq.gz	edFig2b_LAS290-3-030_S256_L001_R1_001.fastq.gz	PBS16;RTT28	CFTR F508del	NGA1	SE0	LpAS4262	gATTATGCCTGGCACCATTAA	GTTTTAGAGCTAGAAATAGCAAGTTAAAATAAGGCTAGTCCGTTATCAACTTGAAAAAGTGGCACCGAGTCGGTGC	GGAAACACCAAAGATGATATTTTCTTTA	ATGGTGCCAGGCATAA	CGCGGTTCTATCTAGTTACGCGTTAAACCAACTAGAA
edF2b	CFTR F508del HEK293T	PRJNA1055086	edFig2b_LAS290-1-031_S76_L001_R1_001.fastq.gz	edFig2b_LAS290-2-031_S172_L001_R1_001.fastq.gz	edFig2b_LAS290-3-031_S268_L001_R1_001.fastq.gz	PBS10;RTT38	CFTR F508del	NGA1	SE0	LpAS4263	gATTATGCCTGGCACCATTAA	GTTTTAGAGCTAGAAATAGCAAGTTAAAATAAGGCTAGTCCGTTATCAACTTGAAAAAGTGGCACCGAGTCGGTGC	ATTCATCATAGGAAACACCAAAGATGATATTTTCTTTA	ATGGTGCCAG	CGCGGTTCTATCTAGTTACGCGTTAAACCAACTAGAA
edF2b	CFTR F508del HEK293T	PRJNA1055086	edFig2b_LAS290-1-032_S88_L001_R1_001.fastq.gz	edFig2b_LAS290-2-032_S184_L001_R1_001.fastq.gz	edFig2b_LAS290-3-032_S280_L001_R1_001.fastq.gz	PBS12;RTT38	CFTR F508del	NGA1	SE0	LpAS4264	gATTATGCCTGGCACCATTAA	GTTTTAGAGCTAGAAATAGCAAGTTAAAATAAGGCTAGTCCGTTATCAACTTGAAAAAGTGGCACCGAGTCGGTGC	ATTCATCATAGGAAACACCAAAGATGATATTTTCTTTA	ATGGTGCCAGGC	CGCGGTTCTATCTAGTTACGCGTTAAACCAACTAGAA
edF2b	CFTR F508del HEK293T	PRJNA1055086	edFig2b_LAS290-1-033_S5_L001_R1_001.fastq.gz	edFig2b_LAS290-2-033_S101_L001_R1_001.fastq.gz	edFig2b_LAS290-3-033_S197_L001_R1_001.fastq.gz	PBS13;RTT38	CFTR F508del	NGA1	SE0	LpAS4265	gATTATGCCTGGCACCATTAA	GTTTTAGAGCTAGAAATAGCAAGTTAAAATAAGGCTAGTCCGTTATCAACTTGAAAAAGTGGCACCGAGTCGGTGC	ATTCATCATAGGAAACACCAAAGATGATATTTTCTTTA	ATGGTGCCAGGCA	CGCGGTTCTATCTAGTTACGCGTTAAACCAACTAGAA
edF2b	CFTR F508del HEK293T	PRJNA1055086	edFig2b_LAS290-1-034_S17_L001_R1_001.fastq.gz	edFig2b_LAS290-2-034_S113_L001_R1_001.fastq.gz	edFig2b_LAS290-3-034_S209_L001_R1_001.fastq.gz	PBS14;RTT38	CFTR F508del	NGA1	SE0	LpAS4266	gATTATGCCTGGCACCATTAA	GTTTTAGAGCTAGAAATAGCAAGTTAAAATAAGGCTAGTCCGTTATCAACTTGAAAAAGTGGCACCGAGTCGGTGC	ATTCATCATAGGAAACACCAAAGATGATATTTTCTTTA	ATGGTGCCAGGCAT	CGCGGTTCTATCTAGTTACGCGTTAAACCAACTAGAA
edF2b	CFTR F508del HEK293T	PRJNA1055086	edFig2b_LAS290-1-035_S29_L001_R1_001.fastq.gz	edFig2b_LAS290-2-035_S125_L001_R1_001.fastq.gz	edFig2b_LAS290-3-035_S221_L001_R1_001.fastq.gz	PBS15;RTT38	CFTR F508del	NGA1	SE0	LpAS4267	gATTATGCCTGGCACCATTAA	GTTTTAGAGCTAGAAATAGCAAGTTAAAATAAGGCTAGTCCGTTATCAACTTGAAAAAGTGGCACCGAGTCGGTGC	ATTCATCATAGGAAACACCAAAGATGATATTTTCTTTA	ATGGTGCCAGGCATA	CGCGGTTCTATCTAGTTACGCGTTAAACCAACTAGAA
edF2b	CFTR F508del HEK293T	PRJNA1055086	edFig2b_LAS290-1-036_S41_L001_R1_001.fastq.gz	edFig2b_LAS290-2-036_S137_L001_R1_001.fastq.gz	edFig2b_LAS290-3-036_S233_L001_R1_001.fastq.gz	PBS16;RTT38	CFTR F508del	NGA1	SE0	LpAS4268	gATTATGCCTGGCACCATTAA	GTTTTAGAGCTAGAAATAGCAAGTTAAAATAAGGCTAGTCCGTTATCAACTTGAAAAAGTGGCACCGAGTCGGTGC	ATTCATCATAGGAAACACCAAAGATGATATTTTCTTTA	ATGGTGCCAGGCATAA	CGCGGTTCTATCTAGTTACGCGTTAAACCAACTAGAA
edF2c	CFTR F508del HEK293T	PRJNA1055086	edFig2c_LAS290-1-073_S10_L001_R1_001.fastq.gz	edFig2c_LAS290-2-073_S106_L001_R1_001.fastq.gz	edFig2c_LAS290-3-073_S202_L001_R1_001.fastq.gz	PBS10;RTT26	CFTR F508del	NGA2	SE0	LpAS4305	gCTGTATCTATATTCATCATA	GTTTTAGAGCTAGAAATAGCAAGTTAAAATAAGGCTAGTCCGTTATCAACTTGAAAAAGTGGCACCGAGTCGGTGC	AAAATATCATCTTTGGTGTTTCCTAT	GATGAATATA	CGCGGTTCTATCTAGTTACGCGTTAAACCAACTAGAA
edF2c	CFTR F508del HEK293T	PRJNA1055086	edFig2c_LAS290-1-074_S22_L001_R1_001.fastq.gz	edFig2c_LAS290-2-074_S118_L001_R1_001.fastq.gz	edFig2c_LAS290-3-074_S214_L001_R1_001.fastq.gz	PBS12;RTT26	CFTR F508del	NGA2	SE0	LpAS4306	gCTGTATCTATATTCATCATA	GTTTTAGAGCTAGAAATAGCAAGTTAAAATAAGGCTAGTCCGTTATCAACTTGAAAAAGTGGCACCGAGTCGGTGC	AAAATATCATCTTTGGTGTTTCCTAT	GATGAATATAGA	CGCGGTTCTATCTAGTTACGCGTTAAACCAACTAGAA
edF2c	CFTR F508del HEK293T	PRJNA1055086	edFig2c_LAS290-1-075_S34_L001_R1_001.fastq.gz	edFig2c_LAS290-2-075_S130_L001_R1_001.fastq.gz	edFig2c_LAS290-3-075_S226_L001_R1_001.fastq.gz	PBS13;RTT26	CFTR F508del	NGA2	SE0	LpAS4307	gCTGTATCTATATTCATCATA	GTTTTAGAGCTAGAAATAGCAAGTTAAAATAAGGCTAGTCCGTTATCAACTTGAAAAAGTGGCACCGAGTCGGTGC	AAAATATCATCTTTGGTGTTTCCTAT	GATGAATATAGAT	CGCGGTTCTATCTAGTTACGCGTTAAACCAACTAGAA
edF2c	CFTR F508del HEK293T	PRJNA1055086	edFig2c_LAS290-1-076_S46_L001_R1_001.fastq.gz	edFig2c_LAS290-2-076_S142_L001_R1_001.fastq.gz	edFig2c_LAS290-3-076_S238_L001_R1_001.fastq.gz	PBS14;RTT26	CFTR F508del	NGA2	SE0	LpAS4308	gCTGTATCTATATTCATCATA	GTTTTAGAGCTAGAAATAGCAAGTTAAAATAAGGCTAGTCCGTTATCAACTTGAAAAAGTGGCACCGAGTCGGTGC	AAAATATCATCTTTGGTGTTTCCTAT	GATGAATATAGATA	CGCGGTTCTATCTAGTTACGCGTTAAACCAACTAGAA
edF2c	CFTR F508del HEK293T	PRJNA1055086	edFig2c_LAS290-1-077_S58_L001_R1_001.fastq.gz	edFig2c_LAS290-2-077_S154_L001_R1_001.fastq.gz	edFig2c_LAS290-3-077_S250_L001_R1_001.fastq.gz	PBS15;RTT26	CFTR F508del	NGA2	SE0	LpAS4309	gCTGTATCTATATTCATCATA	GTTTTAGAGCTAGAAATAGCAAGTTAAAATAAGGCTAGTCCGTTATCAACTTGAAAAAGTGGCACCGAGTCGGTGC	AAAATATCATCTTTGGTGTTTCCTAT	GATGAATATAGATAC	CGCGGTTCTATCTAGTTACGCGTTAAACCAACTAGAA
edF2c	CFTR F508del HEK293T	PRJNA1055086	edFig2c_LAS290-1-078_S70_L001_R1_001.fastq.gz	edFig2c_LAS290-2-078_S166_L001_R1_001.fastq.gz	edFig2c_LAS290-3-078_S262_L001_R1_001.fastq.gz	PBS16;RTT26	CFTR F508del	NGA2	SE0	LpAS4310	gCTGTATCTATATTCATCATA	GTTTTAGAGCTAGAAATAGCAAGTTAAAATAAGGCTAGTCCGTTATCAACTTGAAAAAGTGGCACCGAGTCGGTGC	AAAATATCATCTTTGGTGTTTCCTAT	GATGAATATAGATACA	CGCGGTTCTATCTAGTTACGCGTTAAACCAACTAGAA
edF2c	CFTR F508del HEK293T	PRJNA1055086	edFig2c_LAS290-1-079_S82_L001_R1_001.fastq.gz	edFig2c_LAS290-2-079_S178_L001_R1_001.fastq.gz	edFig2c_LAS290-3-079_S274_L001_R1_001.fastq.gz	PBS10;RTT36	CFTR F508del	NGA2	SE0	LpAS4311	gCTGTATCTATATTCATCATA	GTTTTAGAGCTAGAAATAGCAAGTTAAAATAAGGCTAGTCCGTTATCAACTTGAAAAAGTGGCACCGAGTCGGTGC	ACCATTAAAGAAAATATCATCTTTGGTGTTTCCTAT	GATGAATATA	CGCGGTTCTATCTAGTTACGCGTTAAACCAACTAGAA
edF2c	CFTR F508del HEK293T	PRJNA1055086	edFig2c_LAS290-1-081_S11_L001_R1_001.fastq.gz	edFig2c_LAS290-2-081_S107_L001_R1_001.fastq.gz	edFig2c_LAS290-3-081_S203_L001_R1_001.fastq.gz	PBS13;RTT36	CFTR F508del	NGA2	SE0	LpAS4313	gCTGTATCTATATTCATCATA	GTTTTAGAGCTAGAAATAGCAAGTTAAAATAAGGCTAGTCCGTTATCAACTTGAAAAAGTGGCACCGAGTCGGTGC	ACCATTAAAGAAAATATCATCTTTGGTGTTTCCTAT	GATGAATATAGAT	CGCGGTTCTATCTAGTTACGCGTTAAACCAACTAGAA
edF2c	CFTR F508del HEK293T	PRJNA1055086	edFig2c_LAS290-1-082_S23_L001_R1_001.fastq.gz	edFig2c_LAS290-2-082_S119_L001_R1_001.fastq.gz	edFig2c_LAS290-3-082_S215_L001_R1_001.fastq.gz	PBS14;RTT36	CFTR F508del	NGA2	SE0	LpAS4314	gCTGTATCTATATTCATCATA	GTTTTAGAGCTAGAAATAGCAAGTTAAAATAAGGCTAGTCCGTTATCAACTTGAAAAAGTGGCACCGAGTCGGTGC	ACCATTAAAGAAAATATCATCTTTGGTGTTTCCTAT	GATGAATATAGATA	CGCGGTTCTATCTAGTTACGCGTTAAACCAACTAGAA
edF2c	CFTR F508del HEK293T	PRJNA1055086	edFig2c_LAS290-1-083_S35_L001_R1_001.fastq.gz	edFig2c_LAS290-2-083_S131_L001_R1_001.fastq.gz	edFig2c_LAS290-3-083_S227_L001_R1_001.fastq.gz	PBS15;RTT36	CFTR F508del	NGA2	SE0	LpAS4315	gCTGTATCTATATTCATCATA	GTTTTAGAGCTAGAAATAGCAAGTTAAAATAAGGCTAGTCCGTTATCAACTTGAAAAAGTGGCACCGAGTCGGTGC	ACCATTAAAGAAAATATCATCTTTGGTGTTTCCTAT	GATGAATATAGATAC	CGCGGTTCTATCTAGTTACGCGTTAAACCAACTAGAA
edF2c	CFTR F508del HEK293T	PRJNA1055086	edFig2c_LAS290-1-084_S47_L001_R1_001.fastq.gz	edFig2c_LAS290-2-084_S143_L001_R1_001.fastq.gz	edFig2c_LAS290-3-084_S239_L001_R1_001.fastq.gz	PBS16;RTT36	CFTR F508del	NGA2	SE0	LpAS4316	gCTGTATCTATATTCATCATA	GTTTTAGAGCTAGAAATAGCAAGTTAAAATAAGGCTAGTCCGTTATCAACTTGAAAAAGTGGCACCGAGTCGGTGC	ACCATTAAAGAAAATATCATCTTTGGTGTTTCCTAT	GATGAATATAGATACA	CGCGGTTCTATCTAGTTACGCGTTAAACCAACTAGAA
edF2d	CFTR F508del HEK293T	PRJNA1055086	edFig2d_LAS290-1-085_S59_L001_R1_001.fastq.gz	edFig2d_LAS290-2-085_S155_L001_R1_001.fastq.gz	edFig2d_LAS290-3-085_S251_L001_R1_001.fastq.gz	PBS10;RTT15	CFTR F508del	NGA3	SE0	LpAS4317	gTTCATCATAGGAAACACCAA	GTTTTAGAGCTAGAAATAGCAAGTTAAAATAAGGCTAGTCCGTTATCAACTTGAAAAAGTGGCACCGAGTCGGTGC	AAAATATCATCTTTG	GTGTTTCCTA	CGCGGTTCTATCTAGTTACGCGTTAAACCAACTAGAA
edF2d	CFTR F508del HEK293T	PRJNA1055086	edFig2d_LAS290-1-086_S71_L001_R1_001.fastq.gz	edFig2d_LAS290-2-086_S167_L001_R1_001.fastq.gz	edFig2d_LAS290-3-086_S263_L001_R1_001.fastq.gz	PBS12;RTT15	CFTR F508del	NGA3	SE0	LpAS4318	gTTCATCATAGGAAACACCAA	GTTTTAGAGCTAGAAATAGCAAGTTAAAATAAGGCTAGTCCGTTATCAACTTGAAAAAGTGGCACCGAGTCGGTGC	AAAATATCATCTTTG	GTGTTTCCTATG	CGCGGTTCTATCTAGTTACGCGTTAAACCAACTAGAA
edF2d	CFTR F508del HEK293T	PRJNA1055086	edFig2d_LAS290-1-087_S83_L001_R1_001.fastq.gz	edFig2d_LAS290-2-087_S179_L001_R1_001.fastq.gz	edFig2d_LAS290-3-087_S275_L001_R1_001.fastq.gz	PBS13;RTT15	CFTR F508del	NGA3	SE0	LpAS4319	gTTCATCATAGGAAACACCAA	GTTTTAGAGCTAGAAATAGCAAGTTAAAATAAGGCTAGTCCGTTATCAACTTGAAAAAGTGGCACCGAGTCGGTGC	AAAATATCATCTTTG	GTGTTTCCTATGA	CGCGGTTCTATCTAGTTACGCGTTAAACCAACTAGAA
edF2d	CFTR F508del HEK293T	PRJNA1055086	edFig2d_LAS290-1-088_S95_L001_R1_001.fastq.gz	edFig2d_LAS290-2-088_S191_L001_R1_001.fastq.gz	edFig2d_LAS290-3-088_S287_L001_R1_001.fastq.gz	PBS14;RTT15	CFTR F508del	NGA3	SE0	LpAS4320	gTTCATCATAGGAAACACCAA	GTTTTAGAGCTAGAAATAGCAAGTTAAAATAAGGCTAGTCCGTTATCAACTTGAAAAAGTGGCACCGAGTCGGTGC	AAAATATCATCTTTG	GTGTTTCCTATGAT	CGCGGTTCTATCTAGTTACGCGTTAAACCAACTAGAA
edF2d	CFTR F508del HEK293T	PRJNA1055086	edFig2d_LAS290-1-089_S12_L001_R1_001.fastq.gz	edFig2d_LAS290-2-089_S108_L001_R1_001.fastq.gz	edFig2d_LAS290-3-089_S204_L001_R1_001.fastq.gz	PBS15;RTT15	CFTR F508del	NGA3	SE0	LpAS4321	gTTCATCATAGGAAACACCAA	GTTTTAGAGCTAGAAATAGCAAGTTAAAATAAGGCTAGTCCGTTATCAACTTGAAAAAGTGGCACCGAGTCGGTGC	AAAATATCATCTTTG	GTGTTTCCTATGATG	CGCGGTTCTATCTAGTTACGCGTTAAACCAACTAGAA
edF2d	CFTR F508del HEK293T	PRJNA1055086	edFig2d_LAS290-1-090_S24_L001_R1_001.fastq.gz	edFig2d_LAS290-2-090_S120_L001_R1_001.fastq.gz	edFig2d_LAS290-3-090_S216_L001_R1_001.fastq.gz	PBS16;RTT15	CFTR F508del	NGA3	SE0	LpAS4322	gTTCATCATAGGAAACACCAA	GTTTTAGAGCTAGAAATAGCAAGTTAAAATAAGGCTAGTCCGTTATCAACTTGAAAAAGTGGCACCGAGTCGGTGC	AAAATATCATCTTTG	GTGTTTCCTATGATGA	CGCGGTTCTATCTAGTTACGCGTTAAACCAACTAGAA
edF2d	CFTR F508del HEK293T	PRJNA1055086	edFig2d_LAS290-1-091_S36_L001_R1_001.fastq.gz	edFig2d_LAS290-2-091_S132_L001_R1_001.fastq.gz	edFig2d_LAS290-3-091_S228_L001_R1_001.fastq.gz	PBS10;RTT25	CFTR F508del	NGA3	SE0	LpAS4323	gTTCATCATAGGAAACACCAA	GTTTTAGAGCTAGAAATAGCAAGTTAAAATAAGGCTAGTCCGTTATCAACTTGAAAAAGTGGCACCGAGTCGGTGC	ACCATTAAAGAAAATATCATCTTTG	GTGTTTCCTA	CGCGGTTCTATCTAGTTACGCGTTAAACCAACTAGAA
edF2d	CFTR F508del HEK293T	PRJNA1055086	edFig2d_LAS290-1-092_S48_L001_R1_001.fastq.gz	edFig2d_LAS290-2-092_S144_L001_R1_001.fastq.gz	edFig2d_LAS290-3-092_S240_L001_R1_001.fastq.gz	PBS12;RTT25	CFTR F508del	NGA3	SE0	LpAS4324	gTTCATCATAGGAAACACCAA	GTTTTAGAGCTAGAAATAGCAAGTTAAAATAAGGCTAGTCCGTTATCAACTTGAAAAAGTGGCACCGAGTCGGTGC	ACCATTAAAGAAAATATCATCTTTG	GTGTTTCCTATG	CGCGGTTCTATCTAGTTACGCGTTAAACCAACTAGAA
edF2d	CFTR F508del HEK293T	PRJNA1055086	edFig2d_LAS290-1-093_S60_L001_R1_001.fastq.gz	edFig2d_LAS290-2-093_S156_L001_R1_001.fastq.gz	edFig2d_LAS290-3-093_S252_L001_R1_001.fastq.gz	PBS13;RTT25	CFTR F508del	NGA3	SE0	LpAS4325	gTTCATCATAGGAAACACCAA	GTTTTAGAGCTAGAAATAGCAAGTTAAAATAAGGCTAGTCCGTTATCAACTTGAAAAAGTGGCACCGAGTCGGTGC	ACCATTAAAGAAAATATCATCTTTG	GTGTTTCCTATGA	CGCGGTTCTATCTAGTTACGCGTTAAACCAACTAGAA
edF2d	CFTR F508del HEK293T	PRJNA1055086	edFig2d_LAS290-1-094_S72_L001_R1_001.fastq.gz	edFig2d_LAS290-2-094_S168_L001_R1_001.fastq.gz	edFig2d_LAS290-3-094_S264_L001_R1_001.fastq.gz	PBS14;RTT25	CFTR F508del	NGA3	SE0	LpAS4326	gTTCATCATAGGAAACACCAA	GTTTTAGAGCTAGAAATAGCAAGTTAAAATAAGGCTAGTCCGTTATCAACTTGAAAAAGTGGCACCGAGTCGGTGC	ACCATTAAAGAAAATATCATCTTTG	GTGTTTCCTATGAT	CGCGGTTCTATCTAGTTACGCGTTAAACCAACTAGAA
edF2d	CFTR F508del HEK293T	PRJNA1055086	edFig2d_LAS290-1-095_S84_L001_R1_001.fastq.gz	edFig2d_LAS290-2-095_S180_L001_R1_001.fastq.gz	edFig2d_LAS290-3-095_S276_L001_R1_001.fastq.gz	PBS15;RTT25	CFTR F508del	NGA3	SE0	LpAS4327	gTTCATCATAGGAAACACCAA	GTTTTAGAGCTAGAAATAGCAAGTTAAAATAAGGCTAGTCCGTTATCAACTTGAAAAAGTGGCACCGAGTCGGTGC	ACCATTAAAGAAAATATCATCTTTG	GTGTTTCCTATGATG	CGCGGTTCTATCTAGTTACGCGTTAAACCAACTAGAA
edF2d	CFTR F508del HEK293T	PRJNA1055086	edFig2d_LAS290-1-096_S96_L001_R1_001.fastq.gz	edFig2d_LAS290-2-096_S192_L001_R1_001.fastq.gz	edFig2d_LAS290-3-096_S288_L001_R1_001.fastq.gz	PBS16;RTT25	CFTR F508del	NGA3	SE0	LpAS4328	gTTCATCATAGGAAACACCAA	GTTTTAGAGCTAGAAATAGCAAGTTAAAATAAGGCTAGTCCGTTATCAACTTGAAAAAGTGGCACCGAGTCGGTGC	ACCATTAAAGAAAATATCATCTTTG	GTGTTTCCTATGATGA	CGCGGTTCTATCTAGTTACGCGTTAAACCAACTAGAA
edF3b	CFTR F508del HEK293T	PRJNA1055086	edFig3b_LAS294-1-001_S1_L001_R1_001.fastq.gz	edFig3b_LAS294-2-001_S97_L001_R1_001.fastq.gz	edFig3b_LAS294-3-001_S193_L001_R1_001.fastq.gz	PBS11;RTT20	CFTR F508del	NGG1	SE0	LpAS7042	gACCATTAAAGAAAATATCAT	GTTTTAGAGCTAGAAATAGCAAGTTAAAATAAGGCTAGTCCGTTATCAACTTGAAAAAGTGGCACCGAGTCGGTGC	CATAGGAAACACCAAAGATG	ATATTTTCTTT	CGCGGTTCTATCTAGTTACGCGTTAAACCAACTAGAA
edF3b	CFTR F508del HEK293T	PRJNA1055086	edFig3b_LAS294-1-002_S2_L001_R1_001.fastq.gz	edFig3b_LAS294-2-002_S98_L001_R1_001.fastq.gz	edFig3b_LAS294-3-002_S194_L001_R1_001.fastq.gz	PBS11;RTT23	CFTR F508del	NGG1	SE0	LpAS7043	gACCATTAAAGAAAATATCAT	GTTTTAGAGCTAGAAATAGCAAGTTAAAATAAGGCTAGTCCGTTATCAACTTGAAAAAGTGGCACCGAGTCGGTGC	CATCATAGGAAACACCAAAGATG	ATATTTTCTTT	CGCGGTTCTATCTAGTTACGCGTTAAACCAACTAGAA
edF3b	CFTR F508del HEK293T	PRJNA1055086	edFig3b_LAS294-1-003_S3_L001_R1_001.fastq.gz	edFig3b_LAS294-2-003_S99_L001_R1_001.fastq.gz	edFig3b_LAS294-3-003_S195_L001_R1_001.fastq.gz	PBS11;RTT26	CFTR F508del	NGG1	SE0	LpAS7044	gACCATTAAAGAAAATATCAT	GTTTTAGAGCTAGAAATAGCAAGTTAAAATAAGGCTAGTCCGTTATCAACTTGAAAAAGTGGCACCGAGTCGGTGC	ATTCATCATAGGAAACACCAAAGATG	ATATTTTCTTT	CGCGGTTCTATCTAGTTACGCGTTAAACCAACTAGAA
edF3b	CFTR F508del HEK293T	PRJNA1055086	edFig3b_LAS294-1-004_S4_L001_R1_001.fastq.gz	edFig3b_LAS294-2-004_S100_L001_R1_001.fastq.gz	edFig3b_LAS294-3-004_S196_L001_R1_001.fastq.gz	PBS11;RTT29	CFTR F508del	NGG1	SE0	LpAS7045	gACCATTAAAGAAAATATCAT	GTTTTAGAGCTAGAAATAGCAAGTTAAAATAAGGCTAGTCCGTTATCAACTTGAAAAAGTGGCACCGAGTCGGTGC	TATATTCATCATAGGAAACACCAAAGATG	ATATTTTCTTT	CGCGGTTCTATCTAGTTACGCGTTAAACCAACTAGAA
edF3b	CFTR F508del HEK293T	PRJNA1055086	edFig3b_LAS294-1-005_S5_L001_R1_001.fastq.gz	edFig3b_LAS294-2-005_S101_L001_R1_001.fastq.gz	edFig3b_LAS294-3-005_S197_L001_R1_001.fastq.gz	PBS11;RTT32	CFTR F508del	NGG1	SE0	LpAS7046	gACCATTAAAGAAAATATCAT	GTTTTAGAGCTAGAAATAGCAAGTTAAAATAAGGCTAGTCCGTTATCAACTTGAAAAAGTGGCACCGAGTCGGTGC	ATCTATATTCATCATAGGAAACACCAAAGATG	ATATTTTCTTT	CGCGGTTCTATCTAGTTACGCGTTAAACCAACTAGAA
edF3b	CFTR F508del HEK293T	PRJNA1055086	edFig3b_LAS294-1-006_S6_L001_R1_001.fastq.gz	edFig3b_LAS294-2-006_S102_L001_R1_001.fastq.gz	edFig3b_LAS294-3-006_S198_L001_R1_001.fastq.gz	PBS11;RTT35	CFTR F508del	NGG1	SE0	LpAS7047	gACCATTAAAGAAAATATCAT	GTTTTAGAGCTAGAAATAGCAAGTTAAAATAAGGCTAGTCCGTTATCAACTTGAAAAAGTGGCACCGAGTCGGTGC	TGTATCTATATTCATCATAGGAAACACCAAAGATG	ATATTTTCTTT	CGCGGTTCTATCTAGTTACGCGTTAAACCAACTAGAA
edF3b	CFTR F508del HEK293T	PRJNA1055086	edFig3b_LAS294-1-007_S7_L001_R1_001.fastq.gz	edFig3b_LAS294-2-007_S103_L001_R1_001.fastq.gz	edFig3b_LAS294-3-007_S199_L001_R1_001.fastq.gz	PBS12;RTT20	CFTR F508del	NGG1	SE0	LpAS7048	gACCATTAAAGAAAATATCAT	GTTTTAGAGCTAGAAATAGCAAGTTAAAATAAGGCTAGTCCGTTATCAACTTGAAAAAGTGGCACCGAGTCGGTGC	CATAGGAAACACCAAAGATG	ATATTTTCTTTA	CGCGGTTCTATCTAGTTACGCGTTAAACCAACTAGAA
edF3b	CFTR F508del HEK293T	PRJNA1055086	edFig3b_LAS294-1-008_S8_L001_R1_001.fastq.gz	edFig3b_LAS294-2-008_S104_L001_R1_001.fastq.gz	edFig3b_LAS294-3-008_S200_L001_R1_001.fastq.gz	PBS12;RTT23	CFTR F508del	NGG1	SE0	LpAS7049	gACCATTAAAGAAAATATCAT	GTTTTAGAGCTAGAAATAGCAAGTTAAAATAAGGCTAGTCCGTTATCAACTTGAAAAAGTGGCACCGAGTCGGTGC	CATCATAGGAAACACCAAAGATG	ATATTTTCTTTA	CGCGGTTCTATCTAGTTACGCGTTAAACCAACTAGAA
edF3b	CFTR F508del HEK293T	PRJNA1055086	edFig3b_LAS294-1-009_S9_L001_R1_001.fastq.gz	edFig3b_LAS294-2-009_S105_L001_R1_001.fastq.gz	edFig3b_LAS294-3-009_S201_L001_R1_001.fastq.gz	PBS12;RTT26	CFTR F508del	NGG1	SE0	LpAS7050	gACCATTAAAGAAAATATCAT	GTTTTAGAGCTAGAAATAGCAAGTTAAAATAAGGCTAGTCCGTTATCAACTTGAAAAAGTGGCACCGAGTCGGTGC	ATTCATCATAGGAAACACCAAAGATG	ATATTTTCTTTA	CGCGGTTCTATCTAGTTACGCGTTAAACCAACTAGAA
edF3b	CFTR F508del HEK293T	PRJNA1055086	edFig3b_LAS294-1-010_S10_L001_R1_001.fastq.gz	edFig3b_LAS294-2-010_S106_L001_R1_001.fastq.gz	edFig3b_LAS294-3-010_S202_L001_R1_001.fastq.gz	PBS12;RTT29	CFTR F508del	NGG1	SE0	LpAS7051	gACCATTAAAGAAAATATCAT	GTTTTAGAGCTAGAAATAGCAAGTTAAAATAAGGCTAGTCCGTTATCAACTTGAAAAAGTGGCACCGAGTCGGTGC	TATATTCATCATAGGAAACACCAAAGATG	ATATTTTCTTTA	CGCGGTTCTATCTAGTTACGCGTTAAACCAACTAGAA
edF3b	CFTR F508del HEK293T	PRJNA1055086	edFig3b_LAS294-1-011_S11_L001_R1_001.fastq.gz	edFig3b_LAS294-2-011_S107_L001_R1_001.fastq.gz	edFig3b_LAS294-3-011_S203_L001_R1_001.fastq.gz	PBS12;RTT32	CFTR F508del	NGG1	SE0	LpAS7052	gACCATTAAAGAAAATATCAT	GTTTTAGAGCTAGAAATAGCAAGTTAAAATAAGGCTAGTCCGTTATCAACTTGAAAAAGTGGCACCGAGTCGGTGC	ATCTATATTCATCATAGGAAACACCAAAGATG	ATATTTTCTTTA	CGCGGTTCTATCTAGTTACGCGTTAAACCAACTAGAA
edF3b	CFTR F508del HEK293T	PRJNA1055086	edFig3b_LAS294-1-012_S12_L001_R1_001.fastq.gz	edFig3b_LAS294-2-012_S108_L001_R1_001.fastq.gz	edFig3b_LAS294-3-012_S204_L001_R1_001.fastq.gz	PBS12;RTT35	CFTR F508del	NGG1	SE0	LpAS7053	gACCATTAAAGAAAATATCAT	GTTTTAGAGCTAGAAATAGCAAGTTAAAATAAGGCTAGTCCGTTATCAACTTGAAAAAGTGGCACCGAGTCGGTGC	TGTATCTATATTCATCATAGGAAACACCAAAGATG	ATATTTTCTTTA	CGCGGTTCTATCTAGTTACGCGTTAAACCAACTAGAA
edF3b	CFTR F508del HEK293T	PRJNA1055086	edFig3b_LAS294-1-013_S13_L001_R1_001.fastq.gz	edFig3b_LAS294-2-013_S109_L001_R1_001.fastq.gz	edFig3b_LAS294-3-013_S205_L001_R1_001.fastq.gz	PBS13;RTT20	CFTR F508del	NGG1	SE0	LpAS7054	gACCATTAAAGAAAATATCAT	GTTTTAGAGCTAGAAATAGCAAGTTAAAATAAGGCTAGTCCGTTATCAACTTGAAAAAGTGGCACCGAGTCGGTGC	CATAGGAAACACCAAAGATG	ATATTTTCTTTAA	CGCGGTTCTATCTAGTTACGCGTTAAACCAACTAGAA
edF3b	CFTR F508del HEK293T	PRJNA1055086	edFig3b_LAS294-1-014_S14_L001_R1_001.fastq.gz	edFig3b_LAS294-2-014_S110_L001_R1_001.fastq.gz	edFig3b_LAS294-3-014_S206_L001_R1_001.fastq.gz	PBS13;RTT23	CFTR F508del	NGG1	SE0	LpAS7055	gACCATTAAAGAAAATATCAT	GTTTTAGAGCTAGAAATAGCAAGTTAAAATAAGGCTAGTCCGTTATCAACTTGAAAAAGTGGCACCGAGTCGGTGC	CATCATAGGAAACACCAAAGATG	ATATTTTCTTTAA	CGCGGTTCTATCTAGTTACGCGTTAAACCAACTAGAA
edF3b	CFTR F508del HEK293T	PRJNA1055086	edFig3b_LAS294-1-015_S15_L001_R1_001.fastq.gz	edFig3b_LAS294-2-015_S111_L001_R1_001.fastq.gz	edFig3b_LAS294-3-015_S207_L001_R1_001.fastq.gz	PBS13;RTT29	CFTR F508del	NGG1	SE0	LpAS7056	gACCATTAAAGAAAATATCAT	GTTTTAGAGCTAGAAATAGCAAGTTAAAATAAGGCTAGTCCGTTATCAACTTGAAAAAGTGGCACCGAGTCGGTGC	ATTCATCATAGGAAACACCAAAGATG	ATATTTTCTTTAA	CGCGGTTCTATCTAGTTACGCGTTAAACCAACTAGAA
edF3b	CFTR F508del HEK293T	PRJNA1055086	edFig3b_LAS294-1-017_S17_L001_R1_001.fastq.gz	edFig3b_LAS294-2-017_S113_L001_R1_001.fastq.gz	edFig3b_LAS294-3-017_S209_L001_R1_001.fastq.gz	PBS13;RTT32	CFTR F508del	NGG1	SE0	LpAS7058	gACCATTAAAGAAAATATCAT	GTTTTAGAGCTAGAAATAGCAAGTTAAAATAAGGCTAGTCCGTTATCAACTTGAAAAAGTGGCACCGAGTCGGTGC	ATCTATATTCATCATAGGAAACACCAAAGATG	ATATTTTCTTTAA	CGCGGTTCTATCTAGTTACGCGTTAAACCAACTAGAA
edF3b	CFTR F508del HEK293T	PRJNA1055086	edFig3b_LAS294-1-018_S18_L001_R1_001.fastq.gz	edFig3b_LAS294-2-018_S114_L001_R1_001.fastq.gz	edFig3b_LAS294-3-018_S210_L001_R1_001.fastq.gz	PBS13;RTT35	CFTR F508del	NGG1	SE0	LpAS7059	gACCATTAAAGAAAATATCAT	GTTTTAGAGCTAGAAATAGCAAGTTAAAATAAGGCTAGTCCGTTATCAACTTGAAAAAGTGGCACCGAGTCGGTGC	TGTATCTATATTCATCATAGGAAACACCAAAGATG	ATATTTTCTTTAA	CGCGGTTCTATCTAGTTACGCGTTAAACCAACTAGAA
edF3b	CFTR F508del HEK293T	PRJNA1055086	edFig3b_LAS294-1-019_S19_L001_R1_001.fastq.gz	edFig3b_LAS294-2-019_S115_L001_R1_001.fastq.gz	edFig3b_LAS294-3-019_S211_L001_R1_001.fastq.gz	PBS14;RTT20	CFTR F508del	NGG1	SE0	LpAS7060	gACCATTAAAGAAAATATCAT	GTTTTAGAGCTAGAAATAGCAAGTTAAAATAAGGCTAGTCCGTTATCAACTTGAAAAAGTGGCACCGAGTCGGTGC	CATAGGAAACACCAAAGATG	ATATTTTCTTTAAT	CGCGGTTCTATCTAGTTACGCGTTAAACCAACTAGAA
edF3b	CFTR F508del HEK293T	PRJNA1055086	edFig3b_LAS294-1-020_S20_L001_R1_001.fastq.gz	edFig3b_LAS294-2-020_S116_L001_R1_001.fastq.gz	edFig3b_LAS294-3-020_S212_L001_R1_001.fastq.gz	PBS14;RTT23	CFTR F508del	NGG1	SE0	LpAS7061	gACCATTAAAGAAAATATCAT	GTTTTAGAGCTAGAAATAGCAAGTTAAAATAAGGCTAGTCCGTTATCAACTTGAAAAAGTGGCACCGAGTCGGTGC	CATCATAGGAAACACCAAAGATG	ATATTTTCTTTAAT	CGCGGTTCTATCTAGTTACGCGTTAAACCAACTAGAA
edF3b	CFTR F508del HEK293T	PRJNA1055086	edFig3b_LAS294-1-021_S21_L001_R1_001.fastq.gz	edFig3b_LAS294-2-021_S117_L001_R1_001.fastq.gz	edFig3b_LAS294-3-021_S213_L001_R1_001.fastq.gz	PBS14;RTT26	CFTR F508del	NGG1	SE0	LpAS7062	gACCATTAAAGAAAATATCAT	GTTTTAGAGCTAGAAATAGCAAGTTAAAATAAGGCTAGTCCGTTATCAACTTGAAAAAGTGGCACCGAGTCGGTGC	ATTCATCATAGGAAACACCAAAGATG	ATATTTTCTTTAAT	CGCGGTTCTATCTAGTTACGCGTTAAACCAACTAGAA
edF3b	CFTR F508del HEK293T	PRJNA1055086	edFig3b_LAS294-1-022_S22_L001_R1_001.fastq.gz	edFig3b_LAS294-2-022_S118_L001_R1_001.fastq.gz	edFig3b_LAS294-3-022_S214_L001_R1_001.fastq.gz	PBS14;RTT29	CFTR F508del	NGG1	SE0	LpAS7063	gACCATTAAAGAAAATATCAT	GTTTTAGAGCTAGAAATAGCAAGTTAAAATAAGGCTAGTCCGTTATCAACTTGAAAAAGTGGCACCGAGTCGGTGC	TATATTCATCATAGGAAACACCAAAGATG	ATATTTTCTTTAAT	CGCGGTTCTATCTAGTTACGCGTTAAACCAACTAGAA
edF3b	CFTR F508del HEK293T	PRJNA1055086	edFig3b_LAS294-1-023_S23_L001_R1_001.fastq.gz	edFig3b_LAS294-2-023_S119_L001_R1_001.fastq.gz	edFig3b_LAS294-3-023_S215_L001_R1_001.fastq.gz	PBS14;RTT32	CFTR F508del	NGG1	SE0	LpAS7064	gACCATTAAAGAAAATATCAT	GTTTTAGAGCTAGAAATAGCAAGTTAAAATAAGGCTAGTCCGTTATCAACTTGAAAAAGTGGCACCGAGTCGGTGC	ATCTATATTCATCATAGGAAACACCAAAGATG	ATATTTTCTTTAAT	CGCGGTTCTATCTAGTTACGCGTTAAACCAACTAGAA
edF3b	CFTR F508del HEK293T	PRJNA1055086	edFig3b_LAS294-1-024_S24_L001_R1_001.fastq.gz	edFig3b_LAS294-2-024_S120_L001_R1_001.fastq.gz	edFig3b_LAS294-3-024_S216_L001_R1_001.fastq.gz	PBS14;RTT35	CFTR F508del	NGG1	SE0	LpAS7065	gACCATTAAAGAAAATATCAT	GTTTTAGAGCTAGAAATAGCAAGTTAAAATAAGGCTAGTCCGTTATCAACTTGAAAAAGTGGCACCGAGTCGGTGC	TGTATCTATATTCATCATAGGAAACACCAAAGATG	ATATTTTCTTTAAT	CGCGGTTCTATCTAGTTACGCGTTAAACCAACTAGAA
edF3c	CFTR F508del HEK293T	PRJNA1055086	edFig3c_LAS290-1-001_S1_L001_R1_001.fastq.gz	edFig3c_LAS290-2-001_S97_L001_R1_001.fastq.gz	edFig3c_LAS290-3-001_S193_L001_R1_001.fastq.gz	PBS10;RTT40	CFTR F508del	NGG3	SE0	LpAS4233	gCAGTTTTCCTGGATTATGCC	GTTTTAGAGCTAGAAATAGCAAGTTAAAATAAGGCTAGTCCGTTATCAACTTGAAAAAGTGGCACCGAGTCGGTGC	GGAAACACCAAAGATGATATTTTCTTTAATGGTGCCAGGC	ATAATCCAGG	CGCGGTTCTATCTAGTTACGCGTTAAACCAACTAGAA
edF3c	CFTR F508del HEK293T	PRJNA1055086	edFig3c_LAS290-1-002_S13_L001_R1_001.fastq.gz	edFig3c_LAS290-2-002_S109_L001_R1_001.fastq.gz	edFig3c_LAS290-3-002_S205_L001_R1_001.fastq.gz	PBS11;RTT40	CFTR F508del	NGG3	SE0	LpAS4234	gCAGTTTTCCTGGATTATGCC	GTTTTAGAGCTAGAAATAGCAAGTTAAAATAAGGCTAGTCCGTTATCAACTTGAAAAAGTGGCACCGAGTCGGTGC	GGAAACACCAAAGATGATATTTTCTTTAATGGTGCCAGGC	ATAATCCAGGA	CGCGGTTCTATCTAGTTACGCGTTAAACCAACTAGAA
edF3c	CFTR F508del HEK293T	PRJNA1055086	edFig3c_LAS290-1-003_S25_L001_R1_001.fastq.gz	edFig3c_LAS290-2-003_S121_L001_R1_001.fastq.gz	edFig3c_LAS290-3-003_S217_L001_R1_001.fastq.gz	PBS12;RTT40	CFTR F508del	NGG3	SE0	LpAS4235	gCAGTTTTCCTGGATTATGCC	GTTTTAGAGCTAGAAATAGCAAGTTAAAATAAGGCTAGTCCGTTATCAACTTGAAAAAGTGGCACCGAGTCGGTGC	GGAAACACCAAAGATGATATTTTCTTTAATGGTGCCAGGC	ATAATCCAGGAA	CGCGGTTCTATCTAGTTACGCGTTAAACCAACTAGAA
edF3c	CFTR F508del HEK293T	PRJNA1055086	edFig3c_LAS290-1-004_S37_L001_R1_001.fastq.gz	edFig3c_LAS290-2-004_S133_L001_R1_001.fastq.gz	edFig3c_LAS290-3-004_S229_L001_R1_001.fastq.gz	PBS13;RTT40	CFTR F508del	NGG3	SE0	LpAS4236	gCAGTTTTCCTGGATTATGCC	GTTTTAGAGCTAGAAATAGCAAGTTAAAATAAGGCTAGTCCGTTATCAACTTGAAAAAGTGGCACCGAGTCGGTGC	GGAAACACCAAAGATGATATTTTCTTTAATGGTGCCAGGC	ATAATCCAGGAAA	CGCGGTTCTATCTAGTTACGCGTTAAACCAACTAGAA
edF3c	CFTR F508del HEK293T	PRJNA1055086	edFig3c_LAS290-1-005_S49_L001_R1_001.fastq.gz	edFig3c_LAS290-2-005_S145_L001_R1_001.fastq.gz	edFig3c_LAS290-3-005_S241_L001_R1_001.fastq.gz	PBS14;RTT40	CFTR F508del	NGG3	SE0	LpAS4237	gCAGTTTTCCTGGATTATGCC	GTTTTAGAGCTAGAAATAGCAAGTTAAAATAAGGCTAGTCCGTTATCAACTTGAAAAAGTGGCACCGAGTCGGTGC	GGAAACACCAAAGATGATATTTTCTTTAATGGTGCCAGGC	ATAATCCAGGAAAA	CGCGGTTCTATCTAGTTACGCGTTAAACCAACTAGAA
edF3c	CFTR F508del HEK293T	PRJNA1055086	edFig3c_LAS290-1-006_S61_L001_R1_001.fastq.gz	edFig3c_LAS290-2-006_S157_L001_R1_001.fastq.gz	edFig3c_LAS290-3-006_S253_L001_R1_001.fastq.gz	PBS16;RTT40	CFTR F508del	NGG3	SE0	LpAS4238	gCAGTTTTCCTGGATTATGCC	GTTTTAGAGCTAGAAATAGCAAGTTAAAATAAGGCTAGTCCGTTATCAACTTGAAAAAGTGGCACCGAGTCGGTGC	GGAAACACCAAAGATGATATTTTCTTTAATGGTGCCAGGC	ATAATCCAGGAAAACT	CGCGGTTCTATCTAGTTACGCGTTAAACCAACTAGAA
edF3c	CFTR F508del HEK293T	PRJNA1055086	edFig3c_LAS290-1-007_S73_L001_R1_001.fastq.gz	edFig3c_LAS290-2-007_S169_L001_R1_001.fastq.gz	edFig3c_LAS290-3-007_S265_L001_R1_001.fastq.gz	PBS10;RTT51	CFTR F508del	NGG3	SE0	LpAS4239	gCAGTTTTCCTGGATTATGCC	GTTTTAGAGCTAGAAATAGCAAGTTAAAATAAGGCTAGTCCGTTATCAACTTGAAAAAGTGGCACCGAGTCGGTGC	TATTCATCATAGGAAACACCAAAGATGATATTTTCTTTAATGGTGCCAGGC	ATAATCCAGG	CGCGGTTCTATCTAGTTACGCGTTAAACCAACTAGAA
edF3c	CFTR F508del HEK293T	PRJNA1055086	edFig3c_LAS290-1-008_S85_L001_R1_001.fastq.gz	edFig3c_LAS290-2-008_S181_L001_R1_001.fastq.gz	edFig3c_LAS290-3-008_S277_L001_R1_001.fastq.gz	PBS11;RTT51	CFTR F508del	NGG3	SE0	LpAS4240	gCAGTTTTCCTGGATTATGCC	GTTTTAGAGCTAGAAATAGCAAGTTAAAATAAGGCTAGTCCGTTATCAACTTGAAAAAGTGGCACCGAGTCGGTGC	TATTCATCATAGGAAACACCAAAGATGATATTTTCTTTAATGGTGCCAGGC	ATAATCCAGGA	CGCGGTTCTATCTAGTTACGCGTTAAACCAACTAGAA
edF3c	CFTR F508del HEK293T	PRJNA1055086	edFig3c_LAS290-1-009_S2_L001_R1_001.fastq.gz	edFig3c_LAS290-2-009_S98_L001_R1_001.fastq.gz	edFig3c_LAS290-3-009_S194_L001_R1_001.fastq.gz	PBS12;RTT51	CFTR F508del	NGG3	SE0	LpAS4241	gCAGTTTTCCTGGATTATGCC	GTTTTAGAGCTAGAAATAGCAAGTTAAAATAAGGCTAGTCCGTTATCAACTTGAAAAAGTGGCACCGAGTCGGTGC	TATTCATCATAGGAAACACCAAAGATGATATTTTCTTTAATGGTGCCAGGC	ATAATCCAGGAA	CGCGGTTCTATCTAGTTACGCGTTAAACCAACTAGAA
edF3c	CFTR F508del HEK293T	PRJNA1055086	edFig3c_LAS290-1-010_S14_L001_R1_001.fastq.gz	edFig3c_LAS290-2-010_S110_L001_R1_001.fastq.gz	edFig3c_LAS290-3-010_S206_L001_R1_001.fastq.gz	PBS13;RTT51	CFTR F508del	NGG3	SE0	LpAS4242	gCAGTTTTCCTGGATTATGCC	GTTTTAGAGCTAGAAATAGCAAGTTAAAATAAGGCTAGTCCGTTATCAACTTGAAAAAGTGGCACCGAGTCGGTGC	TATTCATCATAGGAAACACCAAAGATGATATTTTCTTTAATGGTGCCAGGC	ATAATCCAGGAAA	CGCGGTTCTATCTAGTTACGCGTTAAACCAACTAGAA
edF3c	CFTR F508del HEK293T	PRJNA1055086	edFig3c_LAS290-1-011_S26_L001_R1_001.fastq.gz	edFig3c_LAS290-2-011_S122_L001_R1_001.fastq.gz	edFig3c_LAS290-3-011_S218_L001_R1_001.fastq.gz	PBS14;RTT51	CFTR F508del	NGG3	SE0	LpAS4243	gCAGTTTTCCTGGATTATGCC	GTTTTAGAGCTAGAAATAGCAAGTTAAAATAAGGCTAGTCCGTTATCAACTTGAAAAAGTGGCACCGAGTCGGTGC	TATTCATCATAGGAAACACCAAAGATGATATTTTCTTTAATGGTGCCAGGC	ATAATCCAGGAAAA	CGCGGTTCTATCTAGTTACGCGTTAAACCAACTAGAA
edF3c	CFTR F508del HEK293T	PRJNA1055086	edFig3c_LAS290-1-012_S38_L001_R1_001.fastq.gz	edFig3c_LAS290-2-012_S134_L001_R1_001.fastq.gz	edFig3c_LAS290-3-012_S230_L001_R1_001.fastq.gz	PBS16;RTT51	CFTR F508del	NGG3	SE0	LpAS4244	gCAGTTTTCCTGGATTATGCC	GTTTTAGAGCTAGAAATAGCAAGTTAAAATAAGGCTAGTCCGTTATCAACTTGAAAAAGTGGCACCGAGTCGGTGC	TATTCATCATAGGAAACACCAAAGATGATATTTTCTTTAATGGTGCCAGGC	ATAATCCAGGAAAACT	CGCGGTTCTATCTAGTTACGCGTTAAACCAACTAGAA
edF3d	CFTR F508del HEK293T	PRJNA1055086	edFig3d_LAS290-1-013_S50_L001_R1_001.fastq.gz	edFig3d_LAS290-2-013_S146_L001_R1_001.fastq.gz	edFig3d_LAS290-3-013_S242_L001_R1_001.fastq.gz	PBS10;RTT51	CFTR F508del	NGG4	SE0	LpAS4245	gCATTCTGTTCTCAGTTTTCC	GTTTTAGAGCTAGAAATAGCAAGTTAAAATAAGGCTAGTCCGTTATCAACTTGAAAAAGTGGCACCGAGTCGGTGC	GGAAACACCAAAGATGATATTTTCTTTAATGGTGCCAGGCATAATCCAGGA	AAACTGAGAA	CGCGGTTCTATCTAGTTACGCGTTAAACCAACTAGAA
edF3d	CFTR F508del HEK293T	PRJNA1055086	edFig3d_LAS290-1-014_S62_L001_R1_001.fastq.gz	edFig3d_LAS290-2-014_S158_L001_R1_001.fastq.gz	edFig3d_LAS290-3-014_S254_L001_R1_001.fastq.gz	PBS12;RTT51	CFTR F508del	NGG4	SE0	LpAS4246	gCATTCTGTTCTCAGTTTTCC	GTTTTAGAGCTAGAAATAGCAAGTTAAAATAAGGCTAGTCCGTTATCAACTTGAAAAAGTGGCACCGAGTCGGTGC	GGAAACACCAAAGATGATATTTTCTTTAATGGTGCCAGGCATAATCCAGGA	AAACTGAGAACA	CGCGGTTCTATCTAGTTACGCGTTAAACCAACTAGAA
edF3d	CFTR F508del HEK293T	PRJNA1055086	edFig3d_LAS290-1-015_S74_L001_R1_001.fastq.gz	edFig3d_LAS290-2-015_S170_L001_R1_001.fastq.gz	edFig3d_LAS290-3-015_S266_L001_R1_001.fastq.gz	PBS13;RTT51	CFTR F508del	NGG4	SE0	LpAS4247	gCATTCTGTTCTCAGTTTTCC	GTTTTAGAGCTAGAAATAGCAAGTTAAAATAAGGCTAGTCCGTTATCAACTTGAAAAAGTGGCACCGAGTCGGTGC	GGAAACACCAAAGATGATATTTTCTTTAATGGTGCCAGGCATAATCCAGGA	AAACTGAGAACAG	CGCGGTTCTATCTAGTTACGCGTTAAACCAACTAGAA
edF3d	CFTR F508del HEK293T	PRJNA1055086	edFig3d_LAS290-1-016_S86_L001_R1_001.fastq.gz	edFig3d_LAS290-2-016_S182_L001_R1_001.fastq.gz	edFig3d_LAS290-3-016_S278_L001_R1_001.fastq.gz	PBS14;RTT51	CFTR F508del	NGG4	SE0	LpAS4248	gCATTCTGTTCTCAGTTTTCC	GTTTTAGAGCTAGAAATAGCAAGTTAAAATAAGGCTAGTCCGTTATCAACTTGAAAAAGTGGCACCGAGTCGGTGC	GGAAACACCAAAGATGATATTTTCTTTAATGGTGCCAGGCATAATCCAGGA	AAACTGAGAACAGA	CGCGGTTCTATCTAGTTACGCGTTAAACCAACTAGAA
edF3d	CFTR F508del HEK293T	PRJNA1055086	edFig3d_LAS290-1-017_S3_L001_R1_001.fastq.gz	edFig3d_LAS290-2-017_S99_L001_R1_001.fastq.gz	edFig3d_LAS290-3-017_S195_L001_R1_001.fastq.gz	PBS15;RTT51	CFTR F508del	NGG4	SE0	LpAS4249	gCATTCTGTTCTCAGTTTTCC	GTTTTAGAGCTAGAAATAGCAAGTTAAAATAAGGCTAGTCCGTTATCAACTTGAAAAAGTGGCACCGAGTCGGTGC	GGAAACACCAAAGATGATATTTTCTTTAATGGTGCCAGGCATAATCCAGGA	AAACTGAGAACAGAA	CGCGGTTCTATCTAGTTACGCGTTAAACCAACTAGAA
edF3d	CFTR F508del HEK293T	PRJNA1055086	edFig3d_LAS290-1-018_S15_L001_R1_001.fastq.gz	edFig3d_LAS290-2-018_S111_L001_R1_001.fastq.gz	edFig3d_LAS290-3-018_S207_L001_R1_001.fastq.gz	PBS16;RTT51	CFTR F508del	NGG4	SE0	LpAS4250	gCATTCTGTTCTCAGTTTTCC	GTTTTAGAGCTAGAAATAGCAAGTTAAAATAAGGCTAGTCCGTTATCAACTTGAAAAAGTGGCACCGAGTCGGTGC	GGAAACACCAAAGATGATATTTTCTTTAATGGTGCCAGGCATAATCCAGGA	AAACTGAGAACAGAAT	CGCGGTTCTATCTAGTTACGCGTTAAACCAACTAGAA
edF3d	CFTR F508del HEK293T	PRJNA1055086	edFig3d_LAS290-1-019_S27_L001_R1_001.fastq.gz	edFig3d_LAS290-2-019_S123_L001_R1_001.fastq.gz	edFig3d_LAS290-3-019_S219_L001_R1_001.fastq.gz	PBS10;RTT61	CFTR F508del	NGG4	SE0	LpAS4251	gCATTCTGTTCTCAGTTTTCC	GTTTTAGAGCTAGAAATAGCAAGTTAAAATAAGGCTAGTCCGTTATCAACTTGAAAAAGTGGCACCGAGTCGGTGC	ATTCATCATAGGAAACACCAAAGATGATATTTTCTTTAATGGTGCCAGGCATAATCCAGGA	AAACTGAGAA	CGCGGTTCTATCTAGTTACGCGTTAAACCAACTAGAA
edF3d	CFTR F508del HEK293T	PRJNA1055086	edFig3d_LAS290-1-020_S39_L001_R1_001.fastq.gz	edFig3d_LAS290-2-020_S135_L001_R1_001.fastq.gz	edFig3d_LAS290-3-020_S231_L001_R1_001.fastq.gz	PBS12;RTT61	CFTR F508del	NGG4	SE0	LpAS4252	gCATTCTGTTCTCAGTTTTCC	GTTTTAGAGCTAGAAATAGCAAGTTAAAATAAGGCTAGTCCGTTATCAACTTGAAAAAGTGGCACCGAGTCGGTGC	ATTCATCATAGGAAACACCAAAGATGATATTTTCTTTAATGGTGCCAGGCATAATCCAGGA	AAACTGAGAACA	CGCGGTTCTATCTAGTTACGCGTTAAACCAACTAGAA
edF3d	CFTR F508del HEK293T	PRJNA1055086	edFig3d_LAS290-1-021_S51_L001_R1_001.fastq.gz	edFig3d_LAS290-2-021_S147_L001_R1_001.fastq.gz	edFig3d_LAS290-3-021_S243_L001_R1_001.fastq.gz	PBS13;RTT61	CFTR F508del	NGG4	SE0	LpAS4253	gCATTCTGTTCTCAGTTTTCC	GTTTTAGAGCTAGAAATAGCAAGTTAAAATAAGGCTAGTCCGTTATCAACTTGAAAAAGTGGCACCGAGTCGGTGC	ATTCATCATAGGAAACACCAAAGATGATATTTTCTTTAATGGTGCCAGGCATAATCCAGGA	AAACTGAGAACAG	CGCGGTTCTATCTAGTTACGCGTTAAACCAACTAGAA
edF3d	CFTR F508del HEK293T	PRJNA1055086	edFig3d_LAS290-1-022_S63_L001_R1_001.fastq.gz	edFig3d_LAS290-2-022_S159_L001_R1_001.fastq.gz	edFig3d_LAS290-3-022_S255_L001_R1_001.fastq.gz	PBS14;RTT61	CFTR F508del	NGG4	SE0	LpAS4254	gCATTCTGTTCTCAGTTTTCC	GTTTTAGAGCTAGAAATAGCAAGTTAAAATAAGGCTAGTCCGTTATCAACTTGAAAAAGTGGCACCGAGTCGGTGC	ATTCATCATAGGAAACACCAAAGATGATATTTTCTTTAATGGTGCCAGGCATAATCCAGGA	AAACTGAGAACAGA	CGCGGTTCTATCTAGTTACGCGTTAAACCAACTAGAA
edF3d	CFTR F508del HEK293T	PRJNA1055086	edFig3d_LAS290-1-023_S75_L001_R1_001.fastq.gz	edFig3d_LAS290-2-023_S171_L001_R1_001.fastq.gz	edFig3d_LAS290-3-023_S267_L001_R1_001.fastq.gz	PBS15;RTT61	CFTR F508del	NGG4	SE0	LpAS4255	gCATTCTGTTCTCAGTTTTCC	GTTTTAGAGCTAGAAATAGCAAGTTAAAATAAGGCTAGTCCGTTATCAACTTGAAAAAGTGGCACCGAGTCGGTGC	ATTCATCATAGGAAACACCAAAGATGATATTTTCTTTAATGGTGCCAGGCATAATCCAGGA	AAACTGAGAACAGAA	CGCGGTTCTATCTAGTTACGCGTTAAACCAACTAGAA
edF3d	CFTR F508del HEK293T	PRJNA1055086	edFig3d_LAS290-1-024_S87_L001_R1_001.fastq.gz	edFig3d_LAS290-2-024_S183_L001_R1_001.fastq.gz	edFig3d_LAS290-3-024_S279_L001_R1_001.fastq.gz	PBS16;RTT61	CFTR F508del	NGG4	SE0	LpAS4256	gCATTCTGTTCTCAGTTTTCC	GTTTTAGAGCTAGAAATAGCAAGTTAAAATAAGGCTAGTCCGTTATCAACTTGAAAAAGTGGCACCGAGTCGGTGC	ATTCATCATAGGAAACACCAAAGATGATATTTTCTTTAATGGTGCCAGGCATAATCCAGGA	AAACTGAGAACAGAAT	CGCGGTTCTATCTAGTTACGCGTTAAACCAACTAGAA
edF3e	CFTR F508del HEK293T	PRJNA1055086	edFig3e_LAS287-1-001_S1_L001_R1_001.fastq.gz	edFig3e_LAS287-2-001_S97_L001_R1_001.fastq.gz	edFig3e_LAS287-3-001_S193_L001_R1_001.fastq.gz	PBS10;RTT30	CFTR F508del	NGG2	SE0	LpAS4137	gTCTGTATCTATATTCATCAT	GTTTTAGAGCTAGAAATAGCAAGTTAAAATAAGGCTAGTCCGTTATCAACTTGAAAAAGTGGCACCGAGTCGGTGC	AAGAAAATATCATCTTTGGTGTTTCCTATG	ATGAATATAG	CGCGGTTCTATCTAGTTACGCGTTAAACCAACTAGAA
edF3e	CFTR F508del HEK293T	PRJNA1055086	edFig3e_LAS287-1-002_S13_L001_R1_001.fastq.gz	edFig3e_LAS287-2-002_S109_L001_R1_001.fastq.gz	edFig3e_LAS287-3-002_S205_L001_R1_001.fastq.gz	PBS10;RTT31	CFTR F508del	NGG2	SE0	LpAS4138	gTCTGTATCTATATTCATCAT	GTTTTAGAGCTAGAAATAGCAAGTTAAAATAAGGCTAGTCCGTTATCAACTTGAAAAAGTGGCACCGAGTCGGTGC	AAAGAAAATATCATCTTTGGTGTTTCCTATG	ATGAATATAG	CGCGGTTCTATCTAGTTACGCGTTAAACCAACTAGAA
edF3e	CFTR F508del HEK293T	PRJNA1055086	edFig3e_LAS287-1-003_S25_L001_R1_001.fastq.gz	edFig3e_LAS287-2-003_S121_L001_R1_001.fastq.gz	edFig3e_LAS287-3-003_S217_L001_R1_001.fastq.gz	PBS10;RTT32	CFTR F508del	NGG2	SE0	LpAS4139	gTCTGTATCTATATTCATCAT	GTTTTAGAGCTAGAAATAGCAAGTTAAAATAAGGCTAGTCCGTTATCAACTTGAAAAAGTGGCACCGAGTCGGTGC	TAAAGAAAATATCATCTTTGGTGTTTCCTATG	ATGAATATAG	CGCGGTTCTATCTAGTTACGCGTTAAACCAACTAGAA
edF3e	CFTR F508del HEK293T	PRJNA1055086	edFig3e_LAS287-1-004_S37_L001_R1_001.fastq.gz	edFig3e_LAS287-2-004_S133_L001_R1_001.fastq.gz	edFig3e_LAS287-3-004_S229_L001_R1_001.fastq.gz	PBS10;RTT33	CFTR F508del	NGG2	SE0	LpAS4140	gTCTGTATCTATATTCATCAT	GTTTTAGAGCTAGAAATAGCAAGTTAAAATAAGGCTAGTCCGTTATCAACTTGAAAAAGTGGCACCGAGTCGGTGC	TTAAAGAAAATATCATCTTTGGTGTTTCCTATG	ATGAATATAG	CGCGGTTCTATCTAGTTACGCGTTAAACCAACTAGAA
edF3e	CFTR F508del HEK293T	PRJNA1055086	edFig3e_LAS287-1-005_S49_L001_R1_001.fastq.gz	edFig3e_LAS287-2-005_S145_L001_R1_001.fastq.gz	edFig3e_LAS287-3-005_S241_L001_R1_001.fastq.gz	PBS10;RTT34	CFTR F508del	NGG2	SE0	LpAS4141	gTCTGTATCTATATTCATCAT	GTTTTAGAGCTAGAAATAGCAAGTTAAAATAAGGCTAGTCCGTTATCAACTTGAAAAAGTGGCACCGAGTCGGTGC	ATTAAAGAAAATATCATCTTTGGTGTTTCCTATG	ATGAATATAG	CGCGGTTCTATCTAGTTACGCGTTAAACCAACTAGAA
edF3e	CFTR F508del HEK293T	PRJNA1055086	edFig3e_LAS287-1-006_S61_L001_R1_001.fastq.gz	edFig3e_LAS287-2-006_S157_L001_R1_001.fastq.gz	edFig3e_LAS287-3-006_S253_L001_R1_001.fastq.gz	PBS10;RTT35	CFTR F508del	NGG2	SE0	LpAS4142	gTCTGTATCTATATTCATCAT	GTTTTAGAGCTAGAAATAGCAAGTTAAAATAAGGCTAGTCCGTTATCAACTTGAAAAAGTGGCACCGAGTCGGTGC	CATTAAAGAAAATATCATCTTTGGTGTTTCCTATG	ATGAATATAG	CGCGGTTCTATCTAGTTACGCGTTAAACCAACTAGAA
edF3e	CFTR F508del HEK293T	PRJNA1055086	edFig3e_LAS287-1-007_S73_L001_R1_001.fastq.gz	edFig3e_LAS287-2-007_S169_L001_R1_001.fastq.gz	edFig3e_LAS287-3-007_S265_L001_R1_001.fastq.gz	PBS10;RTT36	CFTR F508del	NGG2	SE0	LpAS4143	gTCTGTATCTATATTCATCAT	GTTTTAGAGCTAGAAATAGCAAGTTAAAATAAGGCTAGTCCGTTATCAACTTGAAAAAGTGGCACCGAGTCGGTGC	CCATTAAAGAAAATATCATCTTTGGTGTTTCCTATG	ATGAATATAG	CGCGGTTCTATCTAGTTACGCGTTAAACCAACTAGAA
edF3e	CFTR F508del HEK293T	PRJNA1055086	edFig3e_LAS287-1-008_S85_L001_R1_001.fastq.gz	edFig3e_LAS287-2-008_S181_L001_R1_001.fastq.gz	edFig3e_LAS287-3-008_S277_L001_R1_001.fastq.gz	PBS10;RTT37	CFTR F508del	NGG2	SE0	LpAS4144	gTCTGTATCTATATTCATCAT	GTTTTAGAGCTAGAAATAGCAAGTTAAAATAAGGCTAGTCCGTTATCAACTTGAAAAAGTGGCACCGAGTCGGTGC	ACCATTAAAGAAAATATCATCTTTGGTGTTTCCTATG	ATGAATATAG	CGCGGTTCTATCTAGTTACGCGTTAAACCAACTAGAA
edF3e	CFTR F508del HEK293T	PRJNA1055086	edFig3e_LAS287-1-009_S2_L001_R1_001.fastq.gz	edFig3e_LAS287-2-009_S98_L001_R1_001.fastq.gz	edFig3e_LAS287-3-009_S194_L001_R1_001.fastq.gz	PBS10;RTT38	CFTR F508del	NGG2	SE0	LpAS4145	gTCTGTATCTATATTCATCAT	GTTTTAGAGCTAGAAATAGCAAGTTAAAATAAGGCTAGTCCGTTATCAACTTGAAAAAGTGGCACCGAGTCGGTGC	CACCATTAAAGAAAATATCATCTTTGGTGTTTCCTATG	ATGAATATAG	CGCGGTTCTATCTAGTTACGCGTTAAACCAACTAGAA
edF3e	CFTR F508del HEK293T	PRJNA1055086	edFig3e_LAS287-1-010_S14_L001_R1_001.fastq.gz	edFig3e_LAS287-2-010_S110_L001_R1_001.fastq.gz	edFig3e_LAS287-3-010_S206_L001_R1_001.fastq.gz	PBS10;RTT41	CFTR F508del	NGG2	SE0	LpAS4146	gTCTGTATCTATATTCATCAT	GTTTTAGAGCTAGAAATAGCAAGTTAAAATAAGGCTAGTCCGTTATCAACTTGAAAAAGTGGCACCGAGTCGGTGC	TGGCACCATTAAAGAAAATATCATCTTTGGTGTTTCCTATG	ATGAATATAG	CGCGGTTCTATCTAGTTACGCGTTAAACCAACTAGAA
edF3e	CFTR F508del HEK293T	PRJNA1055086	edFig3e_LAS287-1-011_S26_L001_R1_001.fastq.gz	edFig3e_LAS287-2-011_S122_L001_R1_001.fastq.gz	edFig3e_LAS287-3-011_S218_L001_R1_001.fastq.gz	PBS10;RTT42	CFTR F508del	NGG2	SE0	LpAS4147	gTCTGTATCTATATTCATCAT	GTTTTAGAGCTAGAAATAGCAAGTTAAAATAAGGCTAGTCCGTTATCAACTTGAAAAAGTGGCACCGAGTCGGTGC	CTGGCACCATTAAAGAAAATATCATCTTTGGTGTTTCCTATG	ATGAATATAG	CGCGGTTCTATCTAGTTACGCGTTAAACCAACTAGAA
edF3e	CFTR F508del HEK293T	PRJNA1055086	edFig3e_LAS287-1-012_S38_L001_R1_001.fastq.gz	edFig3e_LAS287-2-012_S134_L001_R1_001.fastq.gz	edFig3e_LAS287-3-012_S230_L001_R1_001.fastq.gz	PBS10;RTT43	CFTR F508del	NGG2	SE0	LpAS4148	gTCTGTATCTATATTCATCAT	GTTTTAGAGCTAGAAATAGCAAGTTAAAATAAGGCTAGTCCGTTATCAACTTGAAAAAGTGGCACCGAGTCGGTGC	CCTGGCACCATTAAAGAAAATATCATCTTTGGTGTTTCCTATG	ATGAATATAG	CGCGGTTCTATCTAGTTACGCGTTAAACCAACTAGAA
edF3e	CFTR F508del HEK293T	PRJNA1055086	edFig3e_LAS287-1-013_S50_L001_R1_001.fastq.gz	edFig3e_LAS287-2-013_S146_L001_R1_001.fastq.gz	edFig3e_LAS287-3-013_S242_L001_R1_001.fastq.gz	PBS11;RTT30	CFTR F508del	NGG2	SE0	LpAS4149	gTCTGTATCTATATTCATCAT	GTTTTAGAGCTAGAAATAGCAAGTTAAAATAAGGCTAGTCCGTTATCAACTTGAAAAAGTGGCACCGAGTCGGTGC	AAGAAAATATCATCTTTGGTGTTTCCTATG	ATGAATATAGA	CGCGGTTCTATCTAGTTACGCGTTAAACCAACTAGAA
edF3e	CFTR F508del HEK293T	PRJNA1055086	edFig3e_LAS287-1-014_S62_L001_R1_001.fastq.gz	edFig3e_LAS287-2-014_S158_L001_R1_001.fastq.gz	edFig3e_LAS287-3-014_S254_L001_R1_001.fastq.gz	PBS11;RTT31	CFTR F508del	NGG2	SE0	LpAS4150	gTCTGTATCTATATTCATCAT	GTTTTAGAGCTAGAAATAGCAAGTTAAAATAAGGCTAGTCCGTTATCAACTTGAAAAAGTGGCACCGAGTCGGTGC	AAAGAAAATATCATCTTTGGTGTTTCCTATG	ATGAATATAGA	CGCGGTTCTATCTAGTTACGCGTTAAACCAACTAGAA
edF3e	CFTR F508del HEK293T	PRJNA1055086	edFig3e_LAS287-1-015_S74_L001_R1_001.fastq.gz	edFig3e_LAS287-2-015_S170_L001_R1_001.fastq.gz	edFig3e_LAS287-3-015_S266_L001_R1_001.fastq.gz	PBS11;RTT32	CFTR F508del	NGG2	SE0	LpAS4151	gTCTGTATCTATATTCATCAT	GTTTTAGAGCTAGAAATAGCAAGTTAAAATAAGGCTAGTCCGTTATCAACTTGAAAAAGTGGCACCGAGTCGGTGC	TAAAGAAAATATCATCTTTGGTGTTTCCTATG	ATGAATATAGA	CGCGGTTCTATCTAGTTACGCGTTAAACCAACTAGAA
edF3e	CFTR F508del HEK293T	PRJNA1055086	edFig3e_LAS287-1-016_S86_L001_R1_001.fastq.gz	edFig3e_LAS287-2-016_S182_L001_R1_001.fastq.gz	edFig3e_LAS287-3-016_S278_L001_R1_001.fastq.gz	PBS11;RTT33	CFTR F508del	NGG2	SE0	LpAS4152	gTCTGTATCTATATTCATCAT	GTTTTAGAGCTAGAAATAGCAAGTTAAAATAAGGCTAGTCCGTTATCAACTTGAAAAAGTGGCACCGAGTCGGTGC	TTAAAGAAAATATCATCTTTGGTGTTTCCTATG	ATGAATATAGA	CGCGGTTCTATCTAGTTACGCGTTAAACCAACTAGAA
edF3e	CFTR F508del HEK293T	PRJNA1055086	edFig3e_LAS287-1-017_S3_L001_R1_001.fastq.gz	edFig3e_LAS287-2-017_S99_L001_R1_001.fastq.gz	edFig3e_LAS287-3-017_S195_L001_R1_001.fastq.gz	PBS11;RTT34	CFTR F508del	NGG2	SE0	LpAS4153	gTCTGTATCTATATTCATCAT	GTTTTAGAGCTAGAAATAGCAAGTTAAAATAAGGCTAGTCCGTTATCAACTTGAAAAAGTGGCACCGAGTCGGTGC	ATTAAAGAAAATATCATCTTTGGTGTTTCCTATG	ATGAATATAGA	CGCGGTTCTATCTAGTTACGCGTTAAACCAACTAGAA
edF3e	CFTR F508del HEK293T	PRJNA1055086	edFig3e_LAS287-1-018_S15_L001_R1_001.fastq.gz	edFig3e_LAS287-2-018_S111_L001_R1_001.fastq.gz	edFig3e_LAS287-3-018_S207_L001_R1_001.fastq.gz	PBS11;RTT35	CFTR F508del	NGG2	SE0	LpAS4154	gTCTGTATCTATATTCATCAT	GTTTTAGAGCTAGAAATAGCAAGTTAAAATAAGGCTAGTCCGTTATCAACTTGAAAAAGTGGCACCGAGTCGGTGC	CATTAAAGAAAATATCATCTTTGGTGTTTCCTATG	ATGAATATAGA	CGCGGTTCTATCTAGTTACGCGTTAAACCAACTAGAA
edF3e	CFTR F508del HEK293T	PRJNA1055086	edFig3e_LAS287-1-019_S27_L001_R1_001.fastq.gz	edFig3e_LAS287-2-019_S123_L001_R1_001.fastq.gz	edFig3e_LAS287-3-019_S219_L001_R1_001.fastq.gz	PBS11;RTT36	CFTR F508del	NGG2	SE0	LpAS4155	gTCTGTATCTATATTCATCAT	GTTTTAGAGCTAGAAATAGCAAGTTAAAATAAGGCTAGTCCGTTATCAACTTGAAAAAGTGGCACCGAGTCGGTGC	CCATTAAAGAAAATATCATCTTTGGTGTTTCCTATG	ATGAATATAGA	CGCGGTTCTATCTAGTTACGCGTTAAACCAACTAGAA
edF3e	CFTR F508del HEK293T	PRJNA1055086	edFig3e_LAS287-1-020_S39_L001_R1_001.fastq.gz	edFig3e_LAS287-2-020_S135_L001_R1_001.fastq.gz	edFig3e_LAS287-3-020_S231_L001_R1_001.fastq.gz	PBS11;RTT37	CFTR F508del	NGG2	SE0	LpAS4156	gTCTGTATCTATATTCATCAT	GTTTTAGAGCTAGAAATAGCAAGTTAAAATAAGGCTAGTCCGTTATCAACTTGAAAAAGTGGCACCGAGTCGGTGC	ACCATTAAAGAAAATATCATCTTTGGTGTTTCCTATG	ATGAATATAGA	CGCGGTTCTATCTAGTTACGCGTTAAACCAACTAGAA
edF3e	CFTR F508del HEK293T	PRJNA1055086	edFig3e_LAS287-1-021_S51_L001_R1_001.fastq.gz	edFig3e_LAS287-2-021_S147_L001_R1_001.fastq.gz	edFig3e_LAS287-3-021_S243_L001_R1_001.fastq.gz	PBS11;RTT38	CFTR F508del	NGG2	SE0	LpAS4157	gTCTGTATCTATATTCATCAT	GTTTTAGAGCTAGAAATAGCAAGTTAAAATAAGGCTAGTCCGTTATCAACTTGAAAAAGTGGCACCGAGTCGGTGC	CACCATTAAAGAAAATATCATCTTTGGTGTTTCCTATG	ATGAATATAGA	CGCGGTTCTATCTAGTTACGCGTTAAACCAACTAGAA
edF3e	CFTR F508del HEK293T	PRJNA1055086	edFig3e_LAS287-1-022_S63_L001_R1_001.fastq.gz	edFig3e_LAS287-2-022_S159_L001_R1_001.fastq.gz	edFig3e_LAS287-3-022_S255_L001_R1_001.fastq.gz	PBS11;RTT41	CFTR F508del	NGG2	SE0	LpAS4158	gTCTGTATCTATATTCATCAT	GTTTTAGAGCTAGAAATAGCAAGTTAAAATAAGGCTAGTCCGTTATCAACTTGAAAAAGTGGCACCGAGTCGGTGC	TGGCACCATTAAAGAAAATATCATCTTTGGTGTTTCCTATG	ATGAATATAGA	CGCGGTTCTATCTAGTTACGCGTTAAACCAACTAGAA
edF3e	CFTR F508del HEK293T	PRJNA1055086	edFig3e_LAS287-1-023_S75_L001_R1_001.fastq.gz	edFig3e_LAS287-2-023_S171_L001_R1_001.fastq.gz	edFig3e_LAS287-3-023_S267_L001_R1_001.fastq.gz	PBS11;RTT42	CFTR F508del	NGG2	SE0	LpAS4159	gTCTGTATCTATATTCATCAT	GTTTTAGAGCTAGAAATAGCAAGTTAAAATAAGGCTAGTCCGTTATCAACTTGAAAAAGTGGCACCGAGTCGGTGC	CTGGCACCATTAAAGAAAATATCATCTTTGGTGTTTCCTATG	ATGAATATAGA	CGCGGTTCTATCTAGTTACGCGTTAAACCAACTAGAA
edF3e	CFTR F508del HEK293T	PRJNA1055086	edFig3e_LAS287-1-024_S87_L001_R1_001.fastq.gz	edFig3e_LAS287-2-024_S183_L001_R1_001.fastq.gz	edFig3e_LAS287-3-024_S279_L001_R1_001.fastq.gz	PBS11;RTT43	CFTR F508del	NGG2	SE0	LpAS4160	gTCTGTATCTATATTCATCAT	GTTTTAGAGCTAGAAATAGCAAGTTAAAATAAGGCTAGTCCGTTATCAACTTGAAAAAGTGGCACCGAGTCGGTGC	CCTGGCACCATTAAAGAAAATATCATCTTTGGTGTTTCCTATG	ATGAATATAGA	CGCGGTTCTATCTAGTTACGCGTTAAACCAACTAGAA
edF3e	CFTR F508del HEK293T	PRJNA1055086	edFig3e_LAS287-1-025_S4_L001_R1_001.fastq.gz	edFig3e_LAS287-2-025_S100_L001_R1_001.fastq.gz	edFig3e_LAS287-3-025_S196_L001_R1_001.fastq.gz	PBS12;RTT30	CFTR F508del	NGG2	SE0	LpAS4161	gTCTGTATCTATATTCATCAT	GTTTTAGAGCTAGAAATAGCAAGTTAAAATAAGGCTAGTCCGTTATCAACTTGAAAAAGTGGCACCGAGTCGGTGC	AAGAAAATATCATCTTTGGTGTTTCCTATG	ATGAATATAGAT	CGCGGTTCTATCTAGTTACGCGTTAAACCAACTAGAA
edF3e	CFTR F508del HEK293T	PRJNA1055086	edFig3e_LAS287-1-026_S16_L001_R1_001.fastq.gz	edFig3e_LAS287-2-026_S112_L001_R1_001.fastq.gz	edFig3e_LAS287-3-026_S208_L001_R1_001.fastq.gz	PBS12;RTT31	CFTR F508del	NGG2	SE0	LpAS4162	gTCTGTATCTATATTCATCAT	GTTTTAGAGCTAGAAATAGCAAGTTAAAATAAGGCTAGTCCGTTATCAACTTGAAAAAGTGGCACCGAGTCGGTGC	AAAGAAAATATCATCTTTGGTGTTTCCTATG	ATGAATATAGAT	CGCGGTTCTATCTAGTTACGCGTTAAACCAACTAGAA
edF3e	CFTR F508del HEK293T	PRJNA1055086	edFig3e_LAS287-1-027_S28_L001_R1_001.fastq.gz	edFig3e_LAS287-2-027_S124_L001_R1_001.fastq.gz	edFig3e_LAS287-3-027_S220_L001_R1_001.fastq.gz	PBS12;RTT32	CFTR F508del	NGG2	SE0	LpAS4163	gTCTGTATCTATATTCATCAT	GTTTTAGAGCTAGAAATAGCAAGTTAAAATAAGGCTAGTCCGTTATCAACTTGAAAAAGTGGCACCGAGTCGGTGC	TAAAGAAAATATCATCTTTGGTGTTTCCTATG	ATGAATATAGAT	CGCGGTTCTATCTAGTTACGCGTTAAACCAACTAGAA
edF3e	CFTR F508del HEK293T	PRJNA1055086	edFig3e_LAS287-1-028_S40_L001_R1_001.fastq.gz	edFig3e_LAS287-2-028_S136_L001_R1_001.fastq.gz	edFig3e_LAS287-3-028_S232_L001_R1_001.fastq.gz	PBS12;RTT33	CFTR F508del	NGG2	SE0	LpAS4164	gTCTGTATCTATATTCATCAT	GTTTTAGAGCTAGAAATAGCAAGTTAAAATAAGGCTAGTCCGTTATCAACTTGAAAAAGTGGCACCGAGTCGGTGC	TTAAAGAAAATATCATCTTTGGTGTTTCCTATG	ATGAATATAGAT	CGCGGTTCTATCTAGTTACGCGTTAAACCAACTAGAA
edF3e	CFTR F508del HEK293T	PRJNA1055086	edFig3e_LAS287-1-029_S52_L001_R1_001.fastq.gz	edFig3e_LAS287-2-029_S148_L001_R1_001.fastq.gz	edFig3e_LAS287-3-029_S244_L001_R1_001.fastq.gz	PBS12;RTT34	CFTR F508del	NGG2	SE0	LpAS4165	gTCTGTATCTATATTCATCAT	GTTTTAGAGCTAGAAATAGCAAGTTAAAATAAGGCTAGTCCGTTATCAACTTGAAAAAGTGGCACCGAGTCGGTGC	ATTAAAGAAAATATCATCTTTGGTGTTTCCTATG	ATGAATATAGAT	CGCGGTTCTATCTAGTTACGCGTTAAACCAACTAGAA
edF3e	CFTR F508del HEK293T	PRJNA1055086	edFig3e_LAS287-1-030_S64_L001_R1_001.fastq.gz	edFig3e_LAS287-2-030_S160_L001_R1_001.fastq.gz	edFig3e_LAS287-3-030_S256_L001_R1_001.fastq.gz	PBS12;RTT35	CFTR F508del	NGG2	SE0	LpAS4166	gTCTGTATCTATATTCATCAT	GTTTTAGAGCTAGAAATAGCAAGTTAAAATAAGGCTAGTCCGTTATCAACTTGAAAAAGTGGCACCGAGTCGGTGC	CATTAAAGAAAATATCATCTTTGGTGTTTCCTATG	ATGAATATAGAT	CGCGGTTCTATCTAGTTACGCGTTAAACCAACTAGAA
edF3e	CFTR F508del HEK293T	PRJNA1055086	edFig3e_LAS287-1-031_S76_L001_R1_001.fastq.gz	edFig3e_LAS287-2-031_S172_L001_R1_001.fastq.gz	edFig3e_LAS287-3-031_S268_L001_R1_001.fastq.gz	PBS12;RTT36	CFTR F508del	NGG2	SE0	LpAS4167	gTCTGTATCTATATTCATCAT	GTTTTAGAGCTAGAAATAGCAAGTTAAAATAAGGCTAGTCCGTTATCAACTTGAAAAAGTGGCACCGAGTCGGTGC	CCATTAAAGAAAATATCATCTTTGGTGTTTCCTATG	ATGAATATAGAT	CGCGGTTCTATCTAGTTACGCGTTAAACCAACTAGAA
edF3e	CFTR F508del HEK293T	PRJNA1055086	edFig3e_LAS287-1-032_S88_L001_R1_001.fastq.gz	edFig3e_LAS287-2-032_S184_L001_R1_001.fastq.gz	edFig3e_LAS287-3-032_S280_L001_R1_001.fastq.gz	PBS12;RTT37	CFTR F508del	NGG2	SE0	LpAS4168	gTCTGTATCTATATTCATCAT	GTTTTAGAGCTAGAAATAGCAAGTTAAAATAAGGCTAGTCCGTTATCAACTTGAAAAAGTGGCACCGAGTCGGTGC	ACCATTAAAGAAAATATCATCTTTGGTGTTTCCTATG	ATGAATATAGAT	CGCGGTTCTATCTAGTTACGCGTTAAACCAACTAGAA
edF3e	CFTR F508del HEK293T	PRJNA1055086	edFig3e_LAS287-1-033_S5_L001_R1_001.fastq.gz	edFig3e_LAS287-2-033_S101_L001_R1_001.fastq.gz	edFig3e_LAS287-3-033_S197_L001_R1_001.fastq.gz	PBS12;RTT38	CFTR F508del	NGG2	SE0	LpAS4169	gTCTGTATCTATATTCATCAT	GTTTTAGAGCTAGAAATAGCAAGTTAAAATAAGGCTAGTCCGTTATCAACTTGAAAAAGTGGCACCGAGTCGGTGC	CACCATTAAAGAAAATATCATCTTTGGTGTTTCCTATG	ATGAATATAGAT	CGCGGTTCTATCTAGTTACGCGTTAAACCAACTAGAA
edF3e	CFTR F508del HEK293T	PRJNA1055086	edFig3e_LAS287-1-034_S17_L001_R1_001.fastq.gz	edFig3e_LAS287-2-034_S113_L001_R1_001.fastq.gz	edFig3e_LAS287-3-034_S209_L001_R1_001.fastq.gz	PBS12;RTT41	CFTR F508del	NGG2	SE0	LpAS4170	gTCTGTATCTATATTCATCAT	GTTTTAGAGCTAGAAATAGCAAGTTAAAATAAGGCTAGTCCGTTATCAACTTGAAAAAGTGGCACCGAGTCGGTGC	TGGCACCATTAAAGAAAATATCATCTTTGGTGTTTCCTATG	ATGAATATAGAT	CGCGGTTCTATCTAGTTACGCGTTAAACCAACTAGAA
edF3e	CFTR F508del HEK293T	PRJNA1055086	edFig3e_LAS287-1-035_S29_L001_R1_001.fastq.gz	edFig3e_LAS287-2-035_S125_L001_R1_001.fastq.gz	edFig3e_LAS287-3-035_S221_L001_R1_001.fastq.gz	PBS12;RTT42	CFTR F508del	NGG2	SE0	LpAS4171	gTCTGTATCTATATTCATCAT	GTTTTAGAGCTAGAAATAGCAAGTTAAAATAAGGCTAGTCCGTTATCAACTTGAAAAAGTGGCACCGAGTCGGTGC	CTGGCACCATTAAAGAAAATATCATCTTTGGTGTTTCCTATG	ATGAATATAGAT	CGCGGTTCTATCTAGTTACGCGTTAAACCAACTAGAA
edF3e	CFTR F508del HEK293T	PRJNA1055086	edFig3e_LAS287-1-036_S41_L001_R1_001.fastq.gz	edFig3e_LAS287-2-036_S137_L001_R1_001.fastq.gz	edFig3e_LAS287-3-036_S233_L001_R1_001.fastq.gz	PBS12;RTT43	CFTR F508del	NGG2	SE0	LpAS4172	gTCTGTATCTATATTCATCAT	GTTTTAGAGCTAGAAATAGCAAGTTAAAATAAGGCTAGTCCGTTATCAACTTGAAAAAGTGGCACCGAGTCGGTGC	CCTGGCACCATTAAAGAAAATATCATCTTTGGTGTTTCCTATG	ATGAATATAGAT	CGCGGTTCTATCTAGTTACGCGTTAAACCAACTAGAA
edF3e	CFTR F508del HEK293T	PRJNA1055086	edFig3e_LAS287-1-037_S53_L001_R1_001.fastq.gz	edFig3e_LAS287-2-037_S149_L001_R1_001.fastq.gz	edFig3e_LAS287-3-037_S245_L001_R1_001.fastq.gz	PBS13;RTT30	CFTR F508del	NGG2	SE0	LpAS4173	gTCTGTATCTATATTCATCAT	GTTTTAGAGCTAGAAATAGCAAGTTAAAATAAGGCTAGTCCGTTATCAACTTGAAAAAGTGGCACCGAGTCGGTGC	AAGAAAATATCATCTTTGGTGTTTCCTATG	ATGAATATAGATA	CGCGGTTCTATCTAGTTACGCGTTAAACCAACTAGAA
edF3e	CFTR F508del HEK293T	PRJNA1055086	edFig3e_LAS287-1-038_S65_L001_R1_001.fastq.gz	edFig3e_LAS287-2-038_S161_L001_R1_001.fastq.gz	edFig3e_LAS287-3-038_S257_L001_R1_001.fastq.gz	PBS13;RTT31	CFTR F508del	NGG2	SE0	LpAS4174	gTCTGTATCTATATTCATCAT	GTTTTAGAGCTAGAAATAGCAAGTTAAAATAAGGCTAGTCCGTTATCAACTTGAAAAAGTGGCACCGAGTCGGTGC	AAAGAAAATATCATCTTTGGTGTTTCCTATG	ATGAATATAGATA	CGCGGTTCTATCTAGTTACGCGTTAAACCAACTAGAA
edF3e	CFTR F508del HEK293T	PRJNA1055086	edFig3e_LAS287-1-039_S77_L001_R1_001.fastq.gz	edFig3e_LAS287-2-039_S173_L001_R1_001.fastq.gz	edFig3e_LAS287-3-039_S269_L001_R1_001.fastq.gz	PBS13;RTT32	CFTR F508del	NGG2	SE0	LpAS4175	gTCTGTATCTATATTCATCAT	GTTTTAGAGCTAGAAATAGCAAGTTAAAATAAGGCTAGTCCGTTATCAACTTGAAAAAGTGGCACCGAGTCGGTGC	TAAAGAAAATATCATCTTTGGTGTTTCCTATG	ATGAATATAGATA	CGCGGTTCTATCTAGTTACGCGTTAAACCAACTAGAA
edF3e	CFTR F508del HEK293T	PRJNA1055086	edFig3e_LAS287-1-040_S89_L001_R1_001.fastq.gz	edFig3e_LAS287-2-040_S185_L001_R1_001.fastq.gz	edFig3e_LAS287-3-040_S281_L001_R1_001.fastq.gz	PBS13;RTT33	CFTR F508del	NGG2	SE0	LpAS4176	gTCTGTATCTATATTCATCAT	GTTTTAGAGCTAGAAATAGCAAGTTAAAATAAGGCTAGTCCGTTATCAACTTGAAAAAGTGGCACCGAGTCGGTGC	TTAAAGAAAATATCATCTTTGGTGTTTCCTATG	ATGAATATAGATA	CGCGGTTCTATCTAGTTACGCGTTAAACCAACTAGAA
edF3e	CFTR F508del HEK293T	PRJNA1055086	edFig3e_LAS287-1-041_S6_L001_R1_001.fastq.gz	edFig3e_LAS287-2-041_S102_L001_R1_001.fastq.gz	edFig3e_LAS287-3-041_S198_L001_R1_001.fastq.gz	PBS13;RTT34	CFTR F508del	NGG2	SE0	LpAS4177	gTCTGTATCTATATTCATCAT	GTTTTAGAGCTAGAAATAGCAAGTTAAAATAAGGCTAGTCCGTTATCAACTTGAAAAAGTGGCACCGAGTCGGTGC	ATTAAAGAAAATATCATCTTTGGTGTTTCCTATG	ATGAATATAGATA	CGCGGTTCTATCTAGTTACGCGTTAAACCAACTAGAA
edF3e	CFTR F508del HEK293T	PRJNA1055086	edFig3e_LAS287-1-042_S18_L001_R1_001.fastq.gz	edFig3e_LAS287-2-042_S114_L001_R1_001.fastq.gz	edFig3e_LAS287-3-042_S210_L001_R1_001.fastq.gz	PBS13;RTT35	CFTR F508del	NGG2	SE0	LpAS4178	gTCTGTATCTATATTCATCAT	GTTTTAGAGCTAGAAATAGCAAGTTAAAATAAGGCTAGTCCGTTATCAACTTGAAAAAGTGGCACCGAGTCGGTGC	CATTAAAGAAAATATCATCTTTGGTGTTTCCTATG	ATGAATATAGATA	CGCGGTTCTATCTAGTTACGCGTTAAACCAACTAGAA
edF3e	CFTR F508del HEK293T	PRJNA1055086	edFig3e_LAS287-1-043_S30_L001_R1_001.fastq.gz	edFig3e_LAS287-2-043_S126_L001_R1_001.fastq.gz	edFig3e_LAS287-3-043_S222_L001_R1_001.fastq.gz	PBS13;RTT36	CFTR F508del	NGG2	SE0	LpAS4179	gTCTGTATCTATATTCATCAT	GTTTTAGAGCTAGAAATAGCAAGTTAAAATAAGGCTAGTCCGTTATCAACTTGAAAAAGTGGCACCGAGTCGGTGC	CCATTAAAGAAAATATCATCTTTGGTGTTTCCTATG	ATGAATATAGATA	CGCGGTTCTATCTAGTTACGCGTTAAACCAACTAGAA
edF3e	CFTR F508del HEK293T	PRJNA1055086	edFig3e_LAS287-1-044_S42_L001_R1_001.fastq.gz	edFig3e_LAS287-2-044_S138_L001_R1_001.fastq.gz	edFig3e_LAS287-3-044_S234_L001_R1_001.fastq.gz	PBS13;RTT37	CFTR F508del	NGG2	SE0	LpAS4180	gTCTGTATCTATATTCATCAT	GTTTTAGAGCTAGAAATAGCAAGTTAAAATAAGGCTAGTCCGTTATCAACTTGAAAAAGTGGCACCGAGTCGGTGC	ACCATTAAAGAAAATATCATCTTTGGTGTTTCCTATG	ATGAATATAGATA	CGCGGTTCTATCTAGTTACGCGTTAAACCAACTAGAA
edF3e	CFTR F508del HEK293T	PRJNA1055086	edFig3e_LAS287-1-045_S54_L001_R1_001.fastq.gz	edFig3e_LAS287-2-045_S150_L001_R1_001.fastq.gz	edFig3e_LAS287-3-045_S246_L001_R1_001.fastq.gz	PBS13;RTT38	CFTR F508del	NGG2	SE0	LpAS4181	gTCTGTATCTATATTCATCAT	GTTTTAGAGCTAGAAATAGCAAGTTAAAATAAGGCTAGTCCGTTATCAACTTGAAAAAGTGGCACCGAGTCGGTGC	CACCATTAAAGAAAATATCATCTTTGGTGTTTCCTATG	ATGAATATAGATA	CGCGGTTCTATCTAGTTACGCGTTAAACCAACTAGAA
edF3e	CFTR F508del HEK293T	PRJNA1055086	edFig3e_LAS287-1-046_S66_L001_R1_001.fastq.gz	edFig3e_LAS287-2-046_S162_L001_R1_001.fastq.gz	edFig3e_LAS287-3-046_S258_L001_R1_001.fastq.gz	PBS13;RTT41	CFTR F508del	NGG2	SE0	LpAS4182	gTCTGTATCTATATTCATCAT	GTTTTAGAGCTAGAAATAGCAAGTTAAAATAAGGCTAGTCCGTTATCAACTTGAAAAAGTGGCACCGAGTCGGTGC	TGGCACCATTAAAGAAAATATCATCTTTGGTGTTTCCTATG	ATGAATATAGATA	CGCGGTTCTATCTAGTTACGCGTTAAACCAACTAGAA
edF3e	CFTR F508del HEK293T	PRJNA1055086	edFig3e_LAS287-1-047_S78_L001_R1_001.fastq.gz	edFig3e_LAS287-2-047_S174_L001_R1_001.fastq.gz	edFig3e_LAS287-3-047_S270_L001_R1_001.fastq.gz	PBS13;RTT42	CFTR F508del	NGG2	SE0	LpAS4183	gTCTGTATCTATATTCATCAT	GTTTTAGAGCTAGAAATAGCAAGTTAAAATAAGGCTAGTCCGTTATCAACTTGAAAAAGTGGCACCGAGTCGGTGC	CTGGCACCATTAAAGAAAATATCATCTTTGGTGTTTCCTATG	ATGAATATAGATA	CGCGGTTCTATCTAGTTACGCGTTAAACCAACTAGAA
edF3e	CFTR F508del HEK293T	PRJNA1055086	edFig3e_LAS287-1-048_S90_L001_R1_001.fastq.gz	edFig3e_LAS287-2-048_S186_L001_R1_001.fastq.gz	edFig3e_LAS287-3-048_S282_L001_R1_001.fastq.gz	PBS13;RTT43	CFTR F508del	NGG2	SE0	LpAS4184	gTCTGTATCTATATTCATCAT	GTTTTAGAGCTAGAAATAGCAAGTTAAAATAAGGCTAGTCCGTTATCAACTTGAAAAAGTGGCACCGAGTCGGTGC	CCTGGCACCATTAAAGAAAATATCATCTTTGGTGTTTCCTATG	ATGAATATAGATA	CGCGGTTCTATCTAGTTACGCGTTAAACCAACTAGAA
edF3e	CFTR F508del HEK293T	PRJNA1055086	edFig3e_LAS287-1-049_S7_L001_R1_001.fastq.gz	edFig3e_LAS287-2-049_S103_L001_R1_001.fastq.gz	edFig3e_LAS287-3-049_S199_L001_R1_001.fastq.gz	PBS14;RTT30	CFTR F508del	NGG2	SE0	LpAS4185	gTCTGTATCTATATTCATCAT	GTTTTAGAGCTAGAAATAGCAAGTTAAAATAAGGCTAGTCCGTTATCAACTTGAAAAAGTGGCACCGAGTCGGTGC	AAGAAAATATCATCTTTGGTGTTTCCTATG	ATGAATATAGATAC	CGCGGTTCTATCTAGTTACGCGTTAAACCAACTAGAA
edF3e	CFTR F508del HEK293T	PRJNA1055086	edFig3e_LAS287-1-050_S19_L001_R1_001.fastq.gz	edFig3e_LAS287-2-050_S115_L001_R1_001.fastq.gz	edFig3e_LAS287-3-050_S211_L001_R1_001.fastq.gz	PBS14;RTT31	CFTR F508del	NGG2	SE0	LpAS4186	gTCTGTATCTATATTCATCAT	GTTTTAGAGCTAGAAATAGCAAGTTAAAATAAGGCTAGTCCGTTATCAACTTGAAAAAGTGGCACCGAGTCGGTGC	AAAGAAAATATCATCTTTGGTGTTTCCTATG	ATGAATATAGATAC	CGCGGTTCTATCTAGTTACGCGTTAAACCAACTAGAA
edF3e	CFTR F508del HEK293T	PRJNA1055086	edFig3e_LAS287-1-051_S31_L001_R1_001.fastq.gz	edFig3e_LAS287-2-051_S127_L001_R1_001.fastq.gz	edFig3e_LAS287-3-051_S223_L001_R1_001.fastq.gz	PBS14;RTT32	CFTR F508del	NGG2	SE0	LpAS4187	gTCTGTATCTATATTCATCAT	GTTTTAGAGCTAGAAATAGCAAGTTAAAATAAGGCTAGTCCGTTATCAACTTGAAAAAGTGGCACCGAGTCGGTGC	TAAAGAAAATATCATCTTTGGTGTTTCCTATG	ATGAATATAGATAC	CGCGGTTCTATCTAGTTACGCGTTAAACCAACTAGAA
edF3e	CFTR F508del HEK293T	PRJNA1055086	edFig3e_LAS287-1-052_S43_L001_R1_001.fastq.gz	edFig3e_LAS287-2-052_S139_L001_R1_001.fastq.gz	edFig3e_LAS287-3-052_S235_L001_R1_001.fastq.gz	PBS14;RTT33	CFTR F508del	NGG2	SE0	LpAS4188	gTCTGTATCTATATTCATCAT	GTTTTAGAGCTAGAAATAGCAAGTTAAAATAAGGCTAGTCCGTTATCAACTTGAAAAAGTGGCACCGAGTCGGTGC	TTAAAGAAAATATCATCTTTGGTGTTTCCTATG	ATGAATATAGATAC	CGCGGTTCTATCTAGTTACGCGTTAAACCAACTAGAA
edF3e	CFTR F508del HEK293T	PRJNA1055086	edFig3e_LAS287-1-053_S55_L001_R1_001.fastq.gz	edFig3e_LAS287-2-053_S151_L001_R1_001.fastq.gz	edFig3e_LAS287-3-053_S247_L001_R1_001.fastq.gz	PBS14;RTT34	CFTR F508del	NGG2	SE0	LpAS4189	gTCTGTATCTATATTCATCAT	GTTTTAGAGCTAGAAATAGCAAGTTAAAATAAGGCTAGTCCGTTATCAACTTGAAAAAGTGGCACCGAGTCGGTGC	ATTAAAGAAAATATCATCTTTGGTGTTTCCTATG	ATGAATATAGATAC	CGCGGTTCTATCTAGTTACGCGTTAAACCAACTAGAA
edF3e	CFTR F508del HEK293T	PRJNA1055086	edFig3e_LAS287-1-054_S67_L001_R1_001.fastq.gz	edFig3e_LAS287-2-054_S163_L001_R1_001.fastq.gz	edFig3e_LAS287-3-054_S259_L001_R1_001.fastq.gz	PBS14;RTT35	CFTR F508del	NGG2	SE0	LpAS4190	gTCTGTATCTATATTCATCAT	GTTTTAGAGCTAGAAATAGCAAGTTAAAATAAGGCTAGTCCGTTATCAACTTGAAAAAGTGGCACCGAGTCGGTGC	CATTAAAGAAAATATCATCTTTGGTGTTTCCTATG	ATGAATATAGATAC	CGCGGTTCTATCTAGTTACGCGTTAAACCAACTAGAA
edF3e	CFTR F508del HEK293T	PRJNA1055086	edFig3e_LAS287-1-055_S79_L001_R1_001.fastq.gz	edFig3e_LAS287-2-055_S175_L001_R1_001.fastq.gz	edFig3e_LAS287-3-055_S271_L001_R1_001.fastq.gz	PBS14;RTT36	CFTR F508del	NGG2	SE0	LpAS4191	gTCTGTATCTATATTCATCAT	GTTTTAGAGCTAGAAATAGCAAGTTAAAATAAGGCTAGTCCGTTATCAACTTGAAAAAGTGGCACCGAGTCGGTGC	CCATTAAAGAAAATATCATCTTTGGTGTTTCCTATG	ATGAATATAGATAC	CGCGGTTCTATCTAGTTACGCGTTAAACCAACTAGAA
edF3e	CFTR F508del HEK293T	PRJNA1055086	edFig3e_LAS287-1-056_S91_L001_R1_001.fastq.gz	edFig3e_LAS287-2-056_S187_L001_R1_001.fastq.gz	edFig3e_LAS287-3-056_S283_L001_R1_001.fastq.gz	PBS14;RTT37	CFTR F508del	NGG2	SE0	LpAS4192	gTCTGTATCTATATTCATCAT	GTTTTAGAGCTAGAAATAGCAAGTTAAAATAAGGCTAGTCCGTTATCAACTTGAAAAAGTGGCACCGAGTCGGTGC	ACCATTAAAGAAAATATCATCTTTGGTGTTTCCTATG	ATGAATATAGATAC	CGCGGTTCTATCTAGTTACGCGTTAAACCAACTAGAA
edF3e	CFTR F508del HEK293T	PRJNA1055086	edFig3e_LAS287-1-057_S8_L001_R1_001.fastq.gz	edFig3e_LAS287-2-057_S104_L001_R1_001.fastq.gz	edFig3e_LAS287-3-057_S200_L001_R1_001.fastq.gz	PBS14;RTT38	CFTR F508del	NGG2	SE0	LpAS4193	gTCTGTATCTATATTCATCAT	GTTTTAGAGCTAGAAATAGCAAGTTAAAATAAGGCTAGTCCGTTATCAACTTGAAAAAGTGGCACCGAGTCGGTGC	CACCATTAAAGAAAATATCATCTTTGGTGTTTCCTATG	ATGAATATAGATAC	CGCGGTTCTATCTAGTTACGCGTTAAACCAACTAGAA
edF3e	CFTR F508del HEK293T	PRJNA1055086	edFig3e_LAS287-1-058_S20_L001_R1_001.fastq.gz	edFig3e_LAS287-2-058_S116_L001_R1_001.fastq.gz	edFig3e_LAS287-3-058_S212_L001_R1_001.fastq.gz	PBS14;RTT41	CFTR F508del	NGG2	SE0	LpAS4194	gTCTGTATCTATATTCATCAT	GTTTTAGAGCTAGAAATAGCAAGTTAAAATAAGGCTAGTCCGTTATCAACTTGAAAAAGTGGCACCGAGTCGGTGC	TGGCACCATTAAAGAAAATATCATCTTTGGTGTTTCCTATG	ATGAATATAGATAC	CGCGGTTCTATCTAGTTACGCGTTAAACCAACTAGAA
edF3e	CFTR F508del HEK293T	PRJNA1055086	edFig3e_LAS287-1-059_S32_L001_R1_001.fastq.gz	edFig3e_LAS287-2-059_S128_L001_R1_001.fastq.gz	edFig3e_LAS287-3-059_S224_L001_R1_001.fastq.gz	PBS14;RTT42	CFTR F508del	NGG2	SE0	LpAS4195	gTCTGTATCTATATTCATCAT	GTTTTAGAGCTAGAAATAGCAAGTTAAAATAAGGCTAGTCCGTTATCAACTTGAAAAAGTGGCACCGAGTCGGTGC	CTGGCACCATTAAAGAAAATATCATCTTTGGTGTTTCCTATG	ATGAATATAGATAC	CGCGGTTCTATCTAGTTACGCGTTAAACCAACTAGAA
edF3e	CFTR F508del HEK293T	PRJNA1055086	edFig3e_LAS287-1-060_S44_L001_R1_001.fastq.gz	edFig3e_LAS287-2-060_S140_L001_R1_001.fastq.gz	edFig3e_LAS287-3-060_S236_L001_R1_001.fastq.gz	PBS14;RTT43	CFTR F508del	NGG2	SE0	LpAS4196	gTCTGTATCTATATTCATCAT	GTTTTAGAGCTAGAAATAGCAAGTTAAAATAAGGCTAGTCCGTTATCAACTTGAAAAAGTGGCACCGAGTCGGTGC	CCTGGCACCATTAAAGAAAATATCATCTTTGGTGTTTCCTATG	ATGAATATAGATAC	CGCGGTTCTATCTAGTTACGCGTTAAACCAACTAGAA
edF3e	CFTR F508del HEK293T	PRJNA1055086	edFig3e_LAS287-1-061_S56_L001_R1_001.fastq.gz	edFig3e_LAS287-2-061_S152_L001_R1_001.fastq.gz	edFig3e_LAS287-3-061_S248_L001_R1_001.fastq.gz	PBS15;RTT30	CFTR F508del	NGG2	SE0	LpAS4197	gTCTGTATCTATATTCATCAT	GTTTTAGAGCTAGAAATAGCAAGTTAAAATAAGGCTAGTCCGTTATCAACTTGAAAAAGTGGCACCGAGTCGGTGC	AAGAAAATATCATCTTTGGTGTTTCCTATG	ATGAATATAGATACA	CGCGGTTCTATCTAGTTACGCGTTAAACCAACTAGAA
edF3e	CFTR F508del HEK293T	PRJNA1055086	edFig3e_LAS287-1-062_S68_L001_R1_001.fastq.gz	edFig3e_LAS287-2-062_S164_L001_R1_001.fastq.gz	edFig3e_LAS287-3-062_S260_L001_R1_001.fastq.gz	PBS15;RTT31	CFTR F508del	NGG2	SE0	LpAS4198	gTCTGTATCTATATTCATCAT	GTTTTAGAGCTAGAAATAGCAAGTTAAAATAAGGCTAGTCCGTTATCAACTTGAAAAAGTGGCACCGAGTCGGTGC	AAAGAAAATATCATCTTTGGTGTTTCCTATG	ATGAATATAGATACA	CGCGGTTCTATCTAGTTACGCGTTAAACCAACTAGAA
edF3e	CFTR F508del HEK293T	PRJNA1055086	edFig3e_LAS287-1-063_S80_L001_R1_001.fastq.gz	edFig3e_LAS287-2-063_S176_L001_R1_001.fastq.gz	edFig3e_LAS287-3-063_S272_L001_R1_001.fastq.gz	PBS15;RTT32	CFTR F508del	NGG2	SE0	LpAS4199	gTCTGTATCTATATTCATCAT	GTTTTAGAGCTAGAAATAGCAAGTTAAAATAAGGCTAGTCCGTTATCAACTTGAAAAAGTGGCACCGAGTCGGTGC	TAAAGAAAATATCATCTTTGGTGTTTCCTATG	ATGAATATAGATACA	CGCGGTTCTATCTAGTTACGCGTTAAACCAACTAGAA
edF3e	CFTR F508del HEK293T	PRJNA1055086	edFig3e_LAS287-1-064_S92_L001_R1_001.fastq.gz	edFig3e_LAS287-2-064_S188_L001_R1_001.fastq.gz	edFig3e_LAS287-3-064_S284_L001_R1_001.fastq.gz	PBS15;RTT33	CFTR F508del	NGG2	SE0	LpAS4200	gTCTGTATCTATATTCATCAT	GTTTTAGAGCTAGAAATAGCAAGTTAAAATAAGGCTAGTCCGTTATCAACTTGAAAAAGTGGCACCGAGTCGGTGC	TTAAAGAAAATATCATCTTTGGTGTTTCCTATG	ATGAATATAGATACA	CGCGGTTCTATCTAGTTACGCGTTAAACCAACTAGAA
edF3e	CFTR F508del HEK293T	PRJNA1055086	edFig3e_LAS287-1-065_S9_L001_R1_001.fastq.gz	edFig3e_LAS287-2-065_S105_L001_R1_001.fastq.gz	edFig3e_LAS287-3-065_S201_L001_R1_001.fastq.gz	PBS15;RTT34	CFTR F508del	NGG2	SE0	LpAS4201	gTCTGTATCTATATTCATCAT	GTTTTAGAGCTAGAAATAGCAAGTTAAAATAAGGCTAGTCCGTTATCAACTTGAAAAAGTGGCACCGAGTCGGTGC	ATTAAAGAAAATATCATCTTTGGTGTTTCCTATG	ATGAATATAGATACA	CGCGGTTCTATCTAGTTACGCGTTAAACCAACTAGAA
edF3e	CFTR F508del HEK293T	PRJNA1055086	edFig3e_LAS287-1-066_S21_L001_R1_001.fastq.gz	edFig3e_LAS287-2-066_S117_L001_R1_001.fastq.gz	edFig3e_LAS287-3-066_S213_L001_R1_001.fastq.gz	PBS15;RTT35	CFTR F508del	NGG2	SE0	LpAS4202	gTCTGTATCTATATTCATCAT	GTTTTAGAGCTAGAAATAGCAAGTTAAAATAAGGCTAGTCCGTTATCAACTTGAAAAAGTGGCACCGAGTCGGTGC	CATTAAAGAAAATATCATCTTTGGTGTTTCCTATG	ATGAATATAGATACA	CGCGGTTCTATCTAGTTACGCGTTAAACCAACTAGAA
edF3e	CFTR F508del HEK293T	PRJNA1055086	edFig3e_LAS287-1-067_S33_L001_R1_001.fastq.gz	edFig3e_LAS287-2-067_S129_L001_R1_001.fastq.gz	edFig3e_LAS287-3-067_S225_L001_R1_001.fastq.gz	PBS15;RTT36	CFTR F508del	NGG2	SE0	LpAS4203	gTCTGTATCTATATTCATCAT	GTTTTAGAGCTAGAAATAGCAAGTTAAAATAAGGCTAGTCCGTTATCAACTTGAAAAAGTGGCACCGAGTCGGTGC	CCATTAAAGAAAATATCATCTTTGGTGTTTCCTATG	ATGAATATAGATACA	CGCGGTTCTATCTAGTTACGCGTTAAACCAACTAGAA
edF3e	CFTR F508del HEK293T	PRJNA1055086	edFig3e_LAS287-1-068_S45_L001_R1_001.fastq.gz	edFig3e_LAS287-2-068_S141_L001_R1_001.fastq.gz	edFig3e_LAS287-3-068_S237_L001_R1_001.fastq.gz	PBS15;RTT37	CFTR F508del	NGG2	SE0	LpAS4204	gTCTGTATCTATATTCATCAT	GTTTTAGAGCTAGAAATAGCAAGTTAAAATAAGGCTAGTCCGTTATCAACTTGAAAAAGTGGCACCGAGTCGGTGC	ACCATTAAAGAAAATATCATCTTTGGTGTTTCCTATG	ATGAATATAGATACA	CGCGGTTCTATCTAGTTACGCGTTAAACCAACTAGAA
edF3e	CFTR F508del HEK293T	PRJNA1055086	edFig3e_LAS287-1-069_S57_L001_R1_001.fastq.gz	edFig3e_LAS287-2-069_S153_L001_R1_001.fastq.gz	edFig3e_LAS287-3-069_S249_L001_R1_001.fastq.gz	PBS15;RTT38	CFTR F508del	NGG2	SE0	LpAS4205	gTCTGTATCTATATTCATCAT	GTTTTAGAGCTAGAAATAGCAAGTTAAAATAAGGCTAGTCCGTTATCAACTTGAAAAAGTGGCACCGAGTCGGTGC	CACCATTAAAGAAAATATCATCTTTGGTGTTTCCTATG	ATGAATATAGATACA	CGCGGTTCTATCTAGTTACGCGTTAAACCAACTAGAA
edF3e	CFTR F508del HEK293T	PRJNA1055086	edFig3e_LAS287-1-070_S69_L001_R1_001.fastq.gz	edFig3e_LAS287-2-070_S165_L001_R1_001.fastq.gz	edFig3e_LAS287-3-070_S261_L001_R1_001.fastq.gz	PBS15;RTT41	CFTR F508del	NGG2	SE0	LpAS4206	gTCTGTATCTATATTCATCAT	GTTTTAGAGCTAGAAATAGCAAGTTAAAATAAGGCTAGTCCGTTATCAACTTGAAAAAGTGGCACCGAGTCGGTGC	TGGCACCATTAAAGAAAATATCATCTTTGGTGTTTCCTATG	ATGAATATAGATACA	CGCGGTTCTATCTAGTTACGCGTTAAACCAACTAGAA
edF3e	CFTR F508del HEK293T	PRJNA1055086	edFig3e_LAS287-1-071_S81_L001_R1_001.fastq.gz	edFig3e_LAS287-2-071_S177_L001_R1_001.fastq.gz	edFig3e_LAS287-3-071_S273_L001_R1_001.fastq.gz	PBS15;RTT42	CFTR F508del	NGG2	SE0	LpAS4207	gTCTGTATCTATATTCATCAT	GTTTTAGAGCTAGAAATAGCAAGTTAAAATAAGGCTAGTCCGTTATCAACTTGAAAAAGTGGCACCGAGTCGGTGC	CTGGCACCATTAAAGAAAATATCATCTTTGGTGTTTCCTATG	ATGAATATAGATACA	CGCGGTTCTATCTAGTTACGCGTTAAACCAACTAGAA
edF3e	CFTR F508del HEK293T	PRJNA1055086	edFig3e_LAS287-1-072_S93_L001_R1_001.fastq.gz	edFig3e_LAS287-2-072_S189_L001_R1_001.fastq.gz	edFig3e_LAS287-3-072_S285_L001_R1_001.fastq.gz	PBS15;RTT43	CFTR F508del	NGG2	SE0	LpAS4208	gTCTGTATCTATATTCATCAT	GTTTTAGAGCTAGAAATAGCAAGTTAAAATAAGGCTAGTCCGTTATCAACTTGAAAAAGTGGCACCGAGTCGGTGC	CCTGGCACCATTAAAGAAAATATCATCTTTGGTGTTTCCTATG	ATGAATATAGATACA	CGCGGTTCTATCTAGTTACGCGTTAAACCAACTAGAA
edF3e	CFTR F508del HEK293T	PRJNA1055086	edFig3e_LAS287-1-073_S10_L001_R1_001.fastq.gz	edFig3e_LAS287-2-073_S106_L001_R1_001.fastq.gz	edFig3e_LAS287-3-073_S202_L001_R1_001.fastq.gz	PBS16;RTT30	CFTR F508del	NGG2	SE0	LpAS4209	gTCTGTATCTATATTCATCAT	GTTTTAGAGCTAGAAATAGCAAGTTAAAATAAGGCTAGTCCGTTATCAACTTGAAAAAGTGGCACCGAGTCGGTGC	AAGAAAATATCATCTTTGGTGTTTCCTATG	ATGAATATAGATACAG	CGCGGTTCTATCTAGTTACGCGTTAAACCAACTAGAA
edF3e	CFTR F508del HEK293T	PRJNA1055086	edFig3e_LAS287-1-074_S22_L001_R1_001.fastq.gz	edFig3e_LAS287-2-074_S118_L001_R1_001.fastq.gz	edFig3e_LAS287-3-074_S214_L001_R1_001.fastq.gz	PBS16;RTT31	CFTR F508del	NGG2	SE0	LpAS4210	gTCTGTATCTATATTCATCAT	GTTTTAGAGCTAGAAATAGCAAGTTAAAATAAGGCTAGTCCGTTATCAACTTGAAAAAGTGGCACCGAGTCGGTGC	AAAGAAAATATCATCTTTGGTGTTTCCTATG	ATGAATATAGATACAG	CGCGGTTCTATCTAGTTACGCGTTAAACCAACTAGAA
edF3e	CFTR F508del HEK293T	PRJNA1055086	edFig3e_LAS287-1-075_S34_L001_R1_001.fastq.gz	edFig3e_LAS287-2-075_S130_L001_R1_001.fastq.gz	edFig3e_LAS287-3-075_S226_L001_R1_001.fastq.gz	PBS16;RTT32	CFTR F508del	NGG2	SE0	LpAS4211	gTCTGTATCTATATTCATCAT	GTTTTAGAGCTAGAAATAGCAAGTTAAAATAAGGCTAGTCCGTTATCAACTTGAAAAAGTGGCACCGAGTCGGTGC	TAAAGAAAATATCATCTTTGGTGTTTCCTATG	ATGAATATAGATACAG	CGCGGTTCTATCTAGTTACGCGTTAAACCAACTAGAA
edF3e	CFTR F508del HEK293T	PRJNA1055086	edFig3e_LAS287-1-076_S46_L001_R1_001.fastq.gz	edFig3e_LAS287-2-076_S142_L001_R1_001.fastq.gz	edFig3e_LAS287-3-076_S238_L001_R1_001.fastq.gz	PBS16;RTT33	CFTR F508del	NGG2	SE0	LpAS4212	gTCTGTATCTATATTCATCAT	GTTTTAGAGCTAGAAATAGCAAGTTAAAATAAGGCTAGTCCGTTATCAACTTGAAAAAGTGGCACCGAGTCGGTGC	TTAAAGAAAATATCATCTTTGGTGTTTCCTATG	ATGAATATAGATACAG	CGCGGTTCTATCTAGTTACGCGTTAAACCAACTAGAA
edF3e	CFTR F508del HEK293T	PRJNA1055086	edFig3e_LAS287-1-077_S58_L001_R1_001.fastq.gz	edFig3e_LAS287-2-077_S154_L001_R1_001.fastq.gz	edFig3e_LAS287-3-077_S250_L001_R1_001.fastq.gz	PBS16;RTT34	CFTR F508del	NGG2	SE0	LpAS4213	gTCTGTATCTATATTCATCAT	GTTTTAGAGCTAGAAATAGCAAGTTAAAATAAGGCTAGTCCGTTATCAACTTGAAAAAGTGGCACCGAGTCGGTGC	ATTAAAGAAAATATCATCTTTGGTGTTTCCTATG	ATGAATATAGATACAG	CGCGGTTCTATCTAGTTACGCGTTAAACCAACTAGAA
edF3e	CFTR F508del HEK293T	PRJNA1055086	edFig3e_LAS287-1-078_S70_L001_R1_001.fastq.gz	edFig3e_LAS287-2-078_S166_L001_R1_001.fastq.gz	edFig3e_LAS287-3-078_S262_L001_R1_001.fastq.gz	PBS16;RTT35	CFTR F508del	NGG2	SE0	LpAS4214	gTCTGTATCTATATTCATCAT	GTTTTAGAGCTAGAAATAGCAAGTTAAAATAAGGCTAGTCCGTTATCAACTTGAAAAAGTGGCACCGAGTCGGTGC	CATTAAAGAAAATATCATCTTTGGTGTTTCCTATG	ATGAATATAGATACAG	CGCGGTTCTATCTAGTTACGCGTTAAACCAACTAGAA
edF3e	CFTR F508del HEK293T	PRJNA1055086	edFig3e_LAS287-1-079_S82_L001_R1_001.fastq.gz	edFig3e_LAS287-2-079_S178_L001_R1_001.fastq.gz	edFig3e_LAS287-3-079_S274_L001_R1_001.fastq.gz	PBS16;RTT36	CFTR F508del	NGG2	SE0	LpAS4215	gTCTGTATCTATATTCATCAT	GTTTTAGAGCTAGAAATAGCAAGTTAAAATAAGGCTAGTCCGTTATCAACTTGAAAAAGTGGCACCGAGTCGGTGC	CCATTAAAGAAAATATCATCTTTGGTGTTTCCTATG	ATGAATATAGATACAG	CGCGGTTCTATCTAGTTACGCGTTAAACCAACTAGAA
edF3e	CFTR F508del HEK293T	PRJNA1055086	edFig3e_LAS287-1-080_S94_L001_R1_001.fastq.gz	edFig3e_LAS287-2-080_S190_L001_R1_001.fastq.gz	edFig3e_LAS287-3-080_S286_L001_R1_001.fastq.gz	PBS16;RTT37	CFTR F508del	NGG2	SE0	LpAS4216	gTCTGTATCTATATTCATCAT	GTTTTAGAGCTAGAAATAGCAAGTTAAAATAAGGCTAGTCCGTTATCAACTTGAAAAAGTGGCACCGAGTCGGTGC	ACCATTAAAGAAAATATCATCTTTGGTGTTTCCTATG	ATGAATATAGATACAG	CGCGGTTCTATCTAGTTACGCGTTAAACCAACTAGAA
edF3e	CFTR F508del HEK293T	PRJNA1055086	edFig3e_LAS287-1-081_S11_L001_R1_001.fastq.gz	edFig3e_LAS287-2-081_S107_L001_R1_001.fastq.gz	edFig3e_LAS287-3-081_S203_L001_R1_001.fastq.gz	PBS16;RTT38	CFTR F508del	NGG2	SE0	LpAS4217	gTCTGTATCTATATTCATCAT	GTTTTAGAGCTAGAAATAGCAAGTTAAAATAAGGCTAGTCCGTTATCAACTTGAAAAAGTGGCACCGAGTCGGTGC	CACCATTAAAGAAAATATCATCTTTGGTGTTTCCTATG	ATGAATATAGATACAG	CGCGGTTCTATCTAGTTACGCGTTAAACCAACTAGAA
edF3e	CFTR F508del HEK293T	PRJNA1055086	edFig3e_LAS287-1-082_S23_L001_R1_001.fastq.gz	edFig3e_LAS287-2-082_S119_L001_R1_001.fastq.gz	edFig3e_LAS287-3-082_S215_L001_R1_001.fastq.gz	PBS16;RTT41	CFTR F508del	NGG2	SE0	LpAS4218	gTCTGTATCTATATTCATCAT	GTTTTAGAGCTAGAAATAGCAAGTTAAAATAAGGCTAGTCCGTTATCAACTTGAAAAAGTGGCACCGAGTCGGTGC	TGGCACCATTAAAGAAAATATCATCTTTGGTGTTTCCTATG	ATGAATATAGATACAG	CGCGGTTCTATCTAGTTACGCGTTAAACCAACTAGAA
edF3e	CFTR F508del HEK293T	PRJNA1055086	edFig3e_LAS287-1-083_S35_L001_R1_001.fastq.gz	edFig3e_LAS287-2-083_S131_L001_R1_001.fastq.gz	edFig3e_LAS287-3-083_S227_L001_R1_001.fastq.gz	PBS16;RTT42	CFTR F508del	NGG2	SE0	LpAS4219	gTCTGTATCTATATTCATCAT	GTTTTAGAGCTAGAAATAGCAAGTTAAAATAAGGCTAGTCCGTTATCAACTTGAAAAAGTGGCACCGAGTCGGTGC	CTGGCACCATTAAAGAAAATATCATCTTTGGTGTTTCCTATG	ATGAATATAGATACAG	CGCGGTTCTATCTAGTTACGCGTTAAACCAACTAGAA
edF3e	CFTR F508del HEK293T	PRJNA1055086	edFig3e_LAS287-1-084_S47_L001_R1_001.fastq.gz	edFig3e_LAS287-2-084_S143_L001_R1_001.fastq.gz	edFig3e_LAS287-3-084_S239_L001_R1_001.fastq.gz	PBS16;RTT43	CFTR F508del	NGG2	SE0	LpAS4220	gTCTGTATCTATATTCATCAT	GTTTTAGAGCTAGAAATAGCAAGTTAAAATAAGGCTAGTCCGTTATCAACTTGAAAAAGTGGCACCGAGTCGGTGC	CCTGGCACCATTAAAGAAAATATCATCTTTGGTGTTTCCTATG	ATGAATATAGATACAG	CGCGGTTCTATCTAGTTACGCGTTAAACCAACTAGAA
edF3e	CFTR F508del HEK293T	PRJNA1055086	edFig3e_LAS287-1-085_S59_L001_R1_001.fastq.gz	edFig3e_LAS287-2-085_S155_L001_R1_001.fastq.gz	edFig3e_LAS287-3-085_S251_L001_R1_001.fastq.gz	PBS17;RTT30	CFTR F508del	NGG2	SE0	LpAS4221	gTCTGTATCTATATTCATCAT	GTTTTAGAGCTAGAAATAGCAAGTTAAAATAAGGCTAGTCCGTTATCAACTTGAAAAAGTGGCACCGAGTCGGTGC	AAGAAAATATCATCTTTGGTGTTTCCTATG	ATGAATATAGATACAGA	CGCGGTTCTATCTAGTTACGCGTTAAACCAACTAGAA
edF3e	CFTR F508del HEK293T	PRJNA1055086	edFig3e_LAS287-1-086_S71_L001_R1_001.fastq.gz	edFig3e_LAS287-2-086_S167_L001_R1_001.fastq.gz	edFig3e_LAS287-3-086_S263_L001_R1_001.fastq.gz	PBS17;RTT31	CFTR F508del	NGG2	SE0	LpAS4222	gTCTGTATCTATATTCATCAT	GTTTTAGAGCTAGAAATAGCAAGTTAAAATAAGGCTAGTCCGTTATCAACTTGAAAAAGTGGCACCGAGTCGGTGC	AAAGAAAATATCATCTTTGGTGTTTCCTATG	ATGAATATAGATACAGA	CGCGGTTCTATCTAGTTACGCGTTAAACCAACTAGAA
edF3e	CFTR F508del HEK293T	PRJNA1055086	edFig3e_LAS287-1-087_S83_L001_R1_001.fastq.gz	edFig3e_LAS287-2-087_S179_L001_R1_001.fastq.gz	edFig3e_LAS287-3-087_S275_L001_R1_001.fastq.gz	PBS17;RTT32	CFTR F508del	NGG2	SE0	LpAS4223	gTCTGTATCTATATTCATCAT	GTTTTAGAGCTAGAAATAGCAAGTTAAAATAAGGCTAGTCCGTTATCAACTTGAAAAAGTGGCACCGAGTCGGTGC	TAAAGAAAATATCATCTTTGGTGTTTCCTATG	ATGAATATAGATACAGA	CGCGGTTCTATCTAGTTACGCGTTAAACCAACTAGAA
edF3e	CFTR F508del HEK293T	PRJNA1055086	edFig3e_LAS287-1-088_S95_L001_R1_001.fastq.gz	edFig3e_LAS287-2-088_S191_L001_R1_001.fastq.gz	edFig3e_LAS287-3-088_S287_L001_R1_001.fastq.gz	PBS17;RTT33	CFTR F508del	NGG2	SE0	LpAS4224	gTCTGTATCTATATTCATCAT	GTTTTAGAGCTAGAAATAGCAAGTTAAAATAAGGCTAGTCCGTTATCAACTTGAAAAAGTGGCACCGAGTCGGTGC	TTAAAGAAAATATCATCTTTGGTGTTTCCTATG	ATGAATATAGATACAGA	CGCGGTTCTATCTAGTTACGCGTTAAACCAACTAGAA
edF3e	CFTR F508del HEK293T	PRJNA1055086	edFig3e_LAS287-1-089_S12_L001_R1_001.fastq.gz	edFig3e_LAS287-2-089_S108_L001_R1_001.fastq.gz	edFig3e_LAS287-3-089_S204_L001_R1_001.fastq.gz	PBS17;RTT34	CFTR F508del	NGG2	SE0	LpAS4225	gTCTGTATCTATATTCATCAT	GTTTTAGAGCTAGAAATAGCAAGTTAAAATAAGGCTAGTCCGTTATCAACTTGAAAAAGTGGCACCGAGTCGGTGC	ATTAAAGAAAATATCATCTTTGGTGTTTCCTATG	ATGAATATAGATACAGA	CGCGGTTCTATCTAGTTACGCGTTAAACCAACTAGAA
edF3e	CFTR F508del HEK293T	PRJNA1055086	edFig3e_LAS287-1-090_S24_L001_R1_001.fastq.gz	edFig3e_LAS287-2-090_S120_L001_R1_001.fastq.gz	edFig3e_LAS287-3-090_S216_L001_R1_001.fastq.gz	PBS17;RTT35	CFTR F508del	NGG2	SE0	LpAS4226	gTCTGTATCTATATTCATCAT	GTTTTAGAGCTAGAAATAGCAAGTTAAAATAAGGCTAGTCCGTTATCAACTTGAAAAAGTGGCACCGAGTCGGTGC	CATTAAAGAAAATATCATCTTTGGTGTTTCCTATG	ATGAATATAGATACAGA	CGCGGTTCTATCTAGTTACGCGTTAAACCAACTAGAA
edF3e	CFTR F508del HEK293T	PRJNA1055086	edFig3e_LAS287-1-091_S36_L001_R1_001.fastq.gz	edFig3e_LAS287-2-091_S132_L001_R1_001.fastq.gz	edFig3e_LAS287-3-091_S228_L001_R1_001.fastq.gz	PBS17;RTT36	CFTR F508del	NGG2	SE0	LpAS4227	gTCTGTATCTATATTCATCAT	GTTTTAGAGCTAGAAATAGCAAGTTAAAATAAGGCTAGTCCGTTATCAACTTGAAAAAGTGGCACCGAGTCGGTGC	CCATTAAAGAAAATATCATCTTTGGTGTTTCCTATG	ATGAATATAGATACAGA	CGCGGTTCTATCTAGTTACGCGTTAAACCAACTAGAA
edF3e	CFTR F508del HEK293T	PRJNA1055086	edFig3e_LAS287-1-092_S48_L001_R1_001.fastq.gz	edFig3e_LAS287-2-092_S144_L001_R1_001.fastq.gz	edFig3e_LAS287-3-092_S240_L001_R1_001.fastq.gz	PBS17;RTT37	CFTR F508del	NGG2	SE0	LpAS4228	gTCTGTATCTATATTCATCAT	GTTTTAGAGCTAGAAATAGCAAGTTAAAATAAGGCTAGTCCGTTATCAACTTGAAAAAGTGGCACCGAGTCGGTGC	ACCATTAAAGAAAATATCATCTTTGGTGTTTCCTATG	ATGAATATAGATACAGA	CGCGGTTCTATCTAGTTACGCGTTAAACCAACTAGAA
edF3e	CFTR F508del HEK293T	PRJNA1055086	edFig3e_LAS287-1-093_S60_L001_R1_001.fastq.gz	edFig3e_LAS287-2-093_S156_L001_R1_001.fastq.gz	edFig3e_LAS287-3-093_S252_L001_R1_001.fastq.gz	PBS17;RTT38	CFTR F508del	NGG2	SE0	LpAS4229	gTCTGTATCTATATTCATCAT	GTTTTAGAGCTAGAAATAGCAAGTTAAAATAAGGCTAGTCCGTTATCAACTTGAAAAAGTGGCACCGAGTCGGTGC	CACCATTAAAGAAAATATCATCTTTGGTGTTTCCTATG	ATGAATATAGATACAGA	CGCGGTTCTATCTAGTTACGCGTTAAACCAACTAGAA
edF3e	CFTR F508del HEK293T	PRJNA1055086	edFig3e_LAS287-1-094_S72_L001_R1_001.fastq.gz	edFig3e_LAS287-2-094_S168_L001_R1_001.fastq.gz	edFig3e_LAS287-3-094_S264_L001_R1_001.fastq.gz	PBS17;RTT41	CFTR F508del	NGG2	SE0	LpAS4230	gTCTGTATCTATATTCATCAT	GTTTTAGAGCTAGAAATAGCAAGTTAAAATAAGGCTAGTCCGTTATCAACTTGAAAAAGTGGCACCGAGTCGGTGC	TGGCACCATTAAAGAAAATATCATCTTTGGTGTTTCCTATG	ATGAATATAGATACAGA	CGCGGTTCTATCTAGTTACGCGTTAAACCAACTAGAA
edF3e	CFTR F508del HEK293T	PRJNA1055086	edFig3e_LAS287-1-095_S84_L001_R1_001.fastq.gz	edFig3e_LAS287-2-095_S180_L001_R1_001.fastq.gz	edFig3e_LAS287-3-095_S276_L001_R1_001.fastq.gz	PBS17;RTT42	CFTR F508del	NGG2	SE0	LpAS4231	gTCTGTATCTATATTCATCAT	GTTTTAGAGCTAGAAATAGCAAGTTAAAATAAGGCTAGTCCGTTATCAACTTGAAAAAGTGGCACCGAGTCGGTGC	CTGGCACCATTAAAGAAAATATCATCTTTGGTGTTTCCTATG	ATGAATATAGATACAGA	CGCGGTTCTATCTAGTTACGCGTTAAACCAACTAGAA
edF3e	CFTR F508del HEK293T	PRJNA1055086	edFig3e_LAS287-1-096_S96_L001_R1_001.fastq.gz	edFig3e_LAS287-2-096_S192_L001_R1_001.fastq.gz	edFig3e_LAS287-3-096_S288_L001_R1_001.fastq.gz	PBS17;RTT43	CFTR F508del	NGG2	SE0	LpAS4232	gTCTGTATCTATATTCATCAT	GTTTTAGAGCTAGAAATAGCAAGTTAAAATAAGGCTAGTCCGTTATCAACTTGAAAAAGTGGCACCGAGTCGGTGC	CCTGGCACCATTAAAGAAAATATCATCTTTGGTGTTTCCTATG	ATGAATATAGATACAGA	CGCGGTTCTATCTAGTTACGCGTTAAACCAACTAGAA
edF4	CFTR F508del HEK293T	PRJNA1055086	edFig4_LAS291-1-061_S61_L001_R1_001.fastq.gz	edFig4_LAS291-2-061_S157_L001_R1_001.fastq.gz	edFig4_LAS291-3-061_S253_L001_R1_001.fastq.gz	PE4max	CFTR F508del	NGG2	SE0	LpAS4182	gTCTGTATCTATATTCATCAT	GTTTTAGAGCTAGAAATAGCAAGTTAAAATAAGGCTAGTCCGTTATCAACTTGAAAAAGTGGCACCGAGTCGGTGC	TGGCACCATTAAAGAAAATATCATCTTTGGTGTTTCCTATG	ATGAATATAGATA	CGCGGTTCTATCTAGTTACGCGTTAAACCAACTAGAA
edF4	CFTR F508del HEK293T	PRJNA1055086	edFig4_LAS291-1-062_S62_L001_R1_001.fastq.gz	edFig4_LAS291-2-062_S158_L001_R1_001.fastq.gz	edFig4_LAS291-3-062_S254_L001_R1_001.fastq.gz	+126	CFTR F508del	NGG2	SE0	LpAS4182	gTCTGTATCTATATTCATCAT	GTTTTAGAGCTAGAAATAGCAAGTTAAAATAAGGCTAGTCCGTTATCAACTTGAAAAAGTGGCACCGAGTCGGTGC	TGGCACCATTAAAGAAAATATCATCTTTGGTGTTTCCTATG	ATGAATATAGATA	CGCGGTTCTATCTAGTTACGCGTTAAACCAACTAGAA	LpAS4979	gTTCACTTCTAATGGTGATTA	GTTTTAGAGCTAGAAATAGCAAGTTAAAATAAGGCTAGTCCGTTATCAACTTGAAAAAGTGGCACCGAGTCGGTGC
edF4	CFTR F508del HEK293T	PRJNA1055086	edFig4_LAS291-1-063_S63_L001_R1_001.fastq.gz	edFig4_LAS291-2-063_S159_L001_R1_001.fastq.gz	edFig4_LAS291-3-063_S255_L001_R1_001.fastq.gz	+125	CFTR F508del	NGG2	SE0	LpAS4182	gTCTGTATCTATATTCATCAT	GTTTTAGAGCTAGAAATAGCAAGTTAAAATAAGGCTAGTCCGTTATCAACTTGAAAAAGTGGCACCGAGTCGGTGC	TGGCACCATTAAAGAAAATATCATCTTTGGTGTTTCCTATG	ATGAATATAGATA	CGCGGTTCTATCTAGTTACGCGTTAAACCAACTAGAA	LpAS4980	gTCACTTCTAATGGTGATTAT	GTTTTAGAGCTAGAAATAGCAAGTTAAAATAAGGCTAGTCCGTTATCAACTTGAAAAAGTGGCACCGAGTCGGTGC
edF4	CFTR F508del HEK293T	PRJNA1055086	edFig4_LAS291-1-064_S64_L001_R1_001.fastq.gz	edFig4_LAS291-2-064_S160_L001_R1_001.fastq.gz	edFig4_LAS291-3-064_S256_L001_R1_001.fastq.gz	+117	CFTR F508del	NGG2	SE0	LpAS4182	gTCTGTATCTATATTCATCAT	GTTTTAGAGCTAGAAATAGCAAGTTAAAATAAGGCTAGTCCGTTATCAACTTGAAAAAGTGGCACCGAGTCGGTGC	TGGCACCATTAAAGAAAATATCATCTTTGGTGTTTCCTATG	ATGAATATAGATA	CGCGGTTCTATCTAGTTACGCGTTAAACCAACTAGAA	LpAS4981	gAATGGTGATTATGGGAGAAC	GTTTTAGAGCTAGAAATAGCAAGTTAAAATAAGGCTAGTCCGTTATCAACTTGAAAAAGTGGCACCGAGTCGGTGC
edF4	CFTR F508del HEK293T	PRJNA1055086	edFig4_LAS291-1-065_S65_L001_R1_001.fastq.gz	edFig4_LAS291-2-065_S161_L001_R1_001.fastq.gz	edFig4_LAS291-3-065_S257_L001_R1_001.fastq.gz	+105	CFTR F508del	NGG2	SE0	LpAS4182	gTCTGTATCTATATTCATCAT	GTTTTAGAGCTAGAAATAGCAAGTTAAAATAAGGCTAGTCCGTTATCAACTTGAAAAAGTGGCACCGAGTCGGTGC	TGGCACCATTAAAGAAAATATCATCTTTGGTGTTTCCTATG	ATGAATATAGATA	CGCGGTTCTATCTAGTTACGCGTTAAACCAACTAGAA	LpAS4982	GGGAGAACTGGAGCCTTCAG	GTTTTAGAGCTAGAAATAGCAAGTTAAAATAAGGCTAGTCCGTTATCAACTTGAAAAAGTGGCACCGAGTCGGTGC
edF4	CFTR F508del HEK293T	PRJNA1055086	edFig4_LAS291-1-066_S66_L001_R1_001.fastq.gz	edFig4_LAS291-2-066_S162_L001_R1_001.fastq.gz	edFig4_LAS291-3-066_S258_L001_R1_001.fastq.gz	+104	CFTR F508del	NGG2	SE0	LpAS4182	gTCTGTATCTATATTCATCAT	GTTTTAGAGCTAGAAATAGCAAGTTAAAATAAGGCTAGTCCGTTATCAACTTGAAAAAGTGGCACCGAGTCGGTGC	TGGCACCATTAAAGAAAATATCATCTTTGGTGTTTCCTATG	ATGAATATAGATA	CGCGGTTCTATCTAGTTACGCGTTAAACCAACTAGAA	LpAS4983	GGAGAACTGGAGCCTTCAGA	GTTTTAGAGCTAGAAATAGCAAGTTAAAATAAGGCTAGTCCGTTATCAACTTGAAAAAGTGGCACCGAGTCGGTGC
edF4	CFTR F508del HEK293T	PRJNA1055086	edFig4_LAS291-1-067_S67_L001_R1_001.fastq.gz	edFig4_LAS291-2-067_S163_L001_R1_001.fastq.gz	edFig4_LAS291-3-067_S259_L001_R1_001.fastq.gz	+86	CFTR F508del	NGG2	SE0	LpAS4182	gTCTGTATCTATATTCATCAT	GTTTTAGAGCTAGAAATAGCAAGTTAAAATAAGGCTAGTCCGTTATCAACTTGAAAAAGTGGCACCGAGTCGGTGC	TGGCACCATTAAAGAAAATATCATCTTTGGTGTTTCCTATG	ATGAATATAGATA	CGCGGTTCTATCTAGTTACGCGTTAAACCAACTAGAA	LpAS4984	GAGGGTAAAATTAAGCACAG	GTTTTAGAGCTAGAAATAGCAAGTTAAAATAAGGCTAGTCCGTTATCAACTTGAAAAAGTGGCACCGAGTCGGTGC
edF4	CFTR F508del HEK293T	PRJNA1055086	edFig4_LAS291-1-068_S68_L001_R1_001.fastq.gz	edFig4_LAS291-2-068_S164_L001_R1_001.fastq.gz	edFig4_LAS291-3-068_S260_L001_R1_001.fastq.gz	+55	CFTR F508del	NGG2	SE0	LpAS4182	gTCTGTATCTATATTCATCAT	GTTTTAGAGCTAGAAATAGCAAGTTAAAATAAGGCTAGTCCGTTATCAACTTGAAAAAGTGGCACCGAGTCGGTGC	TGGCACCATTAAAGAAAATATCATCTTTGGTGTTTCCTATG	ATGAATATAGATA	CGCGGTTCTATCTAGTTACGCGTTAAACCAACTAGAA	LpAS4985	gCATTCTGTTCTCAGTTTTCC	GTTTTAGAGCTAGAAATAGCAAGTTAAAATAAGGCTAGTCCGTTATCAACTTGAAAAAGTGGCACCGAGTCGGTGC
edF4	CFTR F508del HEK293T	PRJNA1055086	edFig4_LAS291-1-069_S69_L001_R1_001.fastq.gz	edFig4_LAS291-2-069_S165_L001_R1_001.fastq.gz	edFig4_LAS291-3-069_S261_L001_R1_001.fastq.gz	+44	CFTR F508del	NGG2	SE0	LpAS4182	gTCTGTATCTATATTCATCAT	GTTTTAGAGCTAGAAATAGCAAGTTAAAATAAGGCTAGTCCGTTATCAACTTGAAAAAGTGGCACCGAGTCGGTGC	TGGCACCATTAAAGAAAATATCATCTTTGGTGTTTCCTATG	ATGAATATAGATA	CGCGGTTCTATCTAGTTACGCGTTAAACCAACTAGAA	LpAS4986	gCAGTTTTCCTGGATTATGCC	GTTTTAGAGCTAGAAATAGCAAGTTAAAATAAGGCTAGTCCGTTATCAACTTGAAAAAGTGGCACCGAGTCGGTGC
edF4	CFTR F508del HEK293T	PRJNA1055086	edFig4_LAS291-1-070_S70_L001_R1_001.fastq.gz	edFig4_LAS291-2-070_S166_L001_R1_001.fastq.gz	edFig4_LAS291-3-070_S262_L001_R1_001.fastq.gz	+17	CFTR F508del	NGG2	SE0	LpAS4182	gTCTGTATCTATATTCATCAT	GTTTTAGAGCTAGAAATAGCAAGTTAAAATAAGGCTAGTCCGTTATCAACTTGAAAAAGTGGCACCGAGTCGGTGC	TGGCACCATTAAAGAAAATATCATCTTTGGTGTTTCCTATG	ATGAATATAGATA	CGCGGTTCTATCTAGTTACGCGTTAAACCAACTAGAA	LpAS4987	gATTAAAGAAAATATCATCTT	GTTTTAGAGCTAGAAATAGCAAGTTAAAATAAGGCTAGTCCGTTATCAACTTGAAAAAGTGGCACCGAGTCGGTGC
edF4	CFTR F508del HEK293T	PRJNA1055086	edFig4_LAS291-1-071_S71_L001_R1_001.fastq.gz	edFig4_LAS291-2-071_S167_L001_R1_001.fastq.gz	edFig4_LAS291-3-071_S263_L001_R1_001.fastq.gz	-42	CFTR F508del	NGG2	SE0	LpAS4182	gTCTGTATCTATATTCATCAT	GTTTTAGAGCTAGAAATAGCAAGTTAAAATAAGGCTAGTCCGTTATCAACTTGAAAAAGTGGCACCGAGTCGGTGC	TGGCACCATTAAAGAAAATATCATCTTTGGTGTTTCCTATG	ATGAATATAGATA	CGCGGTTCTATCTAGTTACGCGTTAAACCAACTAGAA	LpAS4988	gCAAAGCATGCCAACTAGAAG	GTTTTAGAGCTAGAAATAGCAAGTTAAAATAAGGCTAGTCCGTTATCAACTTGAAAAAGTGGCACCGAGTCGGTGC
edF4	CFTR F508del HEK293T	PRJNA1055086	edFig4_LAS291-1-083_S83_L001_R1_001.fastq.gz	edFig4_LAS291-2-083_S179_L001_R1_001.fastq.gz	edFig4_LAS291-3-083_S275_L001_R1_001.fastq.gz	-111	CFTR F508del	NGG2	SE0	LpAS4182	gTCTGTATCTATATTCATCAT	GTTTTAGAGCTAGAAATAGCAAGTTAAAATAAGGCTAGTCCGTTATCAACTTGAAAAAGTGGCACCGAGTCGGTGC	TGGCACCATTAAAGAAAATATCATCTTTGGTGTTTCCTATG	ATGAATATAGATA	CGCGGTTCTATCTAGTTACGCGTTAAACCAACTAGAA	LpAS4989	gCACTACCCAAATTATATATT	GTTTTAGAGCTAGAAATAGCAAGTTAAAATAAGGCTAGTCCGTTATCAACTTGAAAAAGTGGCACCGAGTCGGTGC
edF6a	16HBEge-F508del	PRJNA1055086	edFig6a_sCFH044_LAS289-230821-1-001_S1_L001_R1_001.fastq.gz	edFig6a_sCFH044_LAS289-230821-2-001_S1_L001_R1_001.fastq.gz	edFig6a_sCFH044_LAS289-230821-3-001_S1_L001_R1_001.fastq.gz	5'MS-3'MS	CFTR F508del	NGG2	SE2	LrAS0139	UCUGUAUCUAUAUUCAUCAU	GUUUUAGAGCUAGAAAUAGCAAGUUAAAAUAAGGCUAGUCCGUUAUCAACUUGAAAAAGUGGCACCGAGUCGGUGC	UGGCACCAUUAAAGAAAAUAUCAUCUUUGGUGUGAGUUACG	AUGAAUAUAGAUA	CGCGGUUCUAUCUAGUUACGCGUUAAACCAACUAGAA	LrAS0085	GGAGAACUGGAGCCUUCAGA	GUUUUAGAGCUAGAAAUAGCAAGUUAAAAUAAGGCUAGUCCGUUAUCAACUUGAAAAAGUGGCACCGAGUCGGUGC	LrAS0092	CTCCCTCCAAGTTGTCCACG	GUUUUAGAGCUAGAAAUAGCAAGUUAAAAUAAGGCUAGUCCGUUAUCAACUUGAAAAAGUGGCACCGAGUCGGUGC
edF6a	16HBEge-F508del	PRJNA1055086	edFig6a_sCFH044_LAS289-230821-1-011_S1_L001_R1_001.fastq.gz	edFig6a_sCFH044_LAS289-230821-2-011_S1_L001_R1_001.fastq.gz	edFig6a_sCFH044_LAS289-230821-3-011_S1_L001_R1_001.fastq.gz	5'MS-3'MP	CFTR F508del	NGG2	SE2	LrAS0147	UCUGUAUCUAUAUUCAUCAU	GUUUUAGAGCUAGAAAUAGCAAGUUAAAAUAAGGCUAGUCCGUUAUCAACUUGAAAAAGUGGCACCGAGUCGGUGC	UGGCACCAUUAAAGAAAAUAUCAUCUUUGGUGUGAGUUACG	AUGAAUAUAGAUA	CGCGGUUCUAUCUAGUUACGCGUUAAACCAACUAGAA	LrAS0085	GGAGAACUGGAGCCUUCAGA	GUUUUAGAGCUAGAAAUAGCAAGUUAAAAUAAGGCUAGUCCGUUAUCAACUUGAAAAAGUGGCACCGAGUCGGUGC	LrAS0092	CTCCCTCCAAGTTGTCCACG	GUUUUAGAGCUAGAAAUAGCAAGUUAAAAUAAGGCUAGUCCGUUAUCAACUUGAAAAAGUGGCACCGAGUCGGUGC
edF6b	16HBEge-F508del	PRJNA1055086	edFig6b_sCFH041_LAS288-230804-1-002_S38_L001_R1_001.fastq.gz	edFig6b_sCFH041_LAS288-230804-2-002_S38_L001_R1_001.fastq.gz	edFig6b_sCFH041_LAS288-230804-3-002_S38_L001_R1_001.fastq.gz	NGG2-ABE8e	CFTR F508del	NGG2	ABE8e													LrAS0169	UCUGUAUCUAUAUUCAUCAU	GUUUUAGAGCUAGAAAUAGCAAGUUAAAAUAAGGCUAGUCCGUUAUCAACUUGAAAAAGUGGCACCGAGUCGGUGCUUU
edF6b	16HBEge-F508del	PRJNA1055086	edFig6b_sCFH041_LAS288-230804-1-009_S45_L001_R1_001.fastq.gz	edFig6b_sCFH041_LAS288-230804-2-009_S45_L001_R1_001.fastq.gz	edFig6b_sCFH041_LAS288-230804-3-009_S45_L001_R1_001.fastq.gz	NGG2-ABE8e	CFTR F508del	NGG2	ABE8e	LrAS0135	UCUGUAUCUAUAUUCAUCAU	GUUUUAGAGCUAGAAAUAGCAAGUUAAAAUAAGGCUAGUCCGUUAUCAACUUGAAAAAGUGGCACCGAGUCGGUGC	UGGCACCAUUAAAGAAAAUAUCAUCUUUGGUGUGAGUUACG	AUGAAUAUAGAUA
edF6b	16HBEge-F508del	PRJNA1055086	edFig6b_sCFH041_LAS288-230804-1-011_S47_L001_R1_001.fastq.gz	edFig6b_sCFH041_LAS288-230804-2-011_S47_L001_R1_001.fastq.gz	edFig6b_sCFH041_LAS288-230804-3-011_S47_L001_R1_001.fastq.gz	NGG2-ABE8e	CFTR F508del	NGG2	ABE8e	LrAS0147	UCUGUAUCUAUAUUCAUCAU	GUUUUAGAGCUAGAAAUAGCAAGUUAAAAUAAGGCUAGUCCGUUAUCAACUUGAAAAAGUGGCACCGAGUCGGUGC	UGGCACCAUUAAAGAAAAUAUCAUCUUUGGUGUGAGUUACG	AUGAAUAUAGAUA	CGCGGUUCUAUCUAGUUACGCGUUAAACCAACUAGAA
edF6b	16HBEge-F508del	PRJNA1055086	edFig6b_sCFH041_LAS288-230804-1-001_S37_L001_R1_001.fastq.gz	edFig6b_sCFH041_LAS288-230804-2-001_S37_L001_R1_001.fastq.gz	edFig6b_sCFH041_LAS288-230804-3-001_S37_L001_R1_001.fastq.gz	NGG1-ABE8e	CFTR F508del	NGG1	ABE8e													LrAS0168	ACCAUUAAAGAAAAUAUCAU	GUUUUAGAGCUAGAAAUAGCAAGUUAAAAUAAGGCUAGUCCGUUAUCAACUUGAAAAAGUGGCACCGAGUCGGUGCUUU
edF6b	16HBEge-F508del	PRJNA1055086	edFig6b_sCFH041_LAS288-230804-1-003_S39_L001_R1_001.fastq.gz	edFig6b_sCFH041_LAS288-230804-2-003_S39_L001_R1_001.fastq.gz	edFig6b_sCFH041_LAS288-230804-3-003_S39_L001_R1_001.fastq.gz	NGG3-TadCBEd	CFTR F508del	NGG3	TadCBEd													LrAS0170	CAGUUUUCCUGGAUUAUGCC	GUUUUAGAGCUAGAAAUAGCAAGUUAAAAUAAGGCUAGUCCGUUAUCAACUUGAAAAAGUGGCACCGAGUCGGUGCUUU
edF6b	16HBEge-F508del	PRJNA1055086	edFig6b_sCFH041_LAS288-230804-1-004_S40_L001_R1_001.fastq.gz	edFig6b_sCFH041_LAS288-230804-2-004_S40_L001_R1_001.fastq.gz	edFig6b_sCFH041_LAS288-230804-3-004_S40_L001_R1_001.fastq.gz	NGG4-TadCBEd	CFTR F508del	NGG4	TadCBEd													LrAS0171	CAUUCUGUUCUCAGUUUUCC	GUUUUAGAGCUAGAAAUAGCAAGUUAAAAUAAGGCUAGUCCGUUAUCAACUUGAAAAAGUGGCACCGAGUCGGUGCUUU
edF6b	16HBEge-F508del	PRJNA1055086	edFig6b_sCFH041_LAS288-230804-1-005_S41_L001_R1_001.fastq.gz	edFig6b_sCFH041_LAS288-230804-2-005_S41_L001_R1_001.fastq.gz	edFig6b_sCFH041_LAS288-230804-3-005_S41_L001_R1_001.fastq.gz	NGA1-ABE8e	CFTR F508del	NGA1	ABE8e													LrAS0172	AUUAUGCCUGGCACCAUUAA	GUUUUAGAGCUAGAAAUAGCAAGUUAAAAUAAGGCUAGUCCGUUAUCAACUUGAAAAAGUGGCACCGAGUCGGUGCUUU
edF6b	16HBEge-F508del	PRJNA1055086	edFig6b_sCFH041_LAS288-230804-1-006_S42_L001_R1_001.fastq.gz	edFig6b_sCFH041_LAS288-230804-2-006_S42_L001_R1_001.fastq.gz	edFig6b_sCFH041_LAS288-230804-3-006_S42_L001_R1_001.fastq.gz	NGA2-ABE8e	CFTR F508del	NGA2	ABE8e													LrAS0173	CUGUAUCUAUAUUCAUCAUA	GUUUUAGAGCUAGAAAUAGCAAGUUAAAAUAAGGCUAGUCCGUUAUCAACUUGAAAAAGUGGCACCGAGUCGGUGCUUU
edF6b	16HBEge-F508del	PRJNA1055086	edFig6b_sCFH041_LAS288-230804-1-007_S43_L001_R1_001.fastq.gz	edFig6b_sCFH041_LAS288-230804-2-007_S43_L001_R1_001.fastq.gz	edFig6b_sCFH041_LAS288-230804-3-007_S43_L001_R1_001.fastq.gz	NGA3-ABE8e	CFTR F508del	NGA3	ABE8e													LrAS0174	UUCAUCAUAGGAAACACCAA	GUUUUAGAGCUAGAAAUAGCAAGUUAAAAUAAGGCUAGUCCGUUAUCAACUUGAAAAAGUGGCACCGAGUCGGUGCUUU
edF7a	CFTR F508del HEK293T	PRJNA1055086	edFig7a_LAS327-1-001_S1_L001_R1_001.fastq.gz	edFig7a_LAS327-2-001_S97_L001_R1_001.fastq.gz	edFig7a_LAS327-3-001_S193_L001_R1_001.fastq.gz	PBS10;RTT30	CFTR F508del	NGG2	SE2	LpAS7274	gTCTGTATCTATATTCATCAT	GTTTAAGAGCTAGAAATAGCAAGTTTAAATAAGGCTAGTCCGTTATCAACTTGAAAAAGTGGCACCGAGTCGGTGC	AAGAAAATATCATCTTTGGTGTGAGTTACG	ATGAATATAG	CGCGGTTCTATCTAGTTACGCGTTAAACCAACTAGAA	LpAS4983	GGAGAACTGGAGCCTTCAGA	GTTTTAGAGCTAGAAATAGCAAGTTAAAATAAGGCTAGTCCGTTATCAACTTGAAAAAGTGGCACCGAGTCGGTGC	LpAS6194	gTTACCTCTTCTAGT	GTTTTAGAGCTAGAAATAGCAAGTTAAAATAAGGCTAGTCCGTTATCAACTTGAAAAAGTGGCACCGAGTCGGTGC
edF7a	CFTR F508del HEK293T	PRJNA1055086	edFig7a_LAS327-1-002_S2_L001_R1_001.fastq.gz	edFig7a_LAS327-2-002_S98_L001_R1_001.fastq.gz	edFig7a_LAS327-3-002_S194_L001_R1_001.fastq.gz	PBS10;RTT31	CFTR F508del	NGG2	SE2	LpAS7275	gTCTGTATCTATATTCATCAT	GTTTAAGAGCTAGAAATAGCAAGTTTAAATAAGGCTAGTCCGTTATCAACTTGAAAAAGTGGCACCGAGTCGGTGC	AAAGAAAATATCATCTTTGGTGTGAGTTACG	ATGAATATAG	CGCGGTTCTATCTAGTTACGCGTTAAACCAACTAGAA	LpAS4983	GGAGAACTGGAGCCTTCAGA	GTTTTAGAGCTAGAAATAGCAAGTTAAAATAAGGCTAGTCCGTTATCAACTTGAAAAAGTGGCACCGAGTCGGTGC	LpAS6194	gTTACCTCTTCTAGT	GTTTTAGAGCTAGAAATAGCAAGTTAAAATAAGGCTAGTCCGTTATCAACTTGAAAAAGTGGCACCGAGTCGGTGC
edF7a	CFTR F508del HEK293T	PRJNA1055086	edFig7a_LAS327-1-004_S4_L001_R1_001.fastq.gz	edFig7a_LAS327-2-004_S100_L001_R1_001.fastq.gz	edFig7a_LAS327-3-004_S196_L001_R1_001.fastq.gz	PBS10;RTT33	CFTR F508del	NGG2	SE2	LpAS7277	gTCTGTATCTATATTCATCAT	GTTTAAGAGCTAGAAATAGCAAGTTTAAATAAGGCTAGTCCGTTATCAACTTGAAAAAGTGGCACCGAGTCGGTGC	TTAAAGAAAATATCATCTTTGGTGTGAGTTACG	ATGAATATAG	CGCGGTTCTATCTAGTTACGCGTTAAACCAACTAGAA	LpAS4983	GGAGAACTGGAGCCTTCAGA	GTTTTAGAGCTAGAAATAGCAAGTTAAAATAAGGCTAGTCCGTTATCAACTTGAAAAAGTGGCACCGAGTCGGTGC	LpAS6194	gTTACCTCTTCTAGT	GTTTTAGAGCTAGAAATAGCAAGTTAAAATAAGGCTAGTCCGTTATCAACTTGAAAAAGTGGCACCGAGTCGGTGC
edF7a	CFTR F508del HEK293T	PRJNA1055086	edFig7a_LAS327-1-005_S5_L001_R1_001.fastq.gz	edFig7a_LAS327-2-005_S101_L001_R1_001.fastq.gz	edFig7a_LAS327-3-005_S197_L001_R1_001.fastq.gz	PBS10;RTT34	CFTR F508del	NGG2	SE2	LpAS7278	gTCTGTATCTATATTCATCAT	GTTTAAGAGCTAGAAATAGCAAGTTTAAATAAGGCTAGTCCGTTATCAACTTGAAAAAGTGGCACCGAGTCGGTGC	ATTAAAGAAAATATCATCTTTGGTGTGAGTTACG	ATGAATATAG	CGCGGTTCTATCTAGTTACGCGTTAAACCAACTAGAA	LpAS4983	GGAGAACTGGAGCCTTCAGA	GTTTTAGAGCTAGAAATAGCAAGTTAAAATAAGGCTAGTCCGTTATCAACTTGAAAAAGTGGCACCGAGTCGGTGC	LpAS6194	gTTACCTCTTCTAGT	GTTTTAGAGCTAGAAATAGCAAGTTAAAATAAGGCTAGTCCGTTATCAACTTGAAAAAGTGGCACCGAGTCGGTGC
edF7a	CFTR F508del HEK293T	PRJNA1055086	edFig7a_LAS327-1-006_S6_L001_R1_001.fastq.gz	edFig7a_LAS327-2-006_S102_L001_R1_001.fastq.gz	edFig7a_LAS327-3-006_S198_L001_R1_001.fastq.gz	PBS10;RTT35	CFTR F508del	NGG2	SE2	LpAS7279	gTCTGTATCTATATTCATCAT	GTTTAAGAGCTAGAAATAGCAAGTTTAAATAAGGCTAGTCCGTTATCAACTTGAAAAAGTGGCACCGAGTCGGTGC	CATTAAAGAAAATATCATCTTTGGTGTGAGTTACG	ATGAATATAG	CGCGGTTCTATCTAGTTACGCGTTAAACCAACTAGAA	LpAS4983	GGAGAACTGGAGCCTTCAGA	GTTTTAGAGCTAGAAATAGCAAGTTAAAATAAGGCTAGTCCGTTATCAACTTGAAAAAGTGGCACCGAGTCGGTGC	LpAS6194	gTTACCTCTTCTAGT	GTTTTAGAGCTAGAAATAGCAAGTTAAAATAAGGCTAGTCCGTTATCAACTTGAAAAAGTGGCACCGAGTCGGTGC
edF7a	CFTR F508del HEK293T	PRJNA1055086	edFig7a_LAS327-1-007_S7_L001_R1_001.fastq.gz	edFig7a_LAS327-2-007_S103_L001_R1_001.fastq.gz	edFig7a_LAS327-3-007_S199_L001_R1_001.fastq.gz	PBS10;RTT36	CFTR F508del	NGG2	SE2	LpAS7280	gTCTGTATCTATATTCATCAT	GTTTAAGAGCTAGAAATAGCAAGTTTAAATAAGGCTAGTCCGTTATCAACTTGAAAAAGTGGCACCGAGTCGGTGC	CCATTAAAGAAAATATCATCTTTGGTGTGAGTTACG	ATGAATATAG	CGCGGTTCTATCTAGTTACGCGTTAAACCAACTAGAA	LpAS4983	GGAGAACTGGAGCCTTCAGA	GTTTTAGAGCTAGAAATAGCAAGTTAAAATAAGGCTAGTCCGTTATCAACTTGAAAAAGTGGCACCGAGTCGGTGC	LpAS6194	gTTACCTCTTCTAGT	GTTTTAGAGCTAGAAATAGCAAGTTAAAATAAGGCTAGTCCGTTATCAACTTGAAAAAGTGGCACCGAGTCGGTGC
edF7a	CFTR F508del HEK293T	PRJNA1055086	edFig7a_LAS327-1-008_S8_L001_R1_001.fastq.gz	edFig7a_LAS327-2-008_S104_L001_R1_001.fastq.gz	edFig7a_LAS327-3-008_S200_L001_R1_001.fastq.gz	PBS10;RTT37	CFTR F508del	NGG2	SE2	LpAS7281	gTCTGTATCTATATTCATCAT	GTTTAAGAGCTAGAAATAGCAAGTTTAAATAAGGCTAGTCCGTTATCAACTTGAAAAAGTGGCACCGAGTCGGTGC	ACCATTAAAGAAAATATCATCTTTGGTGTGAGTTACG	ATGAATATAG	CGCGGTTCTATCTAGTTACGCGTTAAACCAACTAGAA	LpAS4983	GGAGAACTGGAGCCTTCAGA	GTTTTAGAGCTAGAAATAGCAAGTTAAAATAAGGCTAGTCCGTTATCAACTTGAAAAAGTGGCACCGAGTCGGTGC	LpAS6194	gTTACCTCTTCTAGT	GTTTTAGAGCTAGAAATAGCAAGTTAAAATAAGGCTAGTCCGTTATCAACTTGAAAAAGTGGCACCGAGTCGGTGC
edF7a	CFTR F508del HEK293T	PRJNA1055086	edFig7a_LAS327-1-009_S9_L001_R1_001.fastq.gz	edFig7a_LAS327-2-009_S105_L001_R1_001.fastq.gz	edFig7a_LAS327-3-009_S201_L001_R1_001.fastq.gz	PBS10;RTT38	CFTR F508del	NGG2	SE2	LpAS7282	gTCTGTATCTATATTCATCAT	GTTTAAGAGCTAGAAATAGCAAGTTTAAATAAGGCTAGTCCGTTATCAACTTGAAAAAGTGGCACCGAGTCGGTGC	CACCATTAAAGAAAATATCATCTTTGGTGTGAGTTACG	ATGAATATAG	CGCGGTTCTATCTAGTTACGCGTTAAACCAACTAGAA	LpAS4983	GGAGAACTGGAGCCTTCAGA	GTTTTAGAGCTAGAAATAGCAAGTTAAAATAAGGCTAGTCCGTTATCAACTTGAAAAAGTGGCACCGAGTCGGTGC	LpAS6194	gTTACCTCTTCTAGT	GTTTTAGAGCTAGAAATAGCAAGTTAAAATAAGGCTAGTCCGTTATCAACTTGAAAAAGTGGCACCGAGTCGGTGC
edF7a	CFTR F508del HEK293T	PRJNA1055086	edFig7a_LAS327-1-010_S10_L001_R1_001.fastq.gz	edFig7a_LAS327-2-010_S106_L001_R1_001.fastq.gz	edFig7a_LAS327-3-010_S202_L001_R1_001.fastq.gz	PBS10;RTT41	CFTR F508del	NGG2	SE2	LpAS7283	gTCTGTATCTATATTCATCAT	GTTTAAGAGCTAGAAATAGCAAGTTTAAATAAGGCTAGTCCGTTATCAACTTGAAAAAGTGGCACCGAGTCGGTGC	TGGCACCATTAAAGAAAATATCATCTTTGGTGTGAGTTACG	ATGAATATAG	CGCGGTTCTATCTAGTTACGCGTTAAACCAACTAGAA	LpAS4983	GGAGAACTGGAGCCTTCAGA	GTTTTAGAGCTAGAAATAGCAAGTTAAAATAAGGCTAGTCCGTTATCAACTTGAAAAAGTGGCACCGAGTCGGTGC	LpAS6194	gTTACCTCTTCTAGT	GTTTTAGAGCTAGAAATAGCAAGTTAAAATAAGGCTAGTCCGTTATCAACTTGAAAAAGTGGCACCGAGTCGGTGC
edF7a	CFTR F508del HEK293T	PRJNA1055086	edFig7a_LAS327-1-011_S11_L001_R1_001.fastq.gz	edFig7a_LAS327-2-011_S107_L001_R1_001.fastq.gz	edFig7a_LAS327-3-011_S203_L001_R1_001.fastq.gz	PBS10;RTT42	CFTR F508del	NGG2	SE2	LpAS7284	gTCTGTATCTATATTCATCAT	GTTTAAGAGCTAGAAATAGCAAGTTTAAATAAGGCTAGTCCGTTATCAACTTGAAAAAGTGGCACCGAGTCGGTGC	CTGGCACCATTAAAGAAAATATCATCTTTGGTGTGAGTTACG	ATGAATATAG	CGCGGTTCTATCTAGTTACGCGTTAAACCAACTAGAA	LpAS4983	GGAGAACTGGAGCCTTCAGA	GTTTTAGAGCTAGAAATAGCAAGTTAAAATAAGGCTAGTCCGTTATCAACTTGAAAAAGTGGCACCGAGTCGGTGC	LpAS6194	gTTACCTCTTCTAGT	GTTTTAGAGCTAGAAATAGCAAGTTAAAATAAGGCTAGTCCGTTATCAACTTGAAAAAGTGGCACCGAGTCGGTGC
edF7a	CFTR F508del HEK293T	PRJNA1055086	edFig7a_LAS327-1-012_S12_L001_R1_001.fastq.gz	edFig7a_LAS327-2-012_S108_L001_R1_001.fastq.gz	edFig7a_LAS327-3-012_S204_L001_R1_001.fastq.gz	PBS10;RTT43	CFTR F508del	NGG2	SE2	LpAS7285	gTCTGTATCTATATTCATCAT	GTTTAAGAGCTAGAAATAGCAAGTTTAAATAAGGCTAGTCCGTTATCAACTTGAAAAAGTGGCACCGAGTCGGTGC	CCTGGCACCATTAAAGAAAATATCATCTTTGGTGTGAGTTACG	ATGAATATAG	CGCGGTTCTATCTAGTTACGCGTTAAACCAACTAGAA	LpAS4983	GGAGAACTGGAGCCTTCAGA	GTTTTAGAGCTAGAAATAGCAAGTTAAAATAAGGCTAGTCCGTTATCAACTTGAAAAAGTGGCACCGAGTCGGTGC	LpAS6194	gTTACCTCTTCTAGT	GTTTTAGAGCTAGAAATAGCAAGTTAAAATAAGGCTAGTCCGTTATCAACTTGAAAAAGTGGCACCGAGTCGGTGC
edF7a	CFTR F508del HEK293T	PRJNA1055086	edFig7a_LAS327-1-013_S13_L001_R1_001.fastq.gz	edFig7a_LAS327-2-013_S109_L001_R1_001.fastq.gz	edFig7a_LAS327-3-013_S205_L001_R1_001.fastq.gz	PBS11;RTT30	CFTR F508del	NGG2	SE2	LpAS7286	gTCTGTATCTATATTCATCAT	GTTTAAGAGCTAGAAATAGCAAGTTTAAATAAGGCTAGTCCGTTATCAACTTGAAAAAGTGGCACCGAGTCGGTGC	AAGAAAATATCATCTTTGGTGTGAGTTACG	ATGAATATAGA	CGCGGTTCTATCTAGTTACGCGTTAAACCAACTAGAA	LpAS4983	GGAGAACTGGAGCCTTCAGA	GTTTTAGAGCTAGAAATAGCAAGTTAAAATAAGGCTAGTCCGTTATCAACTTGAAAAAGTGGCACCGAGTCGGTGC	LpAS6194	gTTACCTCTTCTAGT	GTTTTAGAGCTAGAAATAGCAAGTTAAAATAAGGCTAGTCCGTTATCAACTTGAAAAAGTGGCACCGAGTCGGTGC
edF7a	CFTR F508del HEK293T	PRJNA1055086	edFig7a_LAS327-1-014_S14_L001_R1_001.fastq.gz	edFig7a_LAS327-2-014_S110_L001_R1_001.fastq.gz	edFig7a_LAS327-3-014_S206_L001_R1_001.fastq.gz	PBS11;RTT31	CFTR F508del	NGG2	SE2	LpAS7287	gTCTGTATCTATATTCATCAT	GTTTAAGAGCTAGAAATAGCAAGTTTAAATAAGGCTAGTCCGTTATCAACTTGAAAAAGTGGCACCGAGTCGGTGC	AAAGAAAATATCATCTTTGGTGTGAGTTACG	ATGAATATAGA	CGCGGTTCTATCTAGTTACGCGTTAAACCAACTAGAA	LpAS4983	GGAGAACTGGAGCCTTCAGA	GTTTTAGAGCTAGAAATAGCAAGTTAAAATAAGGCTAGTCCGTTATCAACTTGAAAAAGTGGCACCGAGTCGGTGC	LpAS6194	gTTACCTCTTCTAGT	GTTTTAGAGCTAGAAATAGCAAGTTAAAATAAGGCTAGTCCGTTATCAACTTGAAAAAGTGGCACCGAGTCGGTGC
edF7a	CFTR F508del HEK293T	PRJNA1055086	edFig7a_LAS327-1-015_S15_L001_R1_001.fastq.gz	edFig7a_LAS327-2-015_S111_L001_R1_001.fastq.gz	edFig7a_LAS327-3-015_S207_L001_R1_001.fastq.gz	PBS11;RTT32	CFTR F508del	NGG2	SE2	LpAS7288	gTCTGTATCTATATTCATCAT	GTTTAAGAGCTAGAAATAGCAAGTTTAAATAAGGCTAGTCCGTTATCAACTTGAAAAAGTGGCACCGAGTCGGTGC	TAAAGAAAATATCATCTTTGGTGTGAGTTACG	ATGAATATAGA	CGCGGTTCTATCTAGTTACGCGTTAAACCAACTAGAA	LpAS4983	GGAGAACTGGAGCCTTCAGA	GTTTTAGAGCTAGAAATAGCAAGTTAAAATAAGGCTAGTCCGTTATCAACTTGAAAAAGTGGCACCGAGTCGGTGC	LpAS6194	gTTACCTCTTCTAGT	GTTTTAGAGCTAGAAATAGCAAGTTAAAATAAGGCTAGTCCGTTATCAACTTGAAAAAGTGGCACCGAGTCGGTGC
edF7a	CFTR F508del HEK293T	PRJNA1055086	edFig7a_LAS327-1-016_S16_L001_R1_001.fastq.gz	edFig7a_LAS327-2-016_S112_L001_R1_001.fastq.gz	edFig7a_LAS327-3-016_S208_L001_R1_001.fastq.gz	PBS11;RTT33	CFTR F508del	NGG2	SE2	LpAS7289	gTCTGTATCTATATTCATCAT	GTTTAAGAGCTAGAAATAGCAAGTTTAAATAAGGCTAGTCCGTTATCAACTTGAAAAAGTGGCACCGAGTCGGTGC	TTAAAGAAAATATCATCTTTGGTGTGAGTTACG	ATGAATATAGA	CGCGGTTCTATCTAGTTACGCGTTAAACCAACTAGAA	LpAS4983	GGAGAACTGGAGCCTTCAGA	GTTTTAGAGCTAGAAATAGCAAGTTAAAATAAGGCTAGTCCGTTATCAACTTGAAAAAGTGGCACCGAGTCGGTGC	LpAS6194	gTTACCTCTTCTAGT	GTTTTAGAGCTAGAAATAGCAAGTTAAAATAAGGCTAGTCCGTTATCAACTTGAAAAAGTGGCACCGAGTCGGTGC
edF7a	CFTR F508del HEK293T	PRJNA1055086	edFig7a_LAS327-1-017_S17_L001_R1_001.fastq.gz	edFig7a_LAS327-2-017_S113_L001_R1_001.fastq.gz	edFig7a_LAS327-3-017_S209_L001_R1_001.fastq.gz	PBS11;RTT34	CFTR F508del	NGG2	SE2	LpAS7290	gTCTGTATCTATATTCATCAT	GTTTAAGAGCTAGAAATAGCAAGTTTAAATAAGGCTAGTCCGTTATCAACTTGAAAAAGTGGCACCGAGTCGGTGC	ATTAAAGAAAATATCATCTTTGGTGTGAGTTACG	ATGAATATAGA	CGCGGTTCTATCTAGTTACGCGTTAAACCAACTAGAA	LpAS4983	GGAGAACTGGAGCCTTCAGA	GTTTTAGAGCTAGAAATAGCAAGTTAAAATAAGGCTAGTCCGTTATCAACTTGAAAAAGTGGCACCGAGTCGGTGC	LpAS6194	gTTACCTCTTCTAGT	GTTTTAGAGCTAGAAATAGCAAGTTAAAATAAGGCTAGTCCGTTATCAACTTGAAAAAGTGGCACCGAGTCGGTGC
edF7a	CFTR F508del HEK293T	PRJNA1055086	edFig7a_LAS327-1-018_S18_L001_R1_001.fastq.gz	edFig7a_LAS327-2-018_S114_L001_R1_001.fastq.gz	edFig7a_LAS327-3-018_S210_L001_R1_001.fastq.gz	PBS11;RTT35	CFTR F508del	NGG2	SE2	LpAS7291	gTCTGTATCTATATTCATCAT	GTTTAAGAGCTAGAAATAGCAAGTTTAAATAAGGCTAGTCCGTTATCAACTTGAAAAAGTGGCACCGAGTCGGTGC	CATTAAAGAAAATATCATCTTTGGTGTGAGTTACG	ATGAATATAGA	CGCGGTTCTATCTAGTTACGCGTTAAACCAACTAGAA	LpAS4983	GGAGAACTGGAGCCTTCAGA	GTTTTAGAGCTAGAAATAGCAAGTTAAAATAAGGCTAGTCCGTTATCAACTTGAAAAAGTGGCACCGAGTCGGTGC	LpAS6194	gTTACCTCTTCTAGT	GTTTTAGAGCTAGAAATAGCAAGTTAAAATAAGGCTAGTCCGTTATCAACTTGAAAAAGTGGCACCGAGTCGGTGC
edF7a	CFTR F508del HEK293T	PRJNA1055086	edFig7a_LAS327-1-019_S19_L001_R1_001.fastq.gz	edFig7a_LAS327-2-019_S115_L001_R1_001.fastq.gz	edFig7a_LAS327-3-019_S211_L001_R1_001.fastq.gz	PBS11;RTT36	CFTR F508del	NGG2	SE2	LpAS7292	gTCTGTATCTATATTCATCAT	GTTTAAGAGCTAGAAATAGCAAGTTTAAATAAGGCTAGTCCGTTATCAACTTGAAAAAGTGGCACCGAGTCGGTGC	CCATTAAAGAAAATATCATCTTTGGTGTGAGTTACG	ATGAATATAGA	CGCGGTTCTATCTAGTTACGCGTTAAACCAACTAGAA	LpAS4983	GGAGAACTGGAGCCTTCAGA	GTTTTAGAGCTAGAAATAGCAAGTTAAAATAAGGCTAGTCCGTTATCAACTTGAAAAAGTGGCACCGAGTCGGTGC	LpAS6194	gTTACCTCTTCTAGT	GTTTTAGAGCTAGAAATAGCAAGTTAAAATAAGGCTAGTCCGTTATCAACTTGAAAAAGTGGCACCGAGTCGGTGC
edF7a	CFTR F508del HEK293T	PRJNA1055086	edFig7a_LAS327-1-020_S20_L001_R1_001.fastq.gz	edFig7a_LAS327-2-020_S116_L001_R1_001.fastq.gz	edFig7a_LAS327-3-020_S212_L001_R1_001.fastq.gz	PBS11;RTT37	CFTR F508del	NGG2	SE2	LpAS7293	gTCTGTATCTATATTCATCAT	GTTTAAGAGCTAGAAATAGCAAGTTTAAATAAGGCTAGTCCGTTATCAACTTGAAAAAGTGGCACCGAGTCGGTGC	ACCATTAAAGAAAATATCATCTTTGGTGTGAGTTACG	ATGAATATAGA	CGCGGTTCTATCTAGTTACGCGTTAAACCAACTAGAA	LpAS4983	GGAGAACTGGAGCCTTCAGA	GTTTTAGAGCTAGAAATAGCAAGTTAAAATAAGGCTAGTCCGTTATCAACTTGAAAAAGTGGCACCGAGTCGGTGC	LpAS6194	gTTACCTCTTCTAGT	GTTTTAGAGCTAGAAATAGCAAGTTAAAATAAGGCTAGTCCGTTATCAACTTGAAAAAGTGGCACCGAGTCGGTGC
edF7a	CFTR F508del HEK293T	PRJNA1055086	edFig7a_LAS327-1-021_S21_L001_R1_001.fastq.gz	edFig7a_LAS327-2-021_S117_L001_R1_001.fastq.gz	edFig7a_LAS327-3-021_S213_L001_R1_001.fastq.gz	PBS11;RTT38	CFTR F508del	NGG2	SE2	LpAS7294	gTCTGTATCTATATTCATCAT	GTTTAAGAGCTAGAAATAGCAAGTTTAAATAAGGCTAGTCCGTTATCAACTTGAAAAAGTGGCACCGAGTCGGTGC	CACCATTAAAGAAAATATCATCTTTGGTGTGAGTTACG	ATGAATATAGA	CGCGGTTCTATCTAGTTACGCGTTAAACCAACTAGAA	LpAS4983	GGAGAACTGGAGCCTTCAGA	GTTTTAGAGCTAGAAATAGCAAGTTAAAATAAGGCTAGTCCGTTATCAACTTGAAAAAGTGGCACCGAGTCGGTGC	LpAS6194	gTTACCTCTTCTAGT	GTTTTAGAGCTAGAAATAGCAAGTTAAAATAAGGCTAGTCCGTTATCAACTTGAAAAAGTGGCACCGAGTCGGTGC
edF7a	CFTR F508del HEK293T	PRJNA1055086	edFig7a_LAS327-1-022_S22_L001_R1_001.fastq.gz	edFig7a_LAS327-2-022_S118_L001_R1_001.fastq.gz	edFig7a_LAS327-3-022_S214_L001_R1_001.fastq.gz	PBS11;RTT41	CFTR F508del	NGG2	SE2	LpAS7295	gTCTGTATCTATATTCATCAT	GTTTAAGAGCTAGAAATAGCAAGTTTAAATAAGGCTAGTCCGTTATCAACTTGAAAAAGTGGCACCGAGTCGGTGC	TGGCACCATTAAAGAAAATATCATCTTTGGTGTGAGTTACG	ATGAATATAGA	CGCGGTTCTATCTAGTTACGCGTTAAACCAACTAGAA	LpAS4983	GGAGAACTGGAGCCTTCAGA	GTTTTAGAGCTAGAAATAGCAAGTTAAAATAAGGCTAGTCCGTTATCAACTTGAAAAAGTGGCACCGAGTCGGTGC	LpAS6194	gTTACCTCTTCTAGT	GTTTTAGAGCTAGAAATAGCAAGTTAAAATAAGGCTAGTCCGTTATCAACTTGAAAAAGTGGCACCGAGTCGGTGC
edF7a	CFTR F508del HEK293T	PRJNA1055086	edFig7a_LAS327-1-023_S23_L001_R1_001.fastq.gz	edFig7a_LAS327-2-023_S119_L001_R1_001.fastq.gz	edFig7a_LAS327-3-023_S215_L001_R1_001.fastq.gz	PBS11;RTT42	CFTR F508del	NGG2	SE2	LpAS7296	gTCTGTATCTATATTCATCAT	GTTTAAGAGCTAGAAATAGCAAGTTTAAATAAGGCTAGTCCGTTATCAACTTGAAAAAGTGGCACCGAGTCGGTGC	CTGGCACCATTAAAGAAAATATCATCTTTGGTGTGAGTTACG	ATGAATATAGA	CGCGGTTCTATCTAGTTACGCGTTAAACCAACTAGAA	LpAS4983	GGAGAACTGGAGCCTTCAGA	GTTTTAGAGCTAGAAATAGCAAGTTAAAATAAGGCTAGTCCGTTATCAACTTGAAAAAGTGGCACCGAGTCGGTGC	LpAS6194	gTTACCTCTTCTAGT	GTTTTAGAGCTAGAAATAGCAAGTTAAAATAAGGCTAGTCCGTTATCAACTTGAAAAAGTGGCACCGAGTCGGTGC
edF7a	CFTR F508del HEK293T	PRJNA1055086	edFig7a_LAS327-1-024_S24_L001_R1_001.fastq.gz	edFig7a_LAS327-2-024_S120_L001_R1_001.fastq.gz	edFig7a_LAS327-3-024_S216_L001_R1_001.fastq.gz	PBS11;RTT43	CFTR F508del	NGG2	SE2	LpAS7297	gTCTGTATCTATATTCATCAT	GTTTAAGAGCTAGAAATAGCAAGTTTAAATAAGGCTAGTCCGTTATCAACTTGAAAAAGTGGCACCGAGTCGGTGC	CCTGGCACCATTAAAGAAAATATCATCTTTGGTGTGAGTTACG	ATGAATATAGA	CGCGGTTCTATCTAGTTACGCGTTAAACCAACTAGAA	LpAS4983	GGAGAACTGGAGCCTTCAGA	GTTTTAGAGCTAGAAATAGCAAGTTAAAATAAGGCTAGTCCGTTATCAACTTGAAAAAGTGGCACCGAGTCGGTGC	LpAS6194	gTTACCTCTTCTAGT	GTTTTAGAGCTAGAAATAGCAAGTTAAAATAAGGCTAGTCCGTTATCAACTTGAAAAAGTGGCACCGAGTCGGTGC
edF7a	CFTR F508del HEK293T	PRJNA1055086	edFig7a_LAS327-1-025_S25_L001_R1_001.fastq.gz	edFig7a_LAS327-2-025_S121_L001_R1_001.fastq.gz	edFig7a_LAS327-3-025_S217_L001_R1_001.fastq.gz	PBS12;RTT30	CFTR F508del	NGG2	SE2	LpAS7298	gTCTGTATCTATATTCATCAT	GTTTAAGAGCTAGAAATAGCAAGTTTAAATAAGGCTAGTCCGTTATCAACTTGAAAAAGTGGCACCGAGTCGGTGC	AAGAAAATATCATCTTTGGTGTGAGTTACG	ATGAATATAGAT	CGCGGTTCTATCTAGTTACGCGTTAAACCAACTAGAA	LpAS4983	GGAGAACTGGAGCCTTCAGA	GTTTTAGAGCTAGAAATAGCAAGTTAAAATAAGGCTAGTCCGTTATCAACTTGAAAAAGTGGCACCGAGTCGGTGC	LpAS6194	gTTACCTCTTCTAGT	GTTTTAGAGCTAGAAATAGCAAGTTAAAATAAGGCTAGTCCGTTATCAACTTGAAAAAGTGGCACCGAGTCGGTGC
edF7a	CFTR F508del HEK293T	PRJNA1055086	edFig7a_LAS327-1-026_S26_L001_R1_001.fastq.gz	edFig7a_LAS327-2-026_S122_L001_R1_001.fastq.gz	edFig7a_LAS327-3-026_S218_L001_R1_001.fastq.gz	PBS12;RTT31	CFTR F508del	NGG2	SE2	LpAS7299	gTCTGTATCTATATTCATCAT	GTTTAAGAGCTAGAAATAGCAAGTTTAAATAAGGCTAGTCCGTTATCAACTTGAAAAAGTGGCACCGAGTCGGTGC	AAAGAAAATATCATCTTTGGTGTGAGTTACG	ATGAATATAGAT	CGCGGTTCTATCTAGTTACGCGTTAAACCAACTAGAA	LpAS4983	GGAGAACTGGAGCCTTCAGA	GTTTTAGAGCTAGAAATAGCAAGTTAAAATAAGGCTAGTCCGTTATCAACTTGAAAAAGTGGCACCGAGTCGGTGC	LpAS6194	gTTACCTCTTCTAGT	GTTTTAGAGCTAGAAATAGCAAGTTAAAATAAGGCTAGTCCGTTATCAACTTGAAAAAGTGGCACCGAGTCGGTGC
edF7a	CFTR F508del HEK293T	PRJNA1055086	edFig7a_LAS327-1-027_S27_L001_R1_001.fastq.gz	edFig7a_LAS327-2-027_S123_L001_R1_001.fastq.gz	edFig7a_LAS327-3-027_S219_L001_R1_001.fastq.gz	PBS12;RTT32	CFTR F508del	NGG2	SE2	LpAS7300	gTCTGTATCTATATTCATCAT	GTTTAAGAGCTAGAAATAGCAAGTTTAAATAAGGCTAGTCCGTTATCAACTTGAAAAAGTGGCACCGAGTCGGTGC	TAAAGAAAATATCATCTTTGGTGTGAGTTACG	ATGAATATAGAT	CGCGGTTCTATCTAGTTACGCGTTAAACCAACTAGAA	LpAS4983	GGAGAACTGGAGCCTTCAGA	GTTTTAGAGCTAGAAATAGCAAGTTAAAATAAGGCTAGTCCGTTATCAACTTGAAAAAGTGGCACCGAGTCGGTGC	LpAS6194	gTTACCTCTTCTAGT	GTTTTAGAGCTAGAAATAGCAAGTTAAAATAAGGCTAGTCCGTTATCAACTTGAAAAAGTGGCACCGAGTCGGTGC
edF7a	CFTR F508del HEK293T	PRJNA1055086	edFig7a_LAS327-1-028_S28_L001_R1_001.fastq.gz	edFig7a_LAS327-2-028_S124_L001_R1_001.fastq.gz	edFig7a_LAS327-3-028_S220_L001_R1_001.fastq.gz	PBS12;RTT33	CFTR F508del	NGG2	SE2	LpAS7301	gTCTGTATCTATATTCATCAT	GTTTAAGAGCTAGAAATAGCAAGTTTAAATAAGGCTAGTCCGTTATCAACTTGAAAAAGTGGCACCGAGTCGGTGC	TTAAAGAAAATATCATCTTTGGTGTGAGTTACG	ATGAATATAGAT	CGCGGTTCTATCTAGTTACGCGTTAAACCAACTAGAA	LpAS4983	GGAGAACTGGAGCCTTCAGA	GTTTTAGAGCTAGAAATAGCAAGTTAAAATAAGGCTAGTCCGTTATCAACTTGAAAAAGTGGCACCGAGTCGGTGC	LpAS6194	gTTACCTCTTCTAGT	GTTTTAGAGCTAGAAATAGCAAGTTAAAATAAGGCTAGTCCGTTATCAACTTGAAAAAGTGGCACCGAGTCGGTGC
edF7a	CFTR F508del HEK293T	PRJNA1055086	edFig7a_LAS327-1-029_S29_L001_R1_001.fastq.gz	edFig7a_LAS327-2-029_S125_L001_R1_001.fastq.gz	edFig7a_LAS327-3-029_S221_L001_R1_001.fastq.gz	PBS12;RTT34	CFTR F508del	NGG2	SE2	LpAS7302	gTCTGTATCTATATTCATCAT	GTTTAAGAGCTAGAAATAGCAAGTTTAAATAAGGCTAGTCCGTTATCAACTTGAAAAAGTGGCACCGAGTCGGTGC	ATTAAAGAAAATATCATCTTTGGTGTGAGTTACG	ATGAATATAGAT	CGCGGTTCTATCTAGTTACGCGTTAAACCAACTAGAA	LpAS4983	GGAGAACTGGAGCCTTCAGA	GTTTTAGAGCTAGAAATAGCAAGTTAAAATAAGGCTAGTCCGTTATCAACTTGAAAAAGTGGCACCGAGTCGGTGC	LpAS6194	gTTACCTCTTCTAGT	GTTTTAGAGCTAGAAATAGCAAGTTAAAATAAGGCTAGTCCGTTATCAACTTGAAAAAGTGGCACCGAGTCGGTGC
edF7a	CFTR F508del HEK293T	PRJNA1055086	edFig7a_LAS327-1-030_S30_L001_R1_001.fastq.gz	edFig7a_LAS327-2-030_S126_L001_R1_001.fastq.gz	edFig7a_LAS327-3-030_S222_L001_R1_001.fastq.gz	PBS12;RTT35	CFTR F508del	NGG2	SE2	LpAS7303	gTCTGTATCTATATTCATCAT	GTTTAAGAGCTAGAAATAGCAAGTTTAAATAAGGCTAGTCCGTTATCAACTTGAAAAAGTGGCACCGAGTCGGTGC	CATTAAAGAAAATATCATCTTTGGTGTGAGTTACG	ATGAATATAGAT	CGCGGTTCTATCTAGTTACGCGTTAAACCAACTAGAA	LpAS4983	GGAGAACTGGAGCCTTCAGA	GTTTTAGAGCTAGAAATAGCAAGTTAAAATAAGGCTAGTCCGTTATCAACTTGAAAAAGTGGCACCGAGTCGGTGC	LpAS6194	gTTACCTCTTCTAGT	GTTTTAGAGCTAGAAATAGCAAGTTAAAATAAGGCTAGTCCGTTATCAACTTGAAAAAGTGGCACCGAGTCGGTGC
edF7a	CFTR F508del HEK293T	PRJNA1055086	edFig7a_LAS327-1-031_S31_L001_R1_001.fastq.gz	edFig7a_LAS327-2-031_S127_L001_R1_001.fastq.gz	edFig7a_LAS327-3-031_S223_L001_R1_001.fastq.gz	PBS12;RTT36	CFTR F508del	NGG2	SE2	LpAS7304	gTCTGTATCTATATTCATCAT	GTTTAAGAGCTAGAAATAGCAAGTTTAAATAAGGCTAGTCCGTTATCAACTTGAAAAAGTGGCACCGAGTCGGTGC	CCATTAAAGAAAATATCATCTTTGGTGTGAGTTACG	ATGAATATAGAT	CGCGGTTCTATCTAGTTACGCGTTAAACCAACTAGAA	LpAS4983	GGAGAACTGGAGCCTTCAGA	GTTTTAGAGCTAGAAATAGCAAGTTAAAATAAGGCTAGTCCGTTATCAACTTGAAAAAGTGGCACCGAGTCGGTGC	LpAS6194	gTTACCTCTTCTAGT	GTTTTAGAGCTAGAAATAGCAAGTTAAAATAAGGCTAGTCCGTTATCAACTTGAAAAAGTGGCACCGAGTCGGTGC
edF7a	CFTR F508del HEK293T	PRJNA1055086	edFig7a_LAS327-1-032_S32_L001_R1_001.fastq.gz	edFig7a_LAS327-2-032_S128_L001_R1_001.fastq.gz	edFig7a_LAS327-3-032_S224_L001_R1_001.fastq.gz	PBS12;RTT37	CFTR F508del	NGG2	SE2	LpAS7305	gTCTGTATCTATATTCATCAT	GTTTAAGAGCTAGAAATAGCAAGTTTAAATAAGGCTAGTCCGTTATCAACTTGAAAAAGTGGCACCGAGTCGGTGC	ACCATTAAAGAAAATATCATCTTTGGTGTGAGTTACG	ATGAATATAGAT	CGCGGTTCTATCTAGTTACGCGTTAAACCAACTAGAA	LpAS4983	GGAGAACTGGAGCCTTCAGA	GTTTTAGAGCTAGAAATAGCAAGTTAAAATAAGGCTAGTCCGTTATCAACTTGAAAAAGTGGCACCGAGTCGGTGC	LpAS6194	gTTACCTCTTCTAGT	GTTTTAGAGCTAGAAATAGCAAGTTAAAATAAGGCTAGTCCGTTATCAACTTGAAAAAGTGGCACCGAGTCGGTGC
edF7a	CFTR F508del HEK293T	PRJNA1055086	edFig7a_LAS327-1-033_S33_L001_R1_001.fastq.gz	edFig7a_LAS327-2-033_S129_L001_R1_001.fastq.gz	edFig7a_LAS327-3-033_S225_L001_R1_001.fastq.gz	PBS12;RTT38	CFTR F508del	NGG2	SE2	LpAS7306	gTCTGTATCTATATTCATCAT	GTTTAAGAGCTAGAAATAGCAAGTTTAAATAAGGCTAGTCCGTTATCAACTTGAAAAAGTGGCACCGAGTCGGTGC	CACCATTAAAGAAAATATCATCTTTGGTGTGAGTTACG	ATGAATATAGAT	CGCGGTTCTATCTAGTTACGCGTTAAACCAACTAGAA	LpAS4983	GGAGAACTGGAGCCTTCAGA	GTTTTAGAGCTAGAAATAGCAAGTTAAAATAAGGCTAGTCCGTTATCAACTTGAAAAAGTGGCACCGAGTCGGTGC	LpAS6194	gTTACCTCTTCTAGT	GTTTTAGAGCTAGAAATAGCAAGTTAAAATAAGGCTAGTCCGTTATCAACTTGAAAAAGTGGCACCGAGTCGGTGC
edF7a	CFTR F508del HEK293T	PRJNA1055086	edFig7a_LAS327-1-034_S34_L001_R1_001.fastq.gz	edFig7a_LAS327-2-034_S130_L001_R1_001.fastq.gz	edFig7a_LAS327-3-034_S226_L001_R1_001.fastq.gz	PBS12;RTT41	CFTR F508del	NGG2	SE2	LpAS7307	gTCTGTATCTATATTCATCAT	GTTTAAGAGCTAGAAATAGCAAGTTTAAATAAGGCTAGTCCGTTATCAACTTGAAAAAGTGGCACCGAGTCGGTGC	TGGCACCATTAAAGAAAATATCATCTTTGGTGTGAGTTACG	ATGAATATAGAT	CGCGGTTCTATCTAGTTACGCGTTAAACCAACTAGAA	LpAS4983	GGAGAACTGGAGCCTTCAGA	GTTTTAGAGCTAGAAATAGCAAGTTAAAATAAGGCTAGTCCGTTATCAACTTGAAAAAGTGGCACCGAGTCGGTGC	LpAS6194	gTTACCTCTTCTAGT	GTTTTAGAGCTAGAAATAGCAAGTTAAAATAAGGCTAGTCCGTTATCAACTTGAAAAAGTGGCACCGAGTCGGTGC
edF7a	CFTR F508del HEK293T	PRJNA1055086	edFig7a_LAS327-1-035_S35_L001_R1_001.fastq.gz	edFig7a_LAS327-2-035_S131_L001_R1_001.fastq.gz	edFig7a_LAS327-3-035_S227_L001_R1_001.fastq.gz	PBS12;RTT42	CFTR F508del	NGG2	SE2	LpAS7308	gTCTGTATCTATATTCATCAT	GTTTAAGAGCTAGAAATAGCAAGTTTAAATAAGGCTAGTCCGTTATCAACTTGAAAAAGTGGCACCGAGTCGGTGC	CTGGCACCATTAAAGAAAATATCATCTTTGGTGTGAGTTACG	ATGAATATAGAT	CGCGGTTCTATCTAGTTACGCGTTAAACCAACTAGAA	LpAS4983	GGAGAACTGGAGCCTTCAGA	GTTTTAGAGCTAGAAATAGCAAGTTAAAATAAGGCTAGTCCGTTATCAACTTGAAAAAGTGGCACCGAGTCGGTGC	LpAS6194	gTTACCTCTTCTAGT	GTTTTAGAGCTAGAAATAGCAAGTTAAAATAAGGCTAGTCCGTTATCAACTTGAAAAAGTGGCACCGAGTCGGTGC
edF7a	CFTR F508del HEK293T	PRJNA1055086	edFig7a_LAS327-1-036_S36_L001_R1_001.fastq.gz	edFig7a_LAS327-2-036_S132_L001_R1_001.fastq.gz	edFig7a_LAS327-3-036_S228_L001_R1_001.fastq.gz	PBS12;RTT43	CFTR F508del	NGG2	SE2	LpAS7309	gTCTGTATCTATATTCATCAT	GTTTAAGAGCTAGAAATAGCAAGTTTAAATAAGGCTAGTCCGTTATCAACTTGAAAAAGTGGCACCGAGTCGGTGC	CCTGGCACCATTAAAGAAAATATCATCTTTGGTGTGAGTTACG	ATGAATATAGAT	CGCGGTTCTATCTAGTTACGCGTTAAACCAACTAGAA	LpAS4983	GGAGAACTGGAGCCTTCAGA	GTTTTAGAGCTAGAAATAGCAAGTTAAAATAAGGCTAGTCCGTTATCAACTTGAAAAAGTGGCACCGAGTCGGTGC	LpAS6194	gTTACCTCTTCTAGT	GTTTTAGAGCTAGAAATAGCAAGTTAAAATAAGGCTAGTCCGTTATCAACTTGAAAAAGTGGCACCGAGTCGGTGC
edF7a	CFTR F508del HEK293T	PRJNA1055086	edFig7a_LAS327-1-037_S37_L001_R1_001.fastq.gz	edFig7a_LAS327-2-037_S133_L001_R1_001.fastq.gz	edFig7a_LAS327-3-037_S229_L001_R1_001.fastq.gz	PBS13;RTT30	CFTR F508del	NGG2	SE2	LpAS7310	gTCTGTATCTATATTCATCAT	GTTTAAGAGCTAGAAATAGCAAGTTTAAATAAGGCTAGTCCGTTATCAACTTGAAAAAGTGGCACCGAGTCGGTGC	AAGAAAATATCATCTTTGGTGTGAGTTACG	ATGAATATAGATA	CGCGGTTCTATCTAGTTACGCGTTAAACCAACTAGAA	LpAS4983	GGAGAACTGGAGCCTTCAGA	GTTTTAGAGCTAGAAATAGCAAGTTAAAATAAGGCTAGTCCGTTATCAACTTGAAAAAGTGGCACCGAGTCGGTGC	LpAS6194	gTTACCTCTTCTAGT	GTTTTAGAGCTAGAAATAGCAAGTTAAAATAAGGCTAGTCCGTTATCAACTTGAAAAAGTGGCACCGAGTCGGTGC
edF7a	CFTR F508del HEK293T	PRJNA1055086	edFig7a_LAS327-1-038_S38_L001_R1_001.fastq.gz	edFig7a_LAS327-2-038_S134_L001_R1_001.fastq.gz	edFig7a_LAS327-3-038_S230_L001_R1_001.fastq.gz	PBS13;RTT31	CFTR F508del	NGG2	SE2	LpAS7311	gTCTGTATCTATATTCATCAT	GTTTAAGAGCTAGAAATAGCAAGTTTAAATAAGGCTAGTCCGTTATCAACTTGAAAAAGTGGCACCGAGTCGGTGC	AAAGAAAATATCATCTTTGGTGTGAGTTACG	ATGAATATAGATA	CGCGGTTCTATCTAGTTACGCGTTAAACCAACTAGAA	LpAS4983	GGAGAACTGGAGCCTTCAGA	GTTTTAGAGCTAGAAATAGCAAGTTAAAATAAGGCTAGTCCGTTATCAACTTGAAAAAGTGGCACCGAGTCGGTGC	LpAS6194	gTTACCTCTTCTAGT	GTTTTAGAGCTAGAAATAGCAAGTTAAAATAAGGCTAGTCCGTTATCAACTTGAAAAAGTGGCACCGAGTCGGTGC
edF7a	CFTR F508del HEK293T	PRJNA1055086	edFig7a_LAS327-1-039_S39_L001_R1_001.fastq.gz	edFig7a_LAS327-2-039_S135_L001_R1_001.fastq.gz	edFig7a_LAS327-3-039_S231_L001_R1_001.fastq.gz	PBS13;RTT32	CFTR F508del	NGG2	SE2	LpAS7312	gTCTGTATCTATATTCATCAT	GTTTAAGAGCTAGAAATAGCAAGTTTAAATAAGGCTAGTCCGTTATCAACTTGAAAAAGTGGCACCGAGTCGGTGC	TAAAGAAAATATCATCTTTGGTGTGAGTTACG	ATGAATATAGATA	CGCGGTTCTATCTAGTTACGCGTTAAACCAACTAGAA	LpAS4983	GGAGAACTGGAGCCTTCAGA	GTTTTAGAGCTAGAAATAGCAAGTTAAAATAAGGCTAGTCCGTTATCAACTTGAAAAAGTGGCACCGAGTCGGTGC	LpAS6194	gTTACCTCTTCTAGT	GTTTTAGAGCTAGAAATAGCAAGTTAAAATAAGGCTAGTCCGTTATCAACTTGAAAAAGTGGCACCGAGTCGGTGC
edF7a	CFTR F508del HEK293T	PRJNA1055086	edFig7a_LAS327-1-040_S40_L001_R1_001.fastq.gz	edFig7a_LAS327-2-040_S136_L001_R1_001.fastq.gz	edFig7a_LAS327-3-040_S232_L001_R1_001.fastq.gz	PBS13;RTT33	CFTR F508del	NGG2	SE2	LpAS7313	gTCTGTATCTATATTCATCAT	GTTTAAGAGCTAGAAATAGCAAGTTTAAATAAGGCTAGTCCGTTATCAACTTGAAAAAGTGGCACCGAGTCGGTGC	TTAAAGAAAATATCATCTTTGGTGTGAGTTACG	ATGAATATAGATA	CGCGGTTCTATCTAGTTACGCGTTAAACCAACTAGAA	LpAS4983	GGAGAACTGGAGCCTTCAGA	GTTTTAGAGCTAGAAATAGCAAGTTAAAATAAGGCTAGTCCGTTATCAACTTGAAAAAGTGGCACCGAGTCGGTGC	LpAS6194	gTTACCTCTTCTAGT	GTTTTAGAGCTAGAAATAGCAAGTTAAAATAAGGCTAGTCCGTTATCAACTTGAAAAAGTGGCACCGAGTCGGTGC
edF7a	CFTR F508del HEK293T	PRJNA1055086	edFig7a_LAS327-1-041_S41_L001_R1_001.fastq.gz	edFig7a_LAS327-2-041_S137_L001_R1_001.fastq.gz	edFig7a_LAS327-3-041_S233_L001_R1_001.fastq.gz	PBS13;RTT34	CFTR F508del	NGG2	SE2	LpAS7314	gTCTGTATCTATATTCATCAT	GTTTAAGAGCTAGAAATAGCAAGTTTAAATAAGGCTAGTCCGTTATCAACTTGAAAAAGTGGCACCGAGTCGGTGC	ATTAAAGAAAATATCATCTTTGGTGTGAGTTACG	ATGAATATAGATA	CGCGGTTCTATCTAGTTACGCGTTAAACCAACTAGAA	LpAS4983	GGAGAACTGGAGCCTTCAGA	GTTTTAGAGCTAGAAATAGCAAGTTAAAATAAGGCTAGTCCGTTATCAACTTGAAAAAGTGGCACCGAGTCGGTGC	LpAS6194	gTTACCTCTTCTAGT	GTTTTAGAGCTAGAAATAGCAAGTTAAAATAAGGCTAGTCCGTTATCAACTTGAAAAAGTGGCACCGAGTCGGTGC
edF7a	CFTR F508del HEK293T	PRJNA1055086	edFig7a_LAS327-1-042_S42_L001_R1_001.fastq.gz	edFig7a_LAS327-2-042_S138_L001_R1_001.fastq.gz	edFig7a_LAS327-3-042_S234_L001_R1_001.fastq.gz	PBS13;RTT35	CFTR F508del	NGG2	SE2	LpAS7315	gTCTGTATCTATATTCATCAT	GTTTAAGAGCTAGAAATAGCAAGTTTAAATAAGGCTAGTCCGTTATCAACTTGAAAAAGTGGCACCGAGTCGGTGC	CATTAAAGAAAATATCATCTTTGGTGTGAGTTACG	ATGAATATAGATA	CGCGGTTCTATCTAGTTACGCGTTAAACCAACTAGAA	LpAS4983	GGAGAACTGGAGCCTTCAGA	GTTTTAGAGCTAGAAATAGCAAGTTAAAATAAGGCTAGTCCGTTATCAACTTGAAAAAGTGGCACCGAGTCGGTGC	LpAS6194	gTTACCTCTTCTAGT	GTTTTAGAGCTAGAAATAGCAAGTTAAAATAAGGCTAGTCCGTTATCAACTTGAAAAAGTGGCACCGAGTCGGTGC
edF7a	CFTR F508del HEK293T	PRJNA1055086	edFig7a_LAS327-1-043_S43_L001_R1_001.fastq.gz	edFig7a_LAS327-2-043_S139_L001_R1_001.fastq.gz	edFig7a_LAS327-3-043_S235_L001_R1_001.fastq.gz	PBS13;RTT36	CFTR F508del	NGG2	SE2	LpAS7316	gTCTGTATCTATATTCATCAT	GTTTAAGAGCTAGAAATAGCAAGTTTAAATAAGGCTAGTCCGTTATCAACTTGAAAAAGTGGCACCGAGTCGGTGC	CCATTAAAGAAAATATCATCTTTGGTGTGAGTTACG	ATGAATATAGATA	CGCGGTTCTATCTAGTTACGCGTTAAACCAACTAGAA	LpAS4983	GGAGAACTGGAGCCTTCAGA	GTTTTAGAGCTAGAAATAGCAAGTTAAAATAAGGCTAGTCCGTTATCAACTTGAAAAAGTGGCACCGAGTCGGTGC	LpAS6194	gTTACCTCTTCTAGT	GTTTTAGAGCTAGAAATAGCAAGTTAAAATAAGGCTAGTCCGTTATCAACTTGAAAAAGTGGCACCGAGTCGGTGC
edF7a	CFTR F508del HEK293T	PRJNA1055086	edFig7a_LAS327-1-044_S44_L001_R1_001.fastq.gz	edFig7a_LAS327-2-044_S140_L001_R1_001.fastq.gz	edFig7a_LAS327-3-044_S236_L001_R1_001.fastq.gz	PBS13;RTT37	CFTR F508del	NGG2	SE2	LpAS7317	gTCTGTATCTATATTCATCAT	GTTTAAGAGCTAGAAATAGCAAGTTTAAATAAGGCTAGTCCGTTATCAACTTGAAAAAGTGGCACCGAGTCGGTGC	ACCATTAAAGAAAATATCATCTTTGGTGTGAGTTACG	ATGAATATAGATA	CGCGGTTCTATCTAGTTACGCGTTAAACCAACTAGAA	LpAS4983	GGAGAACTGGAGCCTTCAGA	GTTTTAGAGCTAGAAATAGCAAGTTAAAATAAGGCTAGTCCGTTATCAACTTGAAAAAGTGGCACCGAGTCGGTGC	LpAS6194	gTTACCTCTTCTAGT	GTTTTAGAGCTAGAAATAGCAAGTTAAAATAAGGCTAGTCCGTTATCAACTTGAAAAAGTGGCACCGAGTCGGTGC
edF7a	CFTR F508del HEK293T	PRJNA1055086	edFig7a_LAS327-1-045_S45_L001_R1_001.fastq.gz	edFig7a_LAS327-2-045_S141_L001_R1_001.fastq.gz	edFig7a_LAS327-3-045_S237_L001_R1_001.fastq.gz	PBS13;RTT38	CFTR F508del	NGG2	SE2	LpAS7318	gTCTGTATCTATATTCATCAT	GTTTAAGAGCTAGAAATAGCAAGTTTAAATAAGGCTAGTCCGTTATCAACTTGAAAAAGTGGCACCGAGTCGGTGC	CACCATTAAAGAAAATATCATCTTTGGTGTGAGTTACG	ATGAATATAGATA	CGCGGTTCTATCTAGTTACGCGTTAAACCAACTAGAA	LpAS4983	GGAGAACTGGAGCCTTCAGA	GTTTTAGAGCTAGAAATAGCAAGTTAAAATAAGGCTAGTCCGTTATCAACTTGAAAAAGTGGCACCGAGTCGGTGC	LpAS6194	gTTACCTCTTCTAGT	GTTTTAGAGCTAGAAATAGCAAGTTAAAATAAGGCTAGTCCGTTATCAACTTGAAAAAGTGGCACCGAGTCGGTGC
edF7a	CFTR F508del HEK293T	PRJNA1055086	edFig7a_LAS327-1-046_S46_L001_R1_001.fastq.gz	edFig7a_LAS327-2-046_S142_L001_R1_001.fastq.gz	edFig7a_LAS327-3-046_S238_L001_R1_001.fastq.gz	PBS13;RTT41	CFTR F508del	NGG2	SE2	LpAS7319	gTCTGTATCTATATTCATCAT	GTTTAAGAGCTAGAAATAGCAAGTTTAAATAAGGCTAGTCCGTTATCAACTTGAAAAAGTGGCACCGAGTCGGTGC	TGGCACCATTAAAGAAAATATCATCTTTGGTGTGAGTTACG	ATGAATATAGATA	CGCGGTTCTATCTAGTTACGCGTTAAACCAACTAGAA	LpAS4983	GGAGAACTGGAGCCTTCAGA	GTTTTAGAGCTAGAAATAGCAAGTTAAAATAAGGCTAGTCCGTTATCAACTTGAAAAAGTGGCACCGAGTCGGTGC	LpAS6194	gTTACCTCTTCTAGT	GTTTTAGAGCTAGAAATAGCAAGTTAAAATAAGGCTAGTCCGTTATCAACTTGAAAAAGTGGCACCGAGTCGGTGC
edF7a	CFTR F508del HEK293T	PRJNA1055086	edFig7a_LAS327-1-047_S47_L001_R1_001.fastq.gz	edFig7a_LAS327-2-047_S143_L001_R1_001.fastq.gz	edFig7a_LAS327-3-047_S239_L001_R1_001.fastq.gz	PBS13;RTT42	CFTR F508del	NGG2	SE2	LpAS7320	gTCTGTATCTATATTCATCAT	GTTTAAGAGCTAGAAATAGCAAGTTTAAATAAGGCTAGTCCGTTATCAACTTGAAAAAGTGGCACCGAGTCGGTGC	CTGGCACCATTAAAGAAAATATCATCTTTGGTGTGAGTTACG	ATGAATATAGATA	CGCGGTTCTATCTAGTTACGCGTTAAACCAACTAGAA	LpAS4983	GGAGAACTGGAGCCTTCAGA	GTTTTAGAGCTAGAAATAGCAAGTTAAAATAAGGCTAGTCCGTTATCAACTTGAAAAAGTGGCACCGAGTCGGTGC	LpAS6194	gTTACCTCTTCTAGT	GTTTTAGAGCTAGAAATAGCAAGTTAAAATAAGGCTAGTCCGTTATCAACTTGAAAAAGTGGCACCGAGTCGGTGC
edF7a	CFTR F508del HEK293T	PRJNA1055086	edFig7a_LAS327-1-048_S48_L001_R1_001.fastq.gz	edFig7a_LAS327-2-048_S144_L001_R1_001.fastq.gz	edFig7a_LAS327-3-048_S240_L001_R1_001.fastq.gz	PBS13;RTT43	CFTR F508del	NGG2	SE2	LpAS7321	gTCTGTATCTATATTCATCAT	GTTTAAGAGCTAGAAATAGCAAGTTTAAATAAGGCTAGTCCGTTATCAACTTGAAAAAGTGGCACCGAGTCGGTGC	CCTGGCACCATTAAAGAAAATATCATCTTTGGTGTGAGTTACG	ATGAATATAGATA	CGCGGTTCTATCTAGTTACGCGTTAAACCAACTAGAA	LpAS4983	GGAGAACTGGAGCCTTCAGA	GTTTTAGAGCTAGAAATAGCAAGTTAAAATAAGGCTAGTCCGTTATCAACTTGAAAAAGTGGCACCGAGTCGGTGC	LpAS6194	gTTACCTCTTCTAGT	GTTTTAGAGCTAGAAATAGCAAGTTAAAATAAGGCTAGTCCGTTATCAACTTGAAAAAGTGGCACCGAGTCGGTGC
edF7a	CFTR F508del HEK293T	PRJNA1055086	edFig7a_LAS327-1-049_S49_L001_R1_001.fastq.gz	edFig7a_LAS327-2-049_S145_L001_R1_001.fastq.gz	edFig7a_LAS327-3-049_S241_L001_R1_001.fastq.gz	PBS14;RTT30	CFTR F508del	NGG2	SE2	LpAS7322	gTCTGTATCTATATTCATCAT	GTTTAAGAGCTAGAAATAGCAAGTTTAAATAAGGCTAGTCCGTTATCAACTTGAAAAAGTGGCACCGAGTCGGTGC	AAGAAAATATCATCTTTGGTGTGAGTTACG	ATGAATATAGATAC	CGCGGTTCTATCTAGTTACGCGTTAAACCAACTAGAA	LpAS4983	GGAGAACTGGAGCCTTCAGA	GTTTTAGAGCTAGAAATAGCAAGTTAAAATAAGGCTAGTCCGTTATCAACTTGAAAAAGTGGCACCGAGTCGGTGC	LpAS6194	gTTACCTCTTCTAGT	GTTTTAGAGCTAGAAATAGCAAGTTAAAATAAGGCTAGTCCGTTATCAACTTGAAAAAGTGGCACCGAGTCGGTGC
edF7a	CFTR F508del HEK293T	PRJNA1055086	edFig7a_LAS327-1-050_S50_L001_R1_001.fastq.gz	edFig7a_LAS327-2-050_S146_L001_R1_001.fastq.gz	edFig7a_LAS327-3-050_S242_L001_R1_001.fastq.gz	PBS14;RTT31	CFTR F508del	NGG2	SE2	LpAS7323	gTCTGTATCTATATTCATCAT	GTTTAAGAGCTAGAAATAGCAAGTTTAAATAAGGCTAGTCCGTTATCAACTTGAAAAAGTGGCACCGAGTCGGTGC	AAAGAAAATATCATCTTTGGTGTGAGTTACG	ATGAATATAGATAC	CGCGGTTCTATCTAGTTACGCGTTAAACCAACTAGAA	LpAS4983	GGAGAACTGGAGCCTTCAGA	GTTTTAGAGCTAGAAATAGCAAGTTAAAATAAGGCTAGTCCGTTATCAACTTGAAAAAGTGGCACCGAGTCGGTGC	LpAS6194	gTTACCTCTTCTAGT	GTTTTAGAGCTAGAAATAGCAAGTTAAAATAAGGCTAGTCCGTTATCAACTTGAAAAAGTGGCACCGAGTCGGTGC
edF7a	CFTR F508del HEK293T	PRJNA1055086	edFig7a_LAS327-1-051_S51_L001_R1_001.fastq.gz	edFig7a_LAS327-2-051_S147_L001_R1_001.fastq.gz	edFig7a_LAS327-3-051_S243_L001_R1_001.fastq.gz	PBS14;RTT32	CFTR F508del	NGG2	SE2	LpAS7324	gTCTGTATCTATATTCATCAT	GTTTAAGAGCTAGAAATAGCAAGTTTAAATAAGGCTAGTCCGTTATCAACTTGAAAAAGTGGCACCGAGTCGGTGC	TAAAGAAAATATCATCTTTGGTGTGAGTTACG	ATGAATATAGATAC	CGCGGTTCTATCTAGTTACGCGTTAAACCAACTAGAA	LpAS4983	GGAGAACTGGAGCCTTCAGA	GTTTTAGAGCTAGAAATAGCAAGTTAAAATAAGGCTAGTCCGTTATCAACTTGAAAAAGTGGCACCGAGTCGGTGC	LpAS6194	gTTACCTCTTCTAGT	GTTTTAGAGCTAGAAATAGCAAGTTAAAATAAGGCTAGTCCGTTATCAACTTGAAAAAGTGGCACCGAGTCGGTGC
edF7a	CFTR F508del HEK293T	PRJNA1055086	edFig7a_LAS327-1-052_S52_L001_R1_001.fastq.gz	edFig7a_LAS327-2-052_S148_L001_R1_001.fastq.gz	edFig7a_LAS327-3-052_S244_L001_R1_001.fastq.gz	PBS14;RTT33	CFTR F508del	NGG2	SE2	LpAS7325	gTCTGTATCTATATTCATCAT	GTTTAAGAGCTAGAAATAGCAAGTTTAAATAAGGCTAGTCCGTTATCAACTTGAAAAAGTGGCACCGAGTCGGTGC	TTAAAGAAAATATCATCTTTGGTGTGAGTTACG	ATGAATATAGATAC	CGCGGTTCTATCTAGTTACGCGTTAAACCAACTAGAA	LpAS4983	GGAGAACTGGAGCCTTCAGA	GTTTTAGAGCTAGAAATAGCAAGTTAAAATAAGGCTAGTCCGTTATCAACTTGAAAAAGTGGCACCGAGTCGGTGC	LpAS6194	gTTACCTCTTCTAGT	GTTTTAGAGCTAGAAATAGCAAGTTAAAATAAGGCTAGTCCGTTATCAACTTGAAAAAGTGGCACCGAGTCGGTGC
edF7a	CFTR F508del HEK293T	PRJNA1055086	edFig7a_LAS327-1-053_S53_L001_R1_001.fastq.gz	edFig7a_LAS327-2-053_S149_L001_R1_001.fastq.gz	edFig7a_LAS327-3-053_S245_L001_R1_001.fastq.gz	PBS14;RTT34	CFTR F508del	NGG2	SE2	LpAS7326	gTCTGTATCTATATTCATCAT	GTTTAAGAGCTAGAAATAGCAAGTTTAAATAAGGCTAGTCCGTTATCAACTTGAAAAAGTGGCACCGAGTCGGTGC	ATTAAAGAAAATATCATCTTTGGTGTGAGTTACG	ATGAATATAGATAC	CGCGGTTCTATCTAGTTACGCGTTAAACCAACTAGAA	LpAS4983	GGAGAACTGGAGCCTTCAGA	GTTTTAGAGCTAGAAATAGCAAGTTAAAATAAGGCTAGTCCGTTATCAACTTGAAAAAGTGGCACCGAGTCGGTGC	LpAS6194	gTTACCTCTTCTAGT	GTTTTAGAGCTAGAAATAGCAAGTTAAAATAAGGCTAGTCCGTTATCAACTTGAAAAAGTGGCACCGAGTCGGTGC
edF7a	CFTR F508del HEK293T	PRJNA1055086	edFig7a_LAS327-1-054_S54_L001_R1_001.fastq.gz	edFig7a_LAS327-2-054_S150_L001_R1_001.fastq.gz	edFig7a_LAS327-3-054_S246_L001_R1_001.fastq.gz	PBS14;RTT35	CFTR F508del	NGG2	SE2	LpAS7327	gTCTGTATCTATATTCATCAT	GTTTAAGAGCTAGAAATAGCAAGTTTAAATAAGGCTAGTCCGTTATCAACTTGAAAAAGTGGCACCGAGTCGGTGC	CATTAAAGAAAATATCATCTTTGGTGTGAGTTACG	ATGAATATAGATAC	CGCGGTTCTATCTAGTTACGCGTTAAACCAACTAGAA	LpAS4983	GGAGAACTGGAGCCTTCAGA	GTTTTAGAGCTAGAAATAGCAAGTTAAAATAAGGCTAGTCCGTTATCAACTTGAAAAAGTGGCACCGAGTCGGTGC	LpAS6194	gTTACCTCTTCTAGT	GTTTTAGAGCTAGAAATAGCAAGTTAAAATAAGGCTAGTCCGTTATCAACTTGAAAAAGTGGCACCGAGTCGGTGC
edF7a	CFTR F508del HEK293T	PRJNA1055086	edFig7a_LAS327-1-055_S55_L001_R1_001.fastq.gz	edFig7a_LAS327-2-055_S151_L001_R1_001.fastq.gz	edFig7a_LAS327-3-055_S247_L001_R1_001.fastq.gz	PBS14;RTT36	CFTR F508del	NGG2	SE2	LpAS7328	gTCTGTATCTATATTCATCAT	GTTTAAGAGCTAGAAATAGCAAGTTTAAATAAGGCTAGTCCGTTATCAACTTGAAAAAGTGGCACCGAGTCGGTGC	CCATTAAAGAAAATATCATCTTTGGTGTGAGTTACG	ATGAATATAGATAC	CGCGGTTCTATCTAGTTACGCGTTAAACCAACTAGAA	LpAS4983	GGAGAACTGGAGCCTTCAGA	GTTTTAGAGCTAGAAATAGCAAGTTAAAATAAGGCTAGTCCGTTATCAACTTGAAAAAGTGGCACCGAGTCGGTGC	LpAS6194	gTTACCTCTTCTAGT	GTTTTAGAGCTAGAAATAGCAAGTTAAAATAAGGCTAGTCCGTTATCAACTTGAAAAAGTGGCACCGAGTCGGTGC
edF7a	CFTR F508del HEK293T	PRJNA1055086	edFig7a_LAS327-1-056_S56_L001_R1_001.fastq.gz	edFig7a_LAS327-2-056_S152_L001_R1_001.fastq.gz	edFig7a_LAS327-3-056_S248_L001_R1_001.fastq.gz	PBS14;RTT37	CFTR F508del	NGG2	SE2	LpAS7329	gTCTGTATCTATATTCATCAT	GTTTAAGAGCTAGAAATAGCAAGTTTAAATAAGGCTAGTCCGTTATCAACTTGAAAAAGTGGCACCGAGTCGGTGC	ACCATTAAAGAAAATATCATCTTTGGTGTGAGTTACG	ATGAATATAGATAC	CGCGGTTCTATCTAGTTACGCGTTAAACCAACTAGAA	LpAS4983	GGAGAACTGGAGCCTTCAGA	GTTTTAGAGCTAGAAATAGCAAGTTAAAATAAGGCTAGTCCGTTATCAACTTGAAAAAGTGGCACCGAGTCGGTGC	LpAS6194	gTTACCTCTTCTAGT	GTTTTAGAGCTAGAAATAGCAAGTTAAAATAAGGCTAGTCCGTTATCAACTTGAAAAAGTGGCACCGAGTCGGTGC
edF7a	CFTR F508del HEK293T	PRJNA1055086	edFig7a_LAS327-1-057_S57_L001_R1_001.fastq.gz	edFig7a_LAS327-2-057_S153_L001_R1_001.fastq.gz	edFig7a_LAS327-3-057_S249_L001_R1_001.fastq.gz	PBS14;RTT38	CFTR F508del	NGG2	SE2	LpAS7330	gTCTGTATCTATATTCATCAT	GTTTAAGAGCTAGAAATAGCAAGTTTAAATAAGGCTAGTCCGTTATCAACTTGAAAAAGTGGCACCGAGTCGGTGC	CACCATTAAAGAAAATATCATCTTTGGTGTGAGTTACG	ATGAATATAGATAC	CGCGGTTCTATCTAGTTACGCGTTAAACCAACTAGAA	LpAS4983	GGAGAACTGGAGCCTTCAGA	GTTTTAGAGCTAGAAATAGCAAGTTAAAATAAGGCTAGTCCGTTATCAACTTGAAAAAGTGGCACCGAGTCGGTGC	LpAS6194	gTTACCTCTTCTAGT	GTTTTAGAGCTAGAAATAGCAAGTTAAAATAAGGCTAGTCCGTTATCAACTTGAAAAAGTGGCACCGAGTCGGTGC
edF7a	CFTR F508del HEK293T	PRJNA1055086	edFig7a_LAS327-1-058_S58_L001_R1_001.fastq.gz	edFig7a_LAS327-2-058_S154_L001_R1_001.fastq.gz	edFig7a_LAS327-3-058_S250_L001_R1_001.fastq.gz	PBS14;RTT41	CFTR F508del	NGG2	SE2	LpAS7331	gTCTGTATCTATATTCATCAT	GTTTAAGAGCTAGAAATAGCAAGTTTAAATAAGGCTAGTCCGTTATCAACTTGAAAAAGTGGCACCGAGTCGGTGC	TGGCACCATTAAAGAAAATATCATCTTTGGTGTGAGTTACG	ATGAATATAGATAC	CGCGGTTCTATCTAGTTACGCGTTAAACCAACTAGAA	LpAS4983	GGAGAACTGGAGCCTTCAGA	GTTTTAGAGCTAGAAATAGCAAGTTAAAATAAGGCTAGTCCGTTATCAACTTGAAAAAGTGGCACCGAGTCGGTGC	LpAS6194	gTTACCTCTTCTAGT	GTTTTAGAGCTAGAAATAGCAAGTTAAAATAAGGCTAGTCCGTTATCAACTTGAAAAAGTGGCACCGAGTCGGTGC
edF7a	CFTR F508del HEK293T	PRJNA1055086	edFig7a_LAS327-1-059_S59_L001_R1_001.fastq.gz	edFig7a_LAS327-2-059_S155_L001_R1_001.fastq.gz	edFig7a_LAS327-3-059_S251_L001_R1_001.fastq.gz	PBS14;RTT42	CFTR F508del	NGG2	SE2	LpAS7332	gTCTGTATCTATATTCATCAT	GTTTAAGAGCTAGAAATAGCAAGTTTAAATAAGGCTAGTCCGTTATCAACTTGAAAAAGTGGCACCGAGTCGGTGC	CTGGCACCATTAAAGAAAATATCATCTTTGGTGTGAGTTACG	ATGAATATAGATAC	CGCGGTTCTATCTAGTTACGCGTTAAACCAACTAGAA	LpAS4983	GGAGAACTGGAGCCTTCAGA	GTTTTAGAGCTAGAAATAGCAAGTTAAAATAAGGCTAGTCCGTTATCAACTTGAAAAAGTGGCACCGAGTCGGTGC	LpAS6194	gTTACCTCTTCTAGT	GTTTTAGAGCTAGAAATAGCAAGTTAAAATAAGGCTAGTCCGTTATCAACTTGAAAAAGTGGCACCGAGTCGGTGC
edF7a	CFTR F508del HEK293T	PRJNA1055086	edFig7a_LAS327-1-060_S60_L001_R1_001.fastq.gz	edFig7a_LAS327-2-060_S156_L001_R1_001.fastq.gz	edFig7a_LAS327-3-060_S252_L001_R1_001.fastq.gz	PBS14;RTT43	CFTR F508del	NGG2	SE2	LpAS7333	gTCTGTATCTATATTCATCAT	GTTTAAGAGCTAGAAATAGCAAGTTTAAATAAGGCTAGTCCGTTATCAACTTGAAAAAGTGGCACCGAGTCGGTGC	CCTGGCACCATTAAAGAAAATATCATCTTTGGTGTGAGTTACG	ATGAATATAGATAC	CGCGGTTCTATCTAGTTACGCGTTAAACCAACTAGAA	LpAS4983	GGAGAACTGGAGCCTTCAGA	GTTTTAGAGCTAGAAATAGCAAGTTAAAATAAGGCTAGTCCGTTATCAACTTGAAAAAGTGGCACCGAGTCGGTGC	LpAS6194	gTTACCTCTTCTAGT	GTTTTAGAGCTAGAAATAGCAAGTTAAAATAAGGCTAGTCCGTTATCAACTTGAAAAAGTGGCACCGAGTCGGTGC
edF7a	CFTR F508del HEK293T	PRJNA1055086	edFig7a_LAS327-1-061_S61_L001_R1_001.fastq.gz	edFig7a_LAS327-2-061_S157_L001_R1_001.fastq.gz	edFig7a_LAS327-3-061_S253_L001_R1_001.fastq.gz	PBS15;RTT30	CFTR F508del	NGG2	SE2	LpAS7334	gTCTGTATCTATATTCATCAT	GTTTAAGAGCTAGAAATAGCAAGTTTAAATAAGGCTAGTCCGTTATCAACTTGAAAAAGTGGCACCGAGTCGGTGC	AAGAAAATATCATCTTTGGTGTGAGTTACG	ATGAATATAGATACA	CGCGGTTCTATCTAGTTACGCGTTAAACCAACTAGAA	LpAS4983	GGAGAACTGGAGCCTTCAGA	GTTTTAGAGCTAGAAATAGCAAGTTAAAATAAGGCTAGTCCGTTATCAACTTGAAAAAGTGGCACCGAGTCGGTGC	LpAS6194	gTTACCTCTTCTAGT	GTTTTAGAGCTAGAAATAGCAAGTTAAAATAAGGCTAGTCCGTTATCAACTTGAAAAAGTGGCACCGAGTCGGTGC
edF7a	CFTR F508del HEK293T	PRJNA1055086	edFig7a_LAS327-1-062_S62_L001_R1_001.fastq.gz	edFig7a_LAS327-2-062_S158_L001_R1_001.fastq.gz	edFig7a_LAS327-3-062_S254_L001_R1_001.fastq.gz	PBS15;RTT31	CFTR F508del	NGG2	SE2	LpAS7335	gTCTGTATCTATATTCATCAT	GTTTAAGAGCTAGAAATAGCAAGTTTAAATAAGGCTAGTCCGTTATCAACTTGAAAAAGTGGCACCGAGTCGGTGC	AAAGAAAATATCATCTTTGGTGTGAGTTACG	ATGAATATAGATACA	CGCGGTTCTATCTAGTTACGCGTTAAACCAACTAGAA	LpAS4983	GGAGAACTGGAGCCTTCAGA	GTTTTAGAGCTAGAAATAGCAAGTTAAAATAAGGCTAGTCCGTTATCAACTTGAAAAAGTGGCACCGAGTCGGTGC	LpAS6194	gTTACCTCTTCTAGT	GTTTTAGAGCTAGAAATAGCAAGTTAAAATAAGGCTAGTCCGTTATCAACTTGAAAAAGTGGCACCGAGTCGGTGC
edF7a	CFTR F508del HEK293T	PRJNA1055086	edFig7a_LAS327-1-063_S63_L001_R1_001.fastq.gz	edFig7a_LAS327-2-063_S159_L001_R1_001.fastq.gz	edFig7a_LAS327-3-063_S255_L001_R1_001.fastq.gz	PBS15;RTT32	CFTR F508del	NGG2	SE2	LpAS7336	gTCTGTATCTATATTCATCAT	GTTTAAGAGCTAGAAATAGCAAGTTTAAATAAGGCTAGTCCGTTATCAACTTGAAAAAGTGGCACCGAGTCGGTGC	TAAAGAAAATATCATCTTTGGTGTGAGTTACG	ATGAATATAGATACA	CGCGGTTCTATCTAGTTACGCGTTAAACCAACTAGAA	LpAS4983	GGAGAACTGGAGCCTTCAGA	GTTTTAGAGCTAGAAATAGCAAGTTAAAATAAGGCTAGTCCGTTATCAACTTGAAAAAGTGGCACCGAGTCGGTGC	LpAS6194	gTTACCTCTTCTAGT	GTTTTAGAGCTAGAAATAGCAAGTTAAAATAAGGCTAGTCCGTTATCAACTTGAAAAAGTGGCACCGAGTCGGTGC
edF7a	CFTR F508del HEK293T	PRJNA1055086	edFig7a_LAS327-1-064_S64_L001_R1_001.fastq.gz	edFig7a_LAS327-2-064_S160_L001_R1_001.fastq.gz	edFig7a_LAS327-3-064_S256_L001_R1_001.fastq.gz	PBS15;RTT33	CFTR F508del	NGG2	SE2	LpAS7337	gTCTGTATCTATATTCATCAT	GTTTAAGAGCTAGAAATAGCAAGTTTAAATAAGGCTAGTCCGTTATCAACTTGAAAAAGTGGCACCGAGTCGGTGC	TTAAAGAAAATATCATCTTTGGTGTGAGTTACG	ATGAATATAGATACA	CGCGGTTCTATCTAGTTACGCGTTAAACCAACTAGAA	LpAS4983	GGAGAACTGGAGCCTTCAGA	GTTTTAGAGCTAGAAATAGCAAGTTAAAATAAGGCTAGTCCGTTATCAACTTGAAAAAGTGGCACCGAGTCGGTGC	LpAS6194	gTTACCTCTTCTAGT	GTTTTAGAGCTAGAAATAGCAAGTTAAAATAAGGCTAGTCCGTTATCAACTTGAAAAAGTGGCACCGAGTCGGTGC
edF7a	CFTR F508del HEK293T	PRJNA1055086	edFig7a_LAS327-1-065_S65_L001_R1_001.fastq.gz	edFig7a_LAS327-2-065_S161_L001_R1_001.fastq.gz	edFig7a_LAS327-3-065_S257_L001_R1_001.fastq.gz	PBS15;RTT34	CFTR F508del	NGG2	SE2	LpAS7338	gTCTGTATCTATATTCATCAT	GTTTAAGAGCTAGAAATAGCAAGTTTAAATAAGGCTAGTCCGTTATCAACTTGAAAAAGTGGCACCGAGTCGGTGC	ATTAAAGAAAATATCATCTTTGGTGTGAGTTACG	ATGAATATAGATACA	CGCGGTTCTATCTAGTTACGCGTTAAACCAACTAGAA	LpAS4983	GGAGAACTGGAGCCTTCAGA	GTTTTAGAGCTAGAAATAGCAAGTTAAAATAAGGCTAGTCCGTTATCAACTTGAAAAAGTGGCACCGAGTCGGTGC	LpAS6194	gTTACCTCTTCTAGT	GTTTTAGAGCTAGAAATAGCAAGTTAAAATAAGGCTAGTCCGTTATCAACTTGAAAAAGTGGCACCGAGTCGGTGC
edF7a	CFTR F508del HEK293T	PRJNA1055086	edFig7a_LAS327-1-066_S66_L001_R1_001.fastq.gz	edFig7a_LAS327-2-066_S162_L001_R1_001.fastq.gz	edFig7a_LAS327-3-066_S258_L001_R1_001.fastq.gz	PBS15;RTT35	CFTR F508del	NGG2	SE2	LpAS7339	gTCTGTATCTATATTCATCAT	GTTTAAGAGCTAGAAATAGCAAGTTTAAATAAGGCTAGTCCGTTATCAACTTGAAAAAGTGGCACCGAGTCGGTGC	CATTAAAGAAAATATCATCTTTGGTGTGAGTTACG	ATGAATATAGATACA	CGCGGTTCTATCTAGTTACGCGTTAAACCAACTAGAA	LpAS4983	GGAGAACTGGAGCCTTCAGA	GTTTTAGAGCTAGAAATAGCAAGTTAAAATAAGGCTAGTCCGTTATCAACTTGAAAAAGTGGCACCGAGTCGGTGC	LpAS6194	gTTACCTCTTCTAGT	GTTTTAGAGCTAGAAATAGCAAGTTAAAATAAGGCTAGTCCGTTATCAACTTGAAAAAGTGGCACCGAGTCGGTGC
edF7a	CFTR F508del HEK293T	PRJNA1055086	edFig7a_LAS327-1-067_S67_L001_R1_001.fastq.gz	edFig7a_LAS327-2-067_S163_L001_R1_001.fastq.gz	edFig7a_LAS327-3-067_S259_L001_R1_001.fastq.gz	PBS15;RTT36	CFTR F508del	NGG2	SE2	LpAS7340	gTCTGTATCTATATTCATCAT	GTTTAAGAGCTAGAAATAGCAAGTTTAAATAAGGCTAGTCCGTTATCAACTTGAAAAAGTGGCACCGAGTCGGTGC	CCATTAAAGAAAATATCATCTTTGGTGTGAGTTACG	ATGAATATAGATACA	CGCGGTTCTATCTAGTTACGCGTTAAACCAACTAGAA	LpAS4983	GGAGAACTGGAGCCTTCAGA	GTTTTAGAGCTAGAAATAGCAAGTTAAAATAAGGCTAGTCCGTTATCAACTTGAAAAAGTGGCACCGAGTCGGTGC	LpAS6194	gTTACCTCTTCTAGT	GTTTTAGAGCTAGAAATAGCAAGTTAAAATAAGGCTAGTCCGTTATCAACTTGAAAAAGTGGCACCGAGTCGGTGC
edF7a	CFTR F508del HEK293T	PRJNA1055086	edFig7a_LAS327-1-068_S68_L001_R1_001.fastq.gz	edFig7a_LAS327-2-068_S164_L001_R1_001.fastq.gz	edFig7a_LAS327-3-068_S260_L001_R1_001.fastq.gz	PBS15;RTT37	CFTR F508del	NGG2	SE2	LpAS7341	gTCTGTATCTATATTCATCAT	GTTTAAGAGCTAGAAATAGCAAGTTTAAATAAGGCTAGTCCGTTATCAACTTGAAAAAGTGGCACCGAGTCGGTGC	ACCATTAAAGAAAATATCATCTTTGGTGTGAGTTACG	ATGAATATAGATACA	CGCGGTTCTATCTAGTTACGCGTTAAACCAACTAGAA	LpAS4983	GGAGAACTGGAGCCTTCAGA	GTTTTAGAGCTAGAAATAGCAAGTTAAAATAAGGCTAGTCCGTTATCAACTTGAAAAAGTGGCACCGAGTCGGTGC	LpAS6194	gTTACCTCTTCTAGT	GTTTTAGAGCTAGAAATAGCAAGTTAAAATAAGGCTAGTCCGTTATCAACTTGAAAAAGTGGCACCGAGTCGGTGC
edF7a	CFTR F508del HEK293T	PRJNA1055086	edFig7a_LAS327-1-069_S69_L001_R1_001.fastq.gz	edFig7a_LAS327-2-069_S165_L001_R1_001.fastq.gz	edFig7a_LAS327-3-069_S261_L001_R1_001.fastq.gz	PBS15;RTT38	CFTR F508del	NGG2	SE2	LpAS7342	gTCTGTATCTATATTCATCAT	GTTTAAGAGCTAGAAATAGCAAGTTTAAATAAGGCTAGTCCGTTATCAACTTGAAAAAGTGGCACCGAGTCGGTGC	CACCATTAAAGAAAATATCATCTTTGGTGTGAGTTACG	ATGAATATAGATACA	CGCGGTTCTATCTAGTTACGCGTTAAACCAACTAGAA	LpAS4983	GGAGAACTGGAGCCTTCAGA	GTTTTAGAGCTAGAAATAGCAAGTTAAAATAAGGCTAGTCCGTTATCAACTTGAAAAAGTGGCACCGAGTCGGTGC	LpAS6194	gTTACCTCTTCTAGT	GTTTTAGAGCTAGAAATAGCAAGTTAAAATAAGGCTAGTCCGTTATCAACTTGAAAAAGTGGCACCGAGTCGGTGC
edF7a	CFTR F508del HEK293T	PRJNA1055086	edFig7a_LAS327-1-070_S70_L001_R1_001.fastq.gz	edFig7a_LAS327-2-070_S166_L001_R1_001.fastq.gz	edFig7a_LAS327-3-070_S262_L001_R1_001.fastq.gz	PBS15;RTT41	CFTR F508del	NGG2	SE2	LpAS7343	gTCTGTATCTATATTCATCAT	GTTTAAGAGCTAGAAATAGCAAGTTTAAATAAGGCTAGTCCGTTATCAACTTGAAAAAGTGGCACCGAGTCGGTGC	TGGCACCATTAAAGAAAATATCATCTTTGGTGTGAGTTACG	ATGAATATAGATACA	CGCGGTTCTATCTAGTTACGCGTTAAACCAACTAGAA	LpAS4983	GGAGAACTGGAGCCTTCAGA	GTTTTAGAGCTAGAAATAGCAAGTTAAAATAAGGCTAGTCCGTTATCAACTTGAAAAAGTGGCACCGAGTCGGTGC	LpAS6194	gTTACCTCTTCTAGT	GTTTTAGAGCTAGAAATAGCAAGTTAAAATAAGGCTAGTCCGTTATCAACTTGAAAAAGTGGCACCGAGTCGGTGC
edF7a	CFTR F508del HEK293T	PRJNA1055086	edFig7a_LAS327-1-071_S71_L001_R1_001.fastq.gz	edFig7a_LAS327-2-071_S167_L001_R1_001.fastq.gz	edFig7a_LAS327-3-071_S263_L001_R1_001.fastq.gz	PBS15;RTT42	CFTR F508del	NGG2	SE2	LpAS7344	gTCTGTATCTATATTCATCAT	GTTTAAGAGCTAGAAATAGCAAGTTTAAATAAGGCTAGTCCGTTATCAACTTGAAAAAGTGGCACCGAGTCGGTGC	CTGGCACCATTAAAGAAAATATCATCTTTGGTGTGAGTTACG	ATGAATATAGATACA	CGCGGTTCTATCTAGTTACGCGTTAAACCAACTAGAA	LpAS4983	GGAGAACTGGAGCCTTCAGA	GTTTTAGAGCTAGAAATAGCAAGTTAAAATAAGGCTAGTCCGTTATCAACTTGAAAAAGTGGCACCGAGTCGGTGC	LpAS6194	gTTACCTCTTCTAGT	GTTTTAGAGCTAGAAATAGCAAGTTAAAATAAGGCTAGTCCGTTATCAACTTGAAAAAGTGGCACCGAGTCGGTGC
edF7a	CFTR F508del HEK293T	PRJNA1055086	edFig7a_LAS327-1-072_S72_L001_R1_001.fastq.gz	edFig7a_LAS327-2-072_S168_L001_R1_001.fastq.gz	edFig7a_LAS327-3-072_S264_L001_R1_001.fastq.gz	PBS15;RTT43	CFTR F508del	NGG2	SE2	LpAS7345	gTCTGTATCTATATTCATCAT	GTTTAAGAGCTAGAAATAGCAAGTTTAAATAAGGCTAGTCCGTTATCAACTTGAAAAAGTGGCACCGAGTCGGTGC	CCTGGCACCATTAAAGAAAATATCATCTTTGGTGTGAGTTACG	ATGAATATAGATACA	CGCGGTTCTATCTAGTTACGCGTTAAACCAACTAGAA	LpAS4983	GGAGAACTGGAGCCTTCAGA	GTTTTAGAGCTAGAAATAGCAAGTTAAAATAAGGCTAGTCCGTTATCAACTTGAAAAAGTGGCACCGAGTCGGTGC	LpAS6194	gTTACCTCTTCTAGT	GTTTTAGAGCTAGAAATAGCAAGTTAAAATAAGGCTAGTCCGTTATCAACTTGAAAAAGTGGCACCGAGTCGGTGC
edF7a	CFTR F508del HEK293T	PRJNA1055086	edFig7a_LAS327-1-073_S73_L001_R1_001.fastq.gz	edFig7a_LAS327-2-073_S169_L001_R1_001.fastq.gz	edFig7a_LAS327-3-073_S265_L001_R1_001.fastq.gz	PBS16;RTT30	CFTR F508del	NGG2	SE2	LpAS7346	gTCTGTATCTATATTCATCAT	GTTTAAGAGCTAGAAATAGCAAGTTTAAATAAGGCTAGTCCGTTATCAACTTGAAAAAGTGGCACCGAGTCGGTGC	AAGAAAATATCATCTTTGGTGTGAGTTACG	ATGAATATAGATACAG	CGCGGTTCTATCTAGTTACGCGTTAAACCAACTAGAA	LpAS4983	GGAGAACTGGAGCCTTCAGA	GTTTTAGAGCTAGAAATAGCAAGTTAAAATAAGGCTAGTCCGTTATCAACTTGAAAAAGTGGCACCGAGTCGGTGC	LpAS6194	gTTACCTCTTCTAGT	GTTTTAGAGCTAGAAATAGCAAGTTAAAATAAGGCTAGTCCGTTATCAACTTGAAAAAGTGGCACCGAGTCGGTGC
edF7a	CFTR F508del HEK293T	PRJNA1055086	edFig7a_LAS327-1-074_S74_L001_R1_001.fastq.gz	edFig7a_LAS327-2-074_S170_L001_R1_001.fastq.gz	edFig7a_LAS327-3-074_S266_L001_R1_001.fastq.gz	PBS16;RTT31	CFTR F508del	NGG2	SE2	LpAS7347	gTCTGTATCTATATTCATCAT	GTTTAAGAGCTAGAAATAGCAAGTTTAAATAAGGCTAGTCCGTTATCAACTTGAAAAAGTGGCACCGAGTCGGTGC	AAAGAAAATATCATCTTTGGTGTGAGTTACG	ATGAATATAGATACAG	CGCGGTTCTATCTAGTTACGCGTTAAACCAACTAGAA	LpAS4983	GGAGAACTGGAGCCTTCAGA	GTTTTAGAGCTAGAAATAGCAAGTTAAAATAAGGCTAGTCCGTTATCAACTTGAAAAAGTGGCACCGAGTCGGTGC	LpAS6194	gTTACCTCTTCTAGT	GTTTTAGAGCTAGAAATAGCAAGTTAAAATAAGGCTAGTCCGTTATCAACTTGAAAAAGTGGCACCGAGTCGGTGC
edF7a	CFTR F508del HEK293T	PRJNA1055086	edFig7a_LAS327-1-075_S75_L001_R1_001.fastq.gz	edFig7a_LAS327-2-075_S171_L001_R1_001.fastq.gz	edFig7a_LAS327-3-075_S267_L001_R1_001.fastq.gz	PBS16;RTT32	CFTR F508del	NGG2	SE2	LpAS7348	gTCTGTATCTATATTCATCAT	GTTTAAGAGCTAGAAATAGCAAGTTTAAATAAGGCTAGTCCGTTATCAACTTGAAAAAGTGGCACCGAGTCGGTGC	TAAAGAAAATATCATCTTTGGTGTGAGTTACG	ATGAATATAGATACAG	CGCGGTTCTATCTAGTTACGCGTTAAACCAACTAGAA	LpAS4983	GGAGAACTGGAGCCTTCAGA	GTTTTAGAGCTAGAAATAGCAAGTTAAAATAAGGCTAGTCCGTTATCAACTTGAAAAAGTGGCACCGAGTCGGTGC	LpAS6194	gTTACCTCTTCTAGT	GTTTTAGAGCTAGAAATAGCAAGTTAAAATAAGGCTAGTCCGTTATCAACTTGAAAAAGTGGCACCGAGTCGGTGC
edF7a	CFTR F508del HEK293T	PRJNA1055086	edFig7a_LAS327-1-076_S76_L001_R1_001.fastq.gz	edFig7a_LAS327-2-076_S172_L001_R1_001.fastq.gz	edFig7a_LAS327-3-076_S268_L001_R1_001.fastq.gz	PBS16;RTT33	CFTR F508del	NGG2	SE2	LpAS7349	gTCTGTATCTATATTCATCAT	GTTTAAGAGCTAGAAATAGCAAGTTTAAATAAGGCTAGTCCGTTATCAACTTGAAAAAGTGGCACCGAGTCGGTGC	TTAAAGAAAATATCATCTTTGGTGTGAGTTACG	ATGAATATAGATACAG	CGCGGTTCTATCTAGTTACGCGTTAAACCAACTAGAA	LpAS4983	GGAGAACTGGAGCCTTCAGA	GTTTTAGAGCTAGAAATAGCAAGTTAAAATAAGGCTAGTCCGTTATCAACTTGAAAAAGTGGCACCGAGTCGGTGC	LpAS6194	gTTACCTCTTCTAGT	GTTTTAGAGCTAGAAATAGCAAGTTAAAATAAGGCTAGTCCGTTATCAACTTGAAAAAGTGGCACCGAGTCGGTGC
edF7a	CFTR F508del HEK293T	PRJNA1055086	edFig7a_LAS327-1-077_S77_L001_R1_001.fastq.gz	edFig7a_LAS327-2-077_S173_L001_R1_001.fastq.gz	edFig7a_LAS327-3-077_S269_L001_R1_001.fastq.gz	PBS16;RTT34	CFTR F508del	NGG2	SE2	LpAS7350	gTCTGTATCTATATTCATCAT	GTTTAAGAGCTAGAAATAGCAAGTTTAAATAAGGCTAGTCCGTTATCAACTTGAAAAAGTGGCACCGAGTCGGTGC	ATTAAAGAAAATATCATCTTTGGTGTGAGTTACG	ATGAATATAGATACAG	CGCGGTTCTATCTAGTTACGCGTTAAACCAACTAGAA	LpAS4983	GGAGAACTGGAGCCTTCAGA	GTTTTAGAGCTAGAAATAGCAAGTTAAAATAAGGCTAGTCCGTTATCAACTTGAAAAAGTGGCACCGAGTCGGTGC	LpAS6194	gTTACCTCTTCTAGT	GTTTTAGAGCTAGAAATAGCAAGTTAAAATAAGGCTAGTCCGTTATCAACTTGAAAAAGTGGCACCGAGTCGGTGC
edF7a	CFTR F508del HEK293T	PRJNA1055086	edFig7a_LAS327-1-078_S78_L001_R1_001.fastq.gz	edFig7a_LAS327-2-078_S174_L001_R1_001.fastq.gz	edFig7a_LAS327-3-078_S270_L001_R1_001.fastq.gz	PBS16;RTT35	CFTR F508del	NGG2	SE2	LpAS7351	gTCTGTATCTATATTCATCAT	GTTTAAGAGCTAGAAATAGCAAGTTTAAATAAGGCTAGTCCGTTATCAACTTGAAAAAGTGGCACCGAGTCGGTGC	CATTAAAGAAAATATCATCTTTGGTGTGAGTTACG	ATGAATATAGATACAG	CGCGGTTCTATCTAGTTACGCGTTAAACCAACTAGAA	LpAS4983	GGAGAACTGGAGCCTTCAGA	GTTTTAGAGCTAGAAATAGCAAGTTAAAATAAGGCTAGTCCGTTATCAACTTGAAAAAGTGGCACCGAGTCGGTGC	LpAS6194	gTTACCTCTTCTAGT	GTTTTAGAGCTAGAAATAGCAAGTTAAAATAAGGCTAGTCCGTTATCAACTTGAAAAAGTGGCACCGAGTCGGTGC
edF7a	CFTR F508del HEK293T	PRJNA1055086	edFig7a_LAS327-1-079_S79_L001_R1_001.fastq.gz	edFig7a_LAS327-2-079_S175_L001_R1_001.fastq.gz	edFig7a_LAS327-3-079_S271_L001_R1_001.fastq.gz	PBS16;RTT36	CFTR F508del	NGG2	SE2	LpAS7352	gTCTGTATCTATATTCATCAT	GTTTAAGAGCTAGAAATAGCAAGTTTAAATAAGGCTAGTCCGTTATCAACTTGAAAAAGTGGCACCGAGTCGGTGC	CCATTAAAGAAAATATCATCTTTGGTGTGAGTTACG	ATGAATATAGATACAG	CGCGGTTCTATCTAGTTACGCGTTAAACCAACTAGAA	LpAS4983	GGAGAACTGGAGCCTTCAGA	GTTTTAGAGCTAGAAATAGCAAGTTAAAATAAGGCTAGTCCGTTATCAACTTGAAAAAGTGGCACCGAGTCGGTGC	LpAS6194	gTTACCTCTTCTAGT	GTTTTAGAGCTAGAAATAGCAAGTTAAAATAAGGCTAGTCCGTTATCAACTTGAAAAAGTGGCACCGAGTCGGTGC
edF7a	CFTR F508del HEK293T	PRJNA1055086	edFig7a_LAS327-1-080_S80_L001_R1_001.fastq.gz	edFig7a_LAS327-2-080_S176_L001_R1_001.fastq.gz	edFig7a_LAS327-3-080_S272_L001_R1_001.fastq.gz	PBS16;RTT37	CFTR F508del	NGG2	SE2	LpAS7353	gTCTGTATCTATATTCATCAT	GTTTAAGAGCTAGAAATAGCAAGTTTAAATAAGGCTAGTCCGTTATCAACTTGAAAAAGTGGCACCGAGTCGGTGC	ACCATTAAAGAAAATATCATCTTTGGTGTGAGTTACG	ATGAATATAGATACAG	CGCGGTTCTATCTAGTTACGCGTTAAACCAACTAGAA	LpAS4983	GGAGAACTGGAGCCTTCAGA	GTTTTAGAGCTAGAAATAGCAAGTTAAAATAAGGCTAGTCCGTTATCAACTTGAAAAAGTGGCACCGAGTCGGTGC	LpAS6194	gTTACCTCTTCTAGT	GTTTTAGAGCTAGAAATAGCAAGTTAAAATAAGGCTAGTCCGTTATCAACTTGAAAAAGTGGCACCGAGTCGGTGC
edF7a	CFTR F508del HEK293T	PRJNA1055086	edFig7a_LAS327-1-081_S81_L001_R1_001.fastq.gz	edFig7a_LAS327-2-081_S177_L001_R1_001.fastq.gz	edFig7a_LAS327-3-081_S273_L001_R1_001.fastq.gz	PBS16;RTT38	CFTR F508del	NGG2	SE2	LpAS7354	gTCTGTATCTATATTCATCAT	GTTTAAGAGCTAGAAATAGCAAGTTTAAATAAGGCTAGTCCGTTATCAACTTGAAAAAGTGGCACCGAGTCGGTGC	CACCATTAAAGAAAATATCATCTTTGGTGTGAGTTACG	ATGAATATAGATACAG	CGCGGTTCTATCTAGTTACGCGTTAAACCAACTAGAA	LpAS4983	GGAGAACTGGAGCCTTCAGA	GTTTTAGAGCTAGAAATAGCAAGTTAAAATAAGGCTAGTCCGTTATCAACTTGAAAAAGTGGCACCGAGTCGGTGC	LpAS6194	gTTACCTCTTCTAGT	GTTTTAGAGCTAGAAATAGCAAGTTAAAATAAGGCTAGTCCGTTATCAACTTGAAAAAGTGGCACCGAGTCGGTGC
edF7a	CFTR F508del HEK293T	PRJNA1055086	edFig7a_LAS327-1-082_S82_L001_R1_001.fastq.gz	edFig7a_LAS327-2-082_S178_L001_R1_001.fastq.gz	edFig7a_LAS327-3-082_S274_L001_R1_001.fastq.gz	PBS16;RTT41	CFTR F508del	NGG2	SE2	LpAS7355	gTCTGTATCTATATTCATCAT	GTTTAAGAGCTAGAAATAGCAAGTTTAAATAAGGCTAGTCCGTTATCAACTTGAAAAAGTGGCACCGAGTCGGTGC	TGGCACCATTAAAGAAAATATCATCTTTGGTGTGAGTTACG	ATGAATATAGATACAG	CGCGGTTCTATCTAGTTACGCGTTAAACCAACTAGAA	LpAS4983	GGAGAACTGGAGCCTTCAGA	GTTTTAGAGCTAGAAATAGCAAGTTAAAATAAGGCTAGTCCGTTATCAACTTGAAAAAGTGGCACCGAGTCGGTGC	LpAS6194	gTTACCTCTTCTAGT	GTTTTAGAGCTAGAAATAGCAAGTTAAAATAAGGCTAGTCCGTTATCAACTTGAAAAAGTGGCACCGAGTCGGTGC
edF7a	CFTR F508del HEK293T	PRJNA1055086	edFig7a_LAS327-1-083_S83_L001_R1_001.fastq.gz	edFig7a_LAS327-2-083_S179_L001_R1_001.fastq.gz	edFig7a_LAS327-3-083_S275_L001_R1_001.fastq.gz	PBS16;RTT42	CFTR F508del	NGG2	SE2	LpAS7356	gTCTGTATCTATATTCATCAT	GTTTAAGAGCTAGAAATAGCAAGTTTAAATAAGGCTAGTCCGTTATCAACTTGAAAAAGTGGCACCGAGTCGGTGC	CTGGCACCATTAAAGAAAATATCATCTTTGGTGTGAGTTACG	ATGAATATAGATACAG	CGCGGTTCTATCTAGTTACGCGTTAAACCAACTAGAA	LpAS4983	GGAGAACTGGAGCCTTCAGA	GTTTTAGAGCTAGAAATAGCAAGTTAAAATAAGGCTAGTCCGTTATCAACTTGAAAAAGTGGCACCGAGTCGGTGC	LpAS6194	gTTACCTCTTCTAGT	GTTTTAGAGCTAGAAATAGCAAGTTAAAATAAGGCTAGTCCGTTATCAACTTGAAAAAGTGGCACCGAGTCGGTGC
edF7a	CFTR F508del HEK293T	PRJNA1055086	edFig7a_LAS327-1-084_S84_L001_R1_001.fastq.gz	edFig7a_LAS327-2-084_S180_L001_R1_001.fastq.gz	edFig7a_LAS327-3-084_S276_L001_R1_001.fastq.gz	PBS16;RTT43	CFTR F508del	NGG2	SE2	LpAS7357	gTCTGTATCTATATTCATCAT	GTTTAAGAGCTAGAAATAGCAAGTTTAAATAAGGCTAGTCCGTTATCAACTTGAAAAAGTGGCACCGAGTCGGTGC	CCTGGCACCATTAAAGAAAATATCATCTTTGGTGTGAGTTACG	ATGAATATAGATACAG	CGCGGTTCTATCTAGTTACGCGTTAAACCAACTAGAA	LpAS4983	GGAGAACTGGAGCCTTCAGA	GTTTTAGAGCTAGAAATAGCAAGTTAAAATAAGGCTAGTCCGTTATCAACTTGAAAAAGTGGCACCGAGTCGGTGC	LpAS6194	gTTACCTCTTCTAGT	GTTTTAGAGCTAGAAATAGCAAGTTAAAATAAGGCTAGTCCGTTATCAACTTGAAAAAGTGGCACCGAGTCGGTGC
edF7b	CFTR F508del HEK293T	PRJNA1055086	edFig7b_LAS327-1-085_S298_L001_R1_001.fastq.gz	edFig7b_LAS327-2-085_S322_L001_R1_001.fastq.gz	edFig7b_LAS327-3-085_S346_L001_R1_001.fastq.gz	+126	CFTR F508del	NGG2	SE2	LpAS4908	gTCTGTATCTATATTCATCAT	GTTTAAGAGCTAGAAATAGCAAGTTTAAATAAGGCTAGTCCGTTATCAACTTGAAAAAGTGGCACCGAGTCGGTGC	TGGCACCATTAAAGAAAATATCATCTTTGGTGTGAGTTACG	ATGAATATAGATA	CGCGGTTCTATCTAGTTACGCGTTAAACCAACTAGAA	LpAS4979	gTTCACTTCTAATGGTGATTA	GTTTTAGAGCTAGAAATAGCAAGTTAAAATAAGGCTAGTCCGTTATCAACTTGAAAAAGTGGCACCGAGTCGGTGC	LpAS6194	gTTACCTCTTCTAGT	GTTTTAGAGCTAGAAATAGCAAGTTAAAATAAGGCTAGTCCGTTATCAACTTGAAAAAGTGGCACCGAGTCGGTGC
edF7b	CFTR F508del HEK293T	PRJNA1055086	edFig7b_LAS327-1-086_S299_L001_R1_001.fastq.gz	edFig7b_LAS327-2-086_S323_L001_R1_001.fastq.gz	edFig7b_LAS327-3-086_S347_L001_R1_001.fastq.gz	+125	CFTR F508del	NGG2	SE2	LpAS4908	gTCTGTATCTATATTCATCAT	GTTTAAGAGCTAGAAATAGCAAGTTTAAATAAGGCTAGTCCGTTATCAACTTGAAAAAGTGGCACCGAGTCGGTGC	TGGCACCATTAAAGAAAATATCATCTTTGGTGTGAGTTACG	ATGAATATAGATA	CGCGGTTCTATCTAGTTACGCGTTAAACCAACTAGAA	LpAS4980	gTCACTTCTAATGGTGATTAT	GTTTTAGAGCTAGAAATAGCAAGTTAAAATAAGGCTAGTCCGTTATCAACTTGAAAAAGTGGCACCGAGTCGGTGC	LpAS6194	gTTACCTCTTCTAGT	GTTTTAGAGCTAGAAATAGCAAGTTAAAATAAGGCTAGTCCGTTATCAACTTGAAAAAGTGGCACCGAGTCGGTGC
edF7b	CFTR F508del HEK293T	PRJNA1055086	edFig7b_LAS327-1-087_S300_L001_R1_001.fastq.gz	edFig7b_LAS327-2-087_S324_L001_R1_001.fastq.gz	edFig7b_LAS327-3-087_S348_L001_R1_001.fastq.gz	+117	CFTR F508del	NGG2	SE2	LpAS4908	gTCTGTATCTATATTCATCAT	GTTTAAGAGCTAGAAATAGCAAGTTTAAATAAGGCTAGTCCGTTATCAACTTGAAAAAGTGGCACCGAGTCGGTGC	TGGCACCATTAAAGAAAATATCATCTTTGGTGTGAGTTACG	ATGAATATAGATA	CGCGGTTCTATCTAGTTACGCGTTAAACCAACTAGAA	LpAS4981	gAATGGTGATTATGGGAGAAC	GTTTTAGAGCTAGAAATAGCAAGTTAAAATAAGGCTAGTCCGTTATCAACTTGAAAAAGTGGCACCGAGTCGGTGC	LpAS6194	gTTACCTCTTCTAGT	GTTTTAGAGCTAGAAATAGCAAGTTAAAATAAGGCTAGTCCGTTATCAACTTGAAAAAGTGGCACCGAGTCGGTGC
edF7b	CFTR F508del HEK293T	PRJNA1055086	edFig7b_LAS327-1-088_S301_L001_R1_001.fastq.gz	edFig7b_LAS327-2-088_S325_L001_R1_001.fastq.gz	edFig7b_LAS327-3-088_S349_L001_R1_001.fastq.gz	+105	CFTR F508del	NGG2	SE2	LpAS4908	gTCTGTATCTATATTCATCAT	GTTTAAGAGCTAGAAATAGCAAGTTTAAATAAGGCTAGTCCGTTATCAACTTGAAAAAGTGGCACCGAGTCGGTGC	TGGCACCATTAAAGAAAATATCATCTTTGGTGTGAGTTACG	ATGAATATAGATA	CGCGGTTCTATCTAGTTACGCGTTAAACCAACTAGAA	LpAS4982	GGGAGAACTGGAGCCTTCAG	GTTTTAGAGCTAGAAATAGCAAGTTAAAATAAGGCTAGTCCGTTATCAACTTGAAAAAGTGGCACCGAGTCGGTGC	LpAS6194	gTTACCTCTTCTAGT	GTTTTAGAGCTAGAAATAGCAAGTTAAAATAAGGCTAGTCCGTTATCAACTTGAAAAAGTGGCACCGAGTCGGTGC
edF7b	CFTR F508del HEK293T	PRJNA1055086	edFig7b_LAS327-1-089_S302_L001_R1_001.fastq.gz	edFig7b_LAS327-2-089_S326_L001_R1_001.fastq.gz	edFig7b_LAS327-3-089_S350_L001_R1_001.fastq.gz	+104	CFTR F508del	NGG2	SE2	LpAS4908	gTCTGTATCTATATTCATCAT	GTTTAAGAGCTAGAAATAGCAAGTTTAAATAAGGCTAGTCCGTTATCAACTTGAAAAAGTGGCACCGAGTCGGTGC	TGGCACCATTAAAGAAAATATCATCTTTGGTGTGAGTTACG	ATGAATATAGATA	CGCGGTTCTATCTAGTTACGCGTTAAACCAACTAGAA	LpAS4983	GGAGAACTGGAGCCTTCAGA	GTTTTAGAGCTAGAAATAGCAAGTTAAAATAAGGCTAGTCCGTTATCAACTTGAAAAAGTGGCACCGAGTCGGTGC	LpAS6194	gTTACCTCTTCTAGT	GTTTTAGAGCTAGAAATAGCAAGTTAAAATAAGGCTAGTCCGTTATCAACTTGAAAAAGTGGCACCGAGTCGGTGC
edF7b	CFTR F508del HEK293T	PRJNA1055086	edFig7b_LAS327-1-090_S303_L001_R1_001.fastq.gz	edFig7b_LAS327-2-090_S327_L001_R1_001.fastq.gz	edFig7b_LAS327-3-090_S351_L001_R1_001.fastq.gz	+86	CFTR F508del	NGG2	SE2	LpAS4908	gTCTGTATCTATATTCATCAT	GTTTAAGAGCTAGAAATAGCAAGTTTAAATAAGGCTAGTCCGTTATCAACTTGAAAAAGTGGCACCGAGTCGGTGC	TGGCACCATTAAAGAAAATATCATCTTTGGTGTGAGTTACG	ATGAATATAGATA	CGCGGTTCTATCTAGTTACGCGTTAAACCAACTAGAA	LpAS4984	GAGGGTAAAATTAAGCACAG	GTTTTAGAGCTAGAAATAGCAAGTTAAAATAAGGCTAGTCCGTTATCAACTTGAAAAAGTGGCACCGAGTCGGTGC	LpAS6194	gTTACCTCTTCTAGT	GTTTTAGAGCTAGAAATAGCAAGTTAAAATAAGGCTAGTCCGTTATCAACTTGAAAAAGTGGCACCGAGTCGGTGC
edF7b	CFTR F508del HEK293T	PRJNA1055086	edFig7b_LAS327-1-091_S304_L001_R1_001.fastq.gz	edFig7b_LAS327-2-091_S328_L001_R1_001.fastq.gz	edFig7b_LAS327-3-091_S352_L001_R1_001.fastq.gz	+55	CFTR F508del	NGG2	SE2	LpAS4908	gTCTGTATCTATATTCATCAT	GTTTAAGAGCTAGAAATAGCAAGTTTAAATAAGGCTAGTCCGTTATCAACTTGAAAAAGTGGCACCGAGTCGGTGC	TGGCACCATTAAAGAAAATATCATCTTTGGTGTGAGTTACG	ATGAATATAGATA	CGCGGTTCTATCTAGTTACGCGTTAAACCAACTAGAA	LpAS4985	gCATTCTGTTCTCAGTTTTCC	GTTTTAGAGCTAGAAATAGCAAGTTAAAATAAGGCTAGTCCGTTATCAACTTGAAAAAGTGGCACCGAGTCGGTGC	LpAS6194	gTTACCTCTTCTAGT	GTTTTAGAGCTAGAAATAGCAAGTTAAAATAAGGCTAGTCCGTTATCAACTTGAAAAAGTGGCACCGAGTCGGTGC
edF7b	CFTR F508del HEK293T	PRJNA1055086	edFig7b_LAS327-1-092_S305_L001_R1_001.fastq.gz	edFig7b_LAS327-2-092_S329_L001_R1_001.fastq.gz	edFig7b_LAS327-3-092_S353_L001_R1_001.fastq.gz	+44	CFTR F508del	NGG2	SE2	LpAS4908	gTCTGTATCTATATTCATCAT	GTTTAAGAGCTAGAAATAGCAAGTTTAAATAAGGCTAGTCCGTTATCAACTTGAAAAAGTGGCACCGAGTCGGTGC	TGGCACCATTAAAGAAAATATCATCTTTGGTGTGAGTTACG	ATGAATATAGATA	CGCGGTTCTATCTAGTTACGCGTTAAACCAACTAGAA	LpAS4986	gCAGTTTTCCTGGATTATGCC	GTTTTAGAGCTAGAAATAGCAAGTTAAAATAAGGCTAGTCCGTTATCAACTTGAAAAAGTGGCACCGAGTCGGTGC	LpAS6194	gTTACCTCTTCTAGT	GTTTTAGAGCTAGAAATAGCAAGTTAAAATAAGGCTAGTCCGTTATCAACTTGAAAAAGTGGCACCGAGTCGGTGC
edF7b	CFTR F508del HEK293T	PRJNA1055086	edFig7b_LAS327-1-093_S306_L001_R1_001.fastq.gz	edFig7b_LAS327-2-093_S330_L001_R1_001.fastq.gz	edFig7b_LAS327-3-093_S354_L001_R1_001.fastq.gz	+17	CFTR F508del	NGG2	SE2	LpAS4908	gTCTGTATCTATATTCATCAT	GTTTAAGAGCTAGAAATAGCAAGTTTAAATAAGGCTAGTCCGTTATCAACTTGAAAAAGTGGCACCGAGTCGGTGC	TGGCACCATTAAAGAAAATATCATCTTTGGTGTGAGTTACG	ATGAATATAGATA	CGCGGTTCTATCTAGTTACGCGTTAAACCAACTAGAA	LpAS4987	gATTAAAGAAAATATCATCTT	GTTTTAGAGCTAGAAATAGCAAGTTAAAATAAGGCTAGTCCGTTATCAACTTGAAAAAGTGGCACCGAGTCGGTGC	LpAS6194	gTTACCTCTTCTAGT	GTTTTAGAGCTAGAAATAGCAAGTTAAAATAAGGCTAGTCCGTTATCAACTTGAAAAAGTGGCACCGAGTCGGTGC
edF7b	CFTR F508del HEK293T	PRJNA1055086	edFig7b_LAS327-1-094_S307_L001_R1_001.fastq.gz	edFig7b_LAS327-2-094_S331_L001_R1_001.fastq.gz	edFig7b_LAS327-3-094_S355_L001_R1_001.fastq.gz	-42	CFTR F508del	NGG2	SE2	LpAS4908	gTCTGTATCTATATTCATCAT	GTTTAAGAGCTAGAAATAGCAAGTTTAAATAAGGCTAGTCCGTTATCAACTTGAAAAAGTGGCACCGAGTCGGTGC	TGGCACCATTAAAGAAAATATCATCTTTGGTGTGAGTTACG	ATGAATATAGATA	CGCGGTTCTATCTAGTTACGCGTTAAACCAACTAGAA	LpAS4988	gCAAAGCATGCCAACTAGAAG	GTTTTAGAGCTAGAAATAGCAAGTTAAAATAAGGCTAGTCCGTTATCAACTTGAAAAAGTGGCACCGAGTCGGTGC	LpAS6194	gTTACCTCTTCTAGT	GTTTTAGAGCTAGAAATAGCAAGTTAAAATAAGGCTAGTCCGTTATCAACTTGAAAAAGTGGCACCGAGTCGGTGC
edF7b	CFTR F508del HEK293T	PRJNA1055086	edFig7b_LAS327-1-095_S308_L001_R1_001.fastq.gz	edFig7b_LAS327-2-095_S332_L001_R1_001.fastq.gz	edFig7b_LAS327-3-095_S356_L001_R1_001.fastq.gz	-111	CFTR F508del	NGG2	SE2	LpAS4908	gTCTGTATCTATATTCATCAT	GTTTAAGAGCTAGAAATAGCAAGTTTAAATAAGGCTAGTCCGTTATCAACTTGAAAAAGTGGCACCGAGTCGGTGC	TGGCACCATTAAAGAAAATATCATCTTTGGTGTGAGTTACG	ATGAATATAGATA	CGCGGTTCTATCTAGTTACGCGTTAAACCAACTAGAA	LpAS4989	gCACTACCCAAATTATATATT	GTTTTAGAGCTAGAAATAGCAAGTTAAAATAAGGCTAGTCCGTTATCAACTTGAAAAAGTGGCACCGAGTCGGTGC	LpAS6194	gTTACCTCTTCTAGT	GTTTTAGAGCTAGAAATAGCAAGTTAAAATAAGGCTAGTCCGTTATCAACTTGAAAAAGTGGCACCGAGTCGGTGC
edF7b	CFTR F508del HEK293T	PRJNA1055086	edFig7b_LAS327-1-096_S309_L001_R1_001.fastq.gz	edFig7b_LAS327-2-096_S333_L001_R1_001.fastq.gz	edFig7b_LAS327-3-096_S357_L001_R1_001.fastq.gz	No Nick	CFTR F508del	NGG2	SE2	LpAS4908	gTCTGTATCTATATTCATCAT	GTTTAAGAGCTAGAAATAGCAAGTTTAAATAAGGCTAGTCCGTTATCAACTTGAAAAAGTGGCACCGAGTCGGTGC	TGGCACCATTAAAGAAAATATCATCTTTGGTGTGAGTTACG	ATGAATATAGATA	CGCGGTTCTATCTAGTTACGCGTTAAACCAACTAGAA				LpAS6194	gTTACCTCTTCTAGT	GTTTTAGAGCTAGAAATAGCAAGTTAAAATAAGGCTAGTCCGTTATCAACTTGAAAAAGTGGCACCGAGTCGGTGC
edF7c	CFTR F508del HEK293T	PRJNA1055086	edFig7c_LAS327-1-097_S10_L001_R1_001.fastq.gz	edFig7c_LAS327-2-097_S106_L001_R1_001.fastq.gz	edFig7c_LAS327-3-097_S202_L001_R1_001.fastq.gz	PBS10;RTT30	CFTR F508del	NGG2	SE2							LpAS4983	GGAGAACTGGAGCCTTCAGA	GTTTTAGAGCTAGAAATAGCAAGTTAAAATAAGGCTAGTCCGTTATCAACTTGAAAAAGTGGCACCGAGTCGGTGC	LpAS6194	gTTACCTCTTCTAGT	GTTTTAGAGCTAGAAATAGCAAGTTAAAATAAGGCTAGTCCGTTATCAACTTGAAAAAGTGGCACCGAGTCGGTGC	LpAS7365	gTCTGTATCTATATTCATCAT	GTTTAAGAGCTAGAAATAGCAAGTTTAAATAAGGCTAGTCCGTTATCAACTTGAAAAAGTGGCACCGAGTCGGTGC	LpAS7366	GTGCTCGCTTCGGCAGCACATATACTAGTCGACGGGCCGCACTCGCCGGTCCCAAGCCCGGATAAAATGGGAGGGGGCGGGAAACCGCCTAACCATGCCGAGTGCGGCCGCAACTAAGCACATGAGGATCACCCATGTGC	AAGAAAATATCATCTTTGGTGTGAGTTACG	ATGAATATAG	AAATTAACAGTGGCCGCGGTCGGCGTGGACTGTAGAACACTGCCAATGCCGGTCCCAAGCCCGGATAAAAGTGGAGGGTACAGTCCACGCTCTAGAGCGGACTTCGGTCCGC
edF7c	CFTR F508del HEK293T	PRJNA1055086	edFig7c_LAS327-1-098_S11_L001_R1_001.fastq.gz	edFig7c_LAS327-2-098_S107_L001_R1_001.fastq.gz	edFig7c_LAS327-3-098_S203_L001_R1_001.fastq.gz	PBS10;RTT31	CFTR F508del	NGG2	SE2							LpAS4983	GGAGAACTGGAGCCTTCAGA	GTTTTAGAGCTAGAAATAGCAAGTTAAAATAAGGCTAGTCCGTTATCAACTTGAAAAAGTGGCACCGAGTCGGTGC	LpAS6194	gTTACCTCTTCTAGT	GTTTTAGAGCTAGAAATAGCAAGTTAAAATAAGGCTAGTCCGTTATCAACTTGAAAAAGTGGCACCGAGTCGGTGC	LpAS7365	gTCTGTATCTATATTCATCAT	GTTTAAGAGCTAGAAATAGCAAGTTTAAATAAGGCTAGTCCGTTATCAACTTGAAAAAGTGGCACCGAGTCGGTGC	LpAS7367	GTGCTCGCTTCGGCAGCACATATACTAGTCGACGGGCCGCACTCGCCGGTCCCAAGCCCGGATAAAATGGGAGGGGGCGGGAAACCGCCTAACCATGCCGAGTGCGGCCGCAACTAAGCACATGAGGATCACCCATGTGC	AAAGAAAATATCATCTTTGGTGTGAGTTACG	ATGAATATAG	AAATTAACAGTGGCCGCGGTCGGCGTGGACTGTAGAACACTGCCAATGCCGGTCCCAAGCCCGGATAAAAGTGGAGGGTACAGTCCACGCTCTAGAGCGGACTTCGGTCCGC
edF7c	CFTR F508del HEK293T	PRJNA1055086	edFig7c_LAS327-1-099_S12_L001_R1_001.fastq.gz	edFig7c_LAS327-2-099_S108_L001_R1_001.fastq.gz	edFig7c_LAS327-3-099_S204_L001_R1_001.fastq.gz	PBS10;RTT32	CFTR F508del	NGG2	SE2							LpAS4983	GGAGAACTGGAGCCTTCAGA	GTTTTAGAGCTAGAAATAGCAAGTTAAAATAAGGCTAGTCCGTTATCAACTTGAAAAAGTGGCACCGAGTCGGTGC	LpAS6194	gTTACCTCTTCTAGT	GTTTTAGAGCTAGAAATAGCAAGTTAAAATAAGGCTAGTCCGTTATCAACTTGAAAAAGTGGCACCGAGTCGGTGC	LpAS7365	gTCTGTATCTATATTCATCAT	GTTTAAGAGCTAGAAATAGCAAGTTTAAATAAGGCTAGTCCGTTATCAACTTGAAAAAGTGGCACCGAGTCGGTGC	LpAS7368	GTGCTCGCTTCGGCAGCACATATACTAGTCGACGGGCCGCACTCGCCGGTCCCAAGCCCGGATAAAATGGGAGGGGGCGGGAAACCGCCTAACCATGCCGAGTGCGGCCGCAACTAAGCACATGAGGATCACCCATGTGC	TAAAGAAAATATCATCTTTGGTGTGAGTTACG	ATGAATATAG	AAATTAACAGTGGCCGCGGTCGGCGTGGACTGTAGAACACTGCCAATGCCGGTCCCAAGCCCGGATAAAAGTGGAGGGTACAGTCCACGCTCTAGAGCGGACTTCGGTCCGC
edF7c	CFTR F508del HEK293T	PRJNA1055086	edFig7c_LAS327-1-100_S13_L001_R1_001.fastq.gz	edFig7c_LAS327-2-100_S109_L001_R1_001.fastq.gz	edFig7c_LAS327-3-100_S205_L001_R1_001.fastq.gz	PBS10;RTT33	CFTR F508del	NGG2	SE2							LpAS4983	GGAGAACTGGAGCCTTCAGA	GTTTTAGAGCTAGAAATAGCAAGTTAAAATAAGGCTAGTCCGTTATCAACTTGAAAAAGTGGCACCGAGTCGGTGC	LpAS6194	gTTACCTCTTCTAGT	GTTTTAGAGCTAGAAATAGCAAGTTAAAATAAGGCTAGTCCGTTATCAACTTGAAAAAGTGGCACCGAGTCGGTGC	LpAS7365	gTCTGTATCTATATTCATCAT	GTTTAAGAGCTAGAAATAGCAAGTTTAAATAAGGCTAGTCCGTTATCAACTTGAAAAAGTGGCACCGAGTCGGTGC	LpAS7369	GTGCTCGCTTCGGCAGCACATATACTAGTCGACGGGCCGCACTCGCCGGTCCCAAGCCCGGATAAAATGGGAGGGGGCGGGAAACCGCCTAACCATGCCGAGTGCGGCCGCAACTAAGCACATGAGGATCACCCATGTGC	TTAAAGAAAATATCATCTTTGGTGTGAGTTACG	ATGAATATAG	AAATTAACAGTGGCCGCGGTCGGCGTGGACTGTAGAACACTGCCAATGCCGGTCCCAAGCCCGGATAAAAGTGGAGGGTACAGTCCACGCTCTAGAGCGGACTTCGGTCCGC
edF7c	CFTR F508del HEK293T	PRJNA1055086	edFig7c_LAS327-1-101_S14_L001_R1_001.fastq.gz	edFig7c_LAS327-2-101_S110_L001_R1_001.fastq.gz	edFig7c_LAS327-3-101_S206_L001_R1_001.fastq.gz	PBS10;RTT34	CFTR F508del	NGG2	SE2							LpAS4983	GGAGAACTGGAGCCTTCAGA	GTTTTAGAGCTAGAAATAGCAAGTTAAAATAAGGCTAGTCCGTTATCAACTTGAAAAAGTGGCACCGAGTCGGTGC	LpAS6194	gTTACCTCTTCTAGT	GTTTTAGAGCTAGAAATAGCAAGTTAAAATAAGGCTAGTCCGTTATCAACTTGAAAAAGTGGCACCGAGTCGGTGC	LpAS7365	gTCTGTATCTATATTCATCAT	GTTTAAGAGCTAGAAATAGCAAGTTTAAATAAGGCTAGTCCGTTATCAACTTGAAAAAGTGGCACCGAGTCGGTGC	LpAS7370	GTGCTCGCTTCGGCAGCACATATACTAGTCGACGGGCCGCACTCGCCGGTCCCAAGCCCGGATAAAATGGGAGGGGGCGGGAAACCGCCTAACCATGCCGAGTGCGGCCGCAACTAAGCACATGAGGATCACCCATGTGC	ATTAAAGAAAATATCATCTTTGGTGTGAGTTACG	ATGAATATAG	AAATTAACAGTGGCCGCGGTCGGCGTGGACTGTAGAACACTGCCAATGCCGGTCCCAAGCCCGGATAAAAGTGGAGGGTACAGTCCACGCTCTAGAGCGGACTTCGGTCCGC
edF7c	CFTR F508del HEK293T	PRJNA1055086	edFig7c_LAS327-1-102_S15_L001_R1_001.fastq.gz	edFig7c_LAS327-2-102_S111_L001_R1_001.fastq.gz	edFig7c_LAS327-3-102_S207_L001_R1_001.fastq.gz	PBS10;RTT35	CFTR F508del	NGG2	SE2							LpAS4983	GGAGAACTGGAGCCTTCAGA	GTTTTAGAGCTAGAAATAGCAAGTTAAAATAAGGCTAGTCCGTTATCAACTTGAAAAAGTGGCACCGAGTCGGTGC	LpAS6194	gTTACCTCTTCTAGT	GTTTTAGAGCTAGAAATAGCAAGTTAAAATAAGGCTAGTCCGTTATCAACTTGAAAAAGTGGCACCGAGTCGGTGC	LpAS7365	gTCTGTATCTATATTCATCAT	GTTTAAGAGCTAGAAATAGCAAGTTTAAATAAGGCTAGTCCGTTATCAACTTGAAAAAGTGGCACCGAGTCGGTGC	LpAS7371	GTGCTCGCTTCGGCAGCACATATACTAGTCGACGGGCCGCACTCGCCGGTCCCAAGCCCGGATAAAATGGGAGGGGGCGGGAAACCGCCTAACCATGCCGAGTGCGGCCGCAACTAAGCACATGAGGATCACCCATGTGC	CATTAAAGAAAATATCATCTTTGGTGTGAGTTACG	ATGAATATAG	AAATTAACAGTGGCCGCGGTCGGCGTGGACTGTAGAACACTGCCAATGCCGGTCCCAAGCCCGGATAAAAGTGGAGGGTACAGTCCACGCTCTAGAGCGGACTTCGGTCCGC
edF7c	CFTR F508del HEK293T	PRJNA1055086	edFig7c_LAS327-1-103_S16_L001_R1_001.fastq.gz	edFig7c_LAS327-2-103_S112_L001_R1_001.fastq.gz	edFig7c_LAS327-3-103_S208_L001_R1_001.fastq.gz	PBS10;RTT36	CFTR F508del	NGG2	SE2							LpAS4983	GGAGAACTGGAGCCTTCAGA	GTTTTAGAGCTAGAAATAGCAAGTTAAAATAAGGCTAGTCCGTTATCAACTTGAAAAAGTGGCACCGAGTCGGTGC	LpAS6194	gTTACCTCTTCTAGT	GTTTTAGAGCTAGAAATAGCAAGTTAAAATAAGGCTAGTCCGTTATCAACTTGAAAAAGTGGCACCGAGTCGGTGC	LpAS7365	gTCTGTATCTATATTCATCAT	GTTTAAGAGCTAGAAATAGCAAGTTTAAATAAGGCTAGTCCGTTATCAACTTGAAAAAGTGGCACCGAGTCGGTGC	LpAS7372	GTGCTCGCTTCGGCAGCACATATACTAGTCGACGGGCCGCACTCGCCGGTCCCAAGCCCGGATAAAATGGGAGGGGGCGGGAAACCGCCTAACCATGCCGAGTGCGGCCGCAACTAAGCACATGAGGATCACCCATGTGC	CCATTAAAGAAAATATCATCTTTGGTGTGAGTTACG	ATGAATATAG	AAATTAACAGTGGCCGCGGTCGGCGTGGACTGTAGAACACTGCCAATGCCGGTCCCAAGCCCGGATAAAAGTGGAGGGTACAGTCCACGCTCTAGAGCGGACTTCGGTCCGC
edF7c	CFTR F508del HEK293T	PRJNA1055086	edFig7c_LAS327-1-104_S17_L001_R1_001.fastq.gz	edFig7c_LAS327-2-104_S113_L001_R1_001.fastq.gz	edFig7c_LAS327-3-104_S209_L001_R1_001.fastq.gz	PBS10;RTT37	CFTR F508del	NGG2	SE2							LpAS4983	GGAGAACTGGAGCCTTCAGA	GTTTTAGAGCTAGAAATAGCAAGTTAAAATAAGGCTAGTCCGTTATCAACTTGAAAAAGTGGCACCGAGTCGGTGC	LpAS6194	gTTACCTCTTCTAGT	GTTTTAGAGCTAGAAATAGCAAGTTAAAATAAGGCTAGTCCGTTATCAACTTGAAAAAGTGGCACCGAGTCGGTGC	LpAS7365	gTCTGTATCTATATTCATCAT	GTTTAAGAGCTAGAAATAGCAAGTTTAAATAAGGCTAGTCCGTTATCAACTTGAAAAAGTGGCACCGAGTCGGTGC	LpAS7373	GTGCTCGCTTCGGCAGCACATATACTAGTCGACGGGCCGCACTCGCCGGTCCCAAGCCCGGATAAAATGGGAGGGGGCGGGAAACCGCCTAACCATGCCGAGTGCGGCCGCAACTAAGCACATGAGGATCACCCATGTGC	ACCATTAAAGAAAATATCATCTTTGGTGTGAGTTACG	ATGAATATAG	AAATTAACAGTGGCCGCGGTCGGCGTGGACTGTAGAACACTGCCAATGCCGGTCCCAAGCCCGGATAAAAGTGGAGGGTACAGTCCACGCTCTAGAGCGGACTTCGGTCCGC
edF7c	CFTR F508del HEK293T	PRJNA1055086	edFig7c_LAS327-1-105_S18_L001_R1_001.fastq.gz	edFig7c_LAS327-2-105_S114_L001_R1_001.fastq.gz	edFig7c_LAS327-3-105_S210_L001_R1_001.fastq.gz	PBS10;RTT38	CFTR F508del	NGG2	SE2							LpAS4983	GGAGAACTGGAGCCTTCAGA	GTTTTAGAGCTAGAAATAGCAAGTTAAAATAAGGCTAGTCCGTTATCAACTTGAAAAAGTGGCACCGAGTCGGTGC	LpAS6194	gTTACCTCTTCTAGT	GTTTTAGAGCTAGAAATAGCAAGTTAAAATAAGGCTAGTCCGTTATCAACTTGAAAAAGTGGCACCGAGTCGGTGC	LpAS7365	gTCTGTATCTATATTCATCAT	GTTTAAGAGCTAGAAATAGCAAGTTTAAATAAGGCTAGTCCGTTATCAACTTGAAAAAGTGGCACCGAGTCGGTGC	LpAS7374	GTGCTCGCTTCGGCAGCACATATACTAGTCGACGGGCCGCACTCGCCGGTCCCAAGCCCGGATAAAATGGGAGGGGGCGGGAAACCGCCTAACCATGCCGAGTGCGGCCGCAACTAAGCACATGAGGATCACCCATGTGC	CACCATTAAAGAAAATATCATCTTTGGTGTGAGTTACG	ATGAATATAG	AAATTAACAGTGGCCGCGGTCGGCGTGGACTGTAGAACACTGCCAATGCCGGTCCCAAGCCCGGATAAAAGTGGAGGGTACAGTCCACGCTCTAGAGCGGACTTCGGTCCGC
edF7c	CFTR F508del HEK293T	PRJNA1055086	edFig7c_LAS327-1-106_S19_L001_R1_001.fastq.gz	edFig7c_LAS327-2-106_S115_L001_R1_001.fastq.gz	edFig7c_LAS327-3-106_S211_L001_R1_001.fastq.gz	PBS10;RTT41	CFTR F508del	NGG2	SE2							LpAS4983	GGAGAACTGGAGCCTTCAGA	GTTTTAGAGCTAGAAATAGCAAGTTAAAATAAGGCTAGTCCGTTATCAACTTGAAAAAGTGGCACCGAGTCGGTGC	LpAS6194	gTTACCTCTTCTAGT	GTTTTAGAGCTAGAAATAGCAAGTTAAAATAAGGCTAGTCCGTTATCAACTTGAAAAAGTGGCACCGAGTCGGTGC	LpAS7365	gTCTGTATCTATATTCATCAT	GTTTAAGAGCTAGAAATAGCAAGTTTAAATAAGGCTAGTCCGTTATCAACTTGAAAAAGTGGCACCGAGTCGGTGC	LpAS7375	GTGCTCGCTTCGGCAGCACATATACTAGTCGACGGGCCGCACTCGCCGGTCCCAAGCCCGGATAAAATGGGAGGGGGCGGGAAACCGCCTAACCATGCCGAGTGCGGCCGCAACTAAGCACATGAGGATCACCCATGTGC	TGGCACCATTAAAGAAAATATCATCTTTGGTGTGAGTTACG	ATGAATATAG	AAATTAACAGTGGCCGCGGTCGGCGTGGACTGTAGAACACTGCCAATGCCGGTCCCAAGCCCGGATAAAAGTGGAGGGTACAGTCCACGCTCTAGAGCGGACTTCGGTCCGC
edF7c	CFTR F508del HEK293T	PRJNA1055086	edFig7c_LAS327-1-107_S20_L001_R1_001.fastq.gz	edFig7c_LAS327-2-107_S116_L001_R1_001.fastq.gz	edFig7c_LAS327-3-107_S212_L001_R1_001.fastq.gz	PBS10;RTT42	CFTR F508del	NGG2	SE2							LpAS4983	GGAGAACTGGAGCCTTCAGA	GTTTTAGAGCTAGAAATAGCAAGTTAAAATAAGGCTAGTCCGTTATCAACTTGAAAAAGTGGCACCGAGTCGGTGC	LpAS6194	gTTACCTCTTCTAGT	GTTTTAGAGCTAGAAATAGCAAGTTAAAATAAGGCTAGTCCGTTATCAACTTGAAAAAGTGGCACCGAGTCGGTGC	LpAS7365	gTCTGTATCTATATTCATCAT	GTTTAAGAGCTAGAAATAGCAAGTTTAAATAAGGCTAGTCCGTTATCAACTTGAAAAAGTGGCACCGAGTCGGTGC	LpAS7376	GTGCTCGCTTCGGCAGCACATATACTAGTCGACGGGCCGCACTCGCCGGTCCCAAGCCCGGATAAAATGGGAGGGGGCGGGAAACCGCCTAACCATGCCGAGTGCGGCCGCAACTAAGCACATGAGGATCACCCATGTGC	CTGGCACCATTAAAGAAAATATCATCTTTGGTGTGAGTTACG	ATGAATATAG	AAATTAACAGTGGCCGCGGTCGGCGTGGACTGTAGAACACTGCCAATGCCGGTCCCAAGCCCGGATAAAAGTGGAGGGTACAGTCCACGCTCTAGAGCGGACTTCGGTCCGC
edF7c	CFTR F508del HEK293T	PRJNA1055086	edFig7c_LAS327-1-108_S21_L001_R1_001.fastq.gz	edFig7c_LAS327-2-108_S117_L001_R1_001.fastq.gz	edFig7c_LAS327-3-108_S213_L001_R1_001.fastq.gz	PBS10;RTT43	CFTR F508del	NGG2	SE2							LpAS4983	GGAGAACTGGAGCCTTCAGA	GTTTTAGAGCTAGAAATAGCAAGTTAAAATAAGGCTAGTCCGTTATCAACTTGAAAAAGTGGCACCGAGTCGGTGC	LpAS6194	gTTACCTCTTCTAGT	GTTTTAGAGCTAGAAATAGCAAGTTAAAATAAGGCTAGTCCGTTATCAACTTGAAAAAGTGGCACCGAGTCGGTGC	LpAS7365	gTCTGTATCTATATTCATCAT	GTTTAAGAGCTAGAAATAGCAAGTTTAAATAAGGCTAGTCCGTTATCAACTTGAAAAAGTGGCACCGAGTCGGTGC	LpAS7377	GTGCTCGCTTCGGCAGCACATATACTAGTCGACGGGCCGCACTCGCCGGTCCCAAGCCCGGATAAAATGGGAGGGGGCGGGAAACCGCCTAACCATGCCGAGTGCGGCCGCAACTAAGCACATGAGGATCACCCATGTGC	CCTGGCACCATTAAAGAAAATATCATCTTTGGTGTGAGTTACG	ATGAATATAG	AAATTAACAGTGGCCGCGGTCGGCGTGGACTGTAGAACACTGCCAATGCCGGTCCCAAGCCCGGATAAAAGTGGAGGGTACAGTCCACGCTCTAGAGCGGACTTCGGTCCGC
edF7c	CFTR F508del HEK293T	PRJNA1055086	edFig7c_LAS327-1-109_S22_L001_R1_001.fastq.gz	edFig7c_LAS327-2-109_S118_L001_R1_001.fastq.gz	edFig7c_LAS327-3-109_S214_L001_R1_001.fastq.gz	PBS11;RTT30	CFTR F508del	NGG2	SE2							LpAS4983	GGAGAACTGGAGCCTTCAGA	GTTTTAGAGCTAGAAATAGCAAGTTAAAATAAGGCTAGTCCGTTATCAACTTGAAAAAGTGGCACCGAGTCGGTGC	LpAS6194	gTTACCTCTTCTAGT	GTTTTAGAGCTAGAAATAGCAAGTTAAAATAAGGCTAGTCCGTTATCAACTTGAAAAAGTGGCACCGAGTCGGTGC	LpAS7365	gTCTGTATCTATATTCATCAT	GTTTAAGAGCTAGAAATAGCAAGTTTAAATAAGGCTAGTCCGTTATCAACTTGAAAAAGTGGCACCGAGTCGGTGC	LpAS7378	GTGCTCGCTTCGGCAGCACATATACTAGTCGACGGGCCGCACTCGCCGGTCCCAAGCCCGGATAAAATGGGAGGGGGCGGGAAACCGCCTAACCATGCCGAGTGCGGCCGCAACTAAGCACATGAGGATCACCCATGTGC	AAGAAAATATCATCTTTGGTGTGAGTTACG	ATGAATATAGA	AAATTAACAGTGGCCGCGGTCGGCGTGGACTGTAGAACACTGCCAATGCCGGTCCCAAGCCCGGATAAAAGTGGAGGGTACAGTCCACGCTCTAGAGCGGACTTCGGTCCGC
edF7c	CFTR F508del HEK293T	PRJNA1055086	edFig7c_LAS327-1-110_S23_L001_R1_001.fastq.gz	edFig7c_LAS327-2-110_S119_L001_R1_001.fastq.gz	edFig7c_LAS327-3-110_S215_L001_R1_001.fastq.gz	PBS11;RTT31	CFTR F508del	NGG2	SE2							LpAS4983	GGAGAACTGGAGCCTTCAGA	GTTTTAGAGCTAGAAATAGCAAGTTAAAATAAGGCTAGTCCGTTATCAACTTGAAAAAGTGGCACCGAGTCGGTGC	LpAS6194	gTTACCTCTTCTAGT	GTTTTAGAGCTAGAAATAGCAAGTTAAAATAAGGCTAGTCCGTTATCAACTTGAAAAAGTGGCACCGAGTCGGTGC	LpAS7365	gTCTGTATCTATATTCATCAT	GTTTAAGAGCTAGAAATAGCAAGTTTAAATAAGGCTAGTCCGTTATCAACTTGAAAAAGTGGCACCGAGTCGGTGC	LpAS7379	GTGCTCGCTTCGGCAGCACATATACTAGTCGACGGGCCGCACTCGCCGGTCCCAAGCCCGGATAAAATGGGAGGGGGCGGGAAACCGCCTAACCATGCCGAGTGCGGCCGCAACTAAGCACATGAGGATCACCCATGTGC	AAAGAAAATATCATCTTTGGTGTGAGTTACG	ATGAATATAGA	AAATTAACAGTGGCCGCGGTCGGCGTGGACTGTAGAACACTGCCAATGCCGGTCCCAAGCCCGGATAAAAGTGGAGGGTACAGTCCACGCTCTAGAGCGGACTTCGGTCCGC
edF7c	CFTR F508del HEK293T	PRJNA1055086	edFig7c_LAS327-1-111_S24_L001_R1_001.fastq.gz	edFig7c_LAS327-2-111_S120_L001_R1_001.fastq.gz	edFig7c_LAS327-3-111_S216_L001_R1_001.fastq.gz	PBS11;RTT32	CFTR F508del	NGG2	SE2							LpAS4983	GGAGAACTGGAGCCTTCAGA	GTTTTAGAGCTAGAAATAGCAAGTTAAAATAAGGCTAGTCCGTTATCAACTTGAAAAAGTGGCACCGAGTCGGTGC	LpAS6194	gTTACCTCTTCTAGT	GTTTTAGAGCTAGAAATAGCAAGTTAAAATAAGGCTAGTCCGTTATCAACTTGAAAAAGTGGCACCGAGTCGGTGC	LpAS7365	gTCTGTATCTATATTCATCAT	GTTTAAGAGCTAGAAATAGCAAGTTTAAATAAGGCTAGTCCGTTATCAACTTGAAAAAGTGGCACCGAGTCGGTGC	LpAS7380	GTGCTCGCTTCGGCAGCACATATACTAGTCGACGGGCCGCACTCGCCGGTCCCAAGCCCGGATAAAATGGGAGGGGGCGGGAAACCGCCTAACCATGCCGAGTGCGGCCGCAACTAAGCACATGAGGATCACCCATGTGC	TAAAGAAAATATCATCTTTGGTGTGAGTTACG	ATGAATATAGA	AAATTAACAGTGGCCGCGGTCGGCGTGGACTGTAGAACACTGCCAATGCCGGTCCCAAGCCCGGATAAAAGTGGAGGGTACAGTCCACGCTCTAGAGCGGACTTCGGTCCGC
edF7c	CFTR F508del HEK293T	PRJNA1055086	edFig7c_LAS327-1-112_S25_L001_R1_001.fastq.gz	edFig7c_LAS327-2-112_S121_L001_R1_001.fastq.gz	edFig7c_LAS327-3-112_S217_L001_R1_001.fastq.gz	PBS11;RTT33	CFTR F508del	NGG2	SE2							LpAS4983	GGAGAACTGGAGCCTTCAGA	GTTTTAGAGCTAGAAATAGCAAGTTAAAATAAGGCTAGTCCGTTATCAACTTGAAAAAGTGGCACCGAGTCGGTGC	LpAS6194	gTTACCTCTTCTAGT	GTTTTAGAGCTAGAAATAGCAAGTTAAAATAAGGCTAGTCCGTTATCAACTTGAAAAAGTGGCACCGAGTCGGTGC	LpAS7365	gTCTGTATCTATATTCATCAT	GTTTAAGAGCTAGAAATAGCAAGTTTAAATAAGGCTAGTCCGTTATCAACTTGAAAAAGTGGCACCGAGTCGGTGC	LpAS7381	GTGCTCGCTTCGGCAGCACATATACTAGTCGACGGGCCGCACTCGCCGGTCCCAAGCCCGGATAAAATGGGAGGGGGCGGGAAACCGCCTAACCATGCCGAGTGCGGCCGCAACTAAGCACATGAGGATCACCCATGTGC	TTAAAGAAAATATCATCTTTGGTGTGAGTTACG	ATGAATATAGA	AAATTAACAGTGGCCGCGGTCGGCGTGGACTGTAGAACACTGCCAATGCCGGTCCCAAGCCCGGATAAAAGTGGAGGGTACAGTCCACGCTCTAGAGCGGACTTCGGTCCGC
edF7c	CFTR F508del HEK293T	PRJNA1055086	edFig7c_LAS327-1-113_S26_L001_R1_001.fastq.gz	edFig7c_LAS327-2-113_S122_L001_R1_001.fastq.gz	edFig7c_LAS327-3-113_S218_L001_R1_001.fastq.gz	PBS11;RTT34	CFTR F508del	NGG2	SE2							LpAS4983	GGAGAACTGGAGCCTTCAGA	GTTTTAGAGCTAGAAATAGCAAGTTAAAATAAGGCTAGTCCGTTATCAACTTGAAAAAGTGGCACCGAGTCGGTGC	LpAS6194	gTTACCTCTTCTAGT	GTTTTAGAGCTAGAAATAGCAAGTTAAAATAAGGCTAGTCCGTTATCAACTTGAAAAAGTGGCACCGAGTCGGTGC	LpAS7365	gTCTGTATCTATATTCATCAT	GTTTAAGAGCTAGAAATAGCAAGTTTAAATAAGGCTAGTCCGTTATCAACTTGAAAAAGTGGCACCGAGTCGGTGC	LpAS7382	GTGCTCGCTTCGGCAGCACATATACTAGTCGACGGGCCGCACTCGCCGGTCCCAAGCCCGGATAAAATGGGAGGGGGCGGGAAACCGCCTAACCATGCCGAGTGCGGCCGCAACTAAGCACATGAGGATCACCCATGTGC	ATTAAAGAAAATATCATCTTTGGTGTGAGTTACG	ATGAATATAGA	AAATTAACAGTGGCCGCGGTCGGCGTGGACTGTAGAACACTGCCAATGCCGGTCCCAAGCCCGGATAAAAGTGGAGGGTACAGTCCACGCTCTAGAGCGGACTTCGGTCCGC
edF7c	CFTR F508del HEK293T	PRJNA1055086	edFig7c_LAS327-1-114_S27_L001_R1_001.fastq.gz	edFig7c_LAS327-2-114_S123_L001_R1_001.fastq.gz	edFig7c_LAS327-3-114_S219_L001_R1_001.fastq.gz	PBS11;RTT35	CFTR F508del	NGG2	SE2							LpAS4983	GGAGAACTGGAGCCTTCAGA	GTTTTAGAGCTAGAAATAGCAAGTTAAAATAAGGCTAGTCCGTTATCAACTTGAAAAAGTGGCACCGAGTCGGTGC	LpAS6194	gTTACCTCTTCTAGT	GTTTTAGAGCTAGAAATAGCAAGTTAAAATAAGGCTAGTCCGTTATCAACTTGAAAAAGTGGCACCGAGTCGGTGC	LpAS7365	gTCTGTATCTATATTCATCAT	GTTTAAGAGCTAGAAATAGCAAGTTTAAATAAGGCTAGTCCGTTATCAACTTGAAAAAGTGGCACCGAGTCGGTGC	LpAS7383	GTGCTCGCTTCGGCAGCACATATACTAGTCGACGGGCCGCACTCGCCGGTCCCAAGCCCGGATAAAATGGGAGGGGGCGGGAAACCGCCTAACCATGCCGAGTGCGGCCGCAACTAAGCACATGAGGATCACCCATGTGC	CATTAAAGAAAATATCATCTTTGGTGTGAGTTACG	ATGAATATAGA	AAATTAACAGTGGCCGCGGTCGGCGTGGACTGTAGAACACTGCCAATGCCGGTCCCAAGCCCGGATAAAAGTGGAGGGTACAGTCCACGCTCTAGAGCGGACTTCGGTCCGC
edF7c	CFTR F508del HEK293T	PRJNA1055086	edFig7c_LAS327-1-115_S28_L001_R1_001.fastq.gz	edFig7c_LAS327-2-115_S124_L001_R1_001.fastq.gz	edFig7c_LAS327-3-115_S220_L001_R1_001.fastq.gz	PBS11;RTT36	CFTR F508del	NGG2	SE2							LpAS4983	GGAGAACTGGAGCCTTCAGA	GTTTTAGAGCTAGAAATAGCAAGTTAAAATAAGGCTAGTCCGTTATCAACTTGAAAAAGTGGCACCGAGTCGGTGC	LpAS6194	gTTACCTCTTCTAGT	GTTTTAGAGCTAGAAATAGCAAGTTAAAATAAGGCTAGTCCGTTATCAACTTGAAAAAGTGGCACCGAGTCGGTGC	LpAS7365	gTCTGTATCTATATTCATCAT	GTTTAAGAGCTAGAAATAGCAAGTTTAAATAAGGCTAGTCCGTTATCAACTTGAAAAAGTGGCACCGAGTCGGTGC	LpAS7384	GTGCTCGCTTCGGCAGCACATATACTAGTCGACGGGCCGCACTCGCCGGTCCCAAGCCCGGATAAAATGGGAGGGGGCGGGAAACCGCCTAACCATGCCGAGTGCGGCCGCAACTAAGCACATGAGGATCACCCATGTGC	CCATTAAAGAAAATATCATCTTTGGTGTGAGTTACG	ATGAATATAGA	AAATTAACAGTGGCCGCGGTCGGCGTGGACTGTAGAACACTGCCAATGCCGGTCCCAAGCCCGGATAAAAGTGGAGGGTACAGTCCACGCTCTAGAGCGGACTTCGGTCCGC
edF7c	CFTR F508del HEK293T	PRJNA1055086	edFig7c_LAS327-1-116_S29_L001_R1_001.fastq.gz	edFig7c_LAS327-2-116_S125_L001_R1_001.fastq.gz	edFig7c_LAS327-3-116_S221_L001_R1_001.fastq.gz	PBS11;RTT37	CFTR F508del	NGG2	SE2							LpAS4983	GGAGAACTGGAGCCTTCAGA	GTTTTAGAGCTAGAAATAGCAAGTTAAAATAAGGCTAGTCCGTTATCAACTTGAAAAAGTGGCACCGAGTCGGTGC	LpAS6194	gTTACCTCTTCTAGT	GTTTTAGAGCTAGAAATAGCAAGTTAAAATAAGGCTAGTCCGTTATCAACTTGAAAAAGTGGCACCGAGTCGGTGC	LpAS7365	gTCTGTATCTATATTCATCAT	GTTTAAGAGCTAGAAATAGCAAGTTTAAATAAGGCTAGTCCGTTATCAACTTGAAAAAGTGGCACCGAGTCGGTGC	LpAS7385	GTGCTCGCTTCGGCAGCACATATACTAGTCGACGGGCCGCACTCGCCGGTCCCAAGCCCGGATAAAATGGGAGGGGGCGGGAAACCGCCTAACCATGCCGAGTGCGGCCGCAACTAAGCACATGAGGATCACCCATGTGC	ACCATTAAAGAAAATATCATCTTTGGTGTGAGTTACG	ATGAATATAGA	AAATTAACAGTGGCCGCGGTCGGCGTGGACTGTAGAACACTGCCAATGCCGGTCCCAAGCCCGGATAAAAGTGGAGGGTACAGTCCACGCTCTAGAGCGGACTTCGGTCCGC
edF7c	CFTR F508del HEK293T	PRJNA1055086	edFig7c_LAS327-1-118_S31_L001_R1_001.fastq.gz	edFig7c_LAS327-2-118_S127_L001_R1_001.fastq.gz	edFig7c_LAS327-3-118_S223_L001_R1_001.fastq.gz	PBS11;RTT41	CFTR F508del	NGG2	SE2							LpAS4983	GGAGAACTGGAGCCTTCAGA	GTTTTAGAGCTAGAAATAGCAAGTTAAAATAAGGCTAGTCCGTTATCAACTTGAAAAAGTGGCACCGAGTCGGTGC	LpAS6194	gTTACCTCTTCTAGT	GTTTTAGAGCTAGAAATAGCAAGTTAAAATAAGGCTAGTCCGTTATCAACTTGAAAAAGTGGCACCGAGTCGGTGC	LpAS7365	gTCTGTATCTATATTCATCAT	GTTTAAGAGCTAGAAATAGCAAGTTTAAATAAGGCTAGTCCGTTATCAACTTGAAAAAGTGGCACCGAGTCGGTGC	LpAS7387	GTGCTCGCTTCGGCAGCACATATACTAGTCGACGGGCCGCACTCGCCGGTCCCAAGCCCGGATAAAATGGGAGGGGGCGGGAAACCGCCTAACCATGCCGAGTGCGGCCGCAACTAAGCACATGAGGATCACCCATGTGC	TGGCACCATTAAAGAAAATATCATCTTTGGTGTGAGTTACG	ATGAATATAGA	AAATTAACAGTGGCCGCGGTCGGCGTGGACTGTAGAACACTGCCAATGCCGGTCCCAAGCCCGGATAAAAGTGGAGGGTACAGTCCACGCTCTAGAGCGGACTTCGGTCCGC
edF7c	CFTR F508del HEK293T	PRJNA1055086	edFig7c_LAS327-1-119_S32_L001_R1_001.fastq.gz	edFig7c_LAS327-2-119_S128_L001_R1_001.fastq.gz	edFig7c_LAS327-3-119_S224_L001_R1_001.fastq.gz	PBS11;RTT42	CFTR F508del	NGG2	SE2							LpAS4983	GGAGAACTGGAGCCTTCAGA	GTTTTAGAGCTAGAAATAGCAAGTTAAAATAAGGCTAGTCCGTTATCAACTTGAAAAAGTGGCACCGAGTCGGTGC	LpAS6194	gTTACCTCTTCTAGT	GTTTTAGAGCTAGAAATAGCAAGTTAAAATAAGGCTAGTCCGTTATCAACTTGAAAAAGTGGCACCGAGTCGGTGC	LpAS7365	gTCTGTATCTATATTCATCAT	GTTTAAGAGCTAGAAATAGCAAGTTTAAATAAGGCTAGTCCGTTATCAACTTGAAAAAGTGGCACCGAGTCGGTGC	LpAS7388	GTGCTCGCTTCGGCAGCACATATACTAGTCGACGGGCCGCACTCGCCGGTCCCAAGCCCGGATAAAATGGGAGGGGGCGGGAAACCGCCTAACCATGCCGAGTGCGGCCGCAACTAAGCACATGAGGATCACCCATGTGC	CTGGCACCATTAAAGAAAATATCATCTTTGGTGTGAGTTACG	ATGAATATAGA	AAATTAACAGTGGCCGCGGTCGGCGTGGACTGTAGAACACTGCCAATGCCGGTCCCAAGCCCGGATAAAAGTGGAGGGTACAGTCCACGCTCTAGAGCGGACTTCGGTCCGC
edF7c	CFTR F508del HEK293T	PRJNA1055086	edFig7c_LAS327-1-120_S33_L001_R1_001.fastq.gz	edFig7c_LAS327-2-120_S129_L001_R1_001.fastq.gz	edFig7c_LAS327-3-120_S225_L001_R1_001.fastq.gz	PBS11;RTT43	CFTR F508del	NGG2	SE2							LpAS4983	GGAGAACTGGAGCCTTCAGA	GTTTTAGAGCTAGAAATAGCAAGTTAAAATAAGGCTAGTCCGTTATCAACTTGAAAAAGTGGCACCGAGTCGGTGC	LpAS6194	gTTACCTCTTCTAGT	GTTTTAGAGCTAGAAATAGCAAGTTAAAATAAGGCTAGTCCGTTATCAACTTGAAAAAGTGGCACCGAGTCGGTGC	LpAS7365	gTCTGTATCTATATTCATCAT	GTTTAAGAGCTAGAAATAGCAAGTTTAAATAAGGCTAGTCCGTTATCAACTTGAAAAAGTGGCACCGAGTCGGTGC	LpAS7389	GTGCTCGCTTCGGCAGCACATATACTAGTCGACGGGCCGCACTCGCCGGTCCCAAGCCCGGATAAAATGGGAGGGGGCGGGAAACCGCCTAACCATGCCGAGTGCGGCCGCAACTAAGCACATGAGGATCACCCATGTGC	CCTGGCACCATTAAAGAAAATATCATCTTTGGTGTGAGTTACG	ATGAATATAGA	AAATTAACAGTGGCCGCGGTCGGCGTGGACTGTAGAACACTGCCAATGCCGGTCCCAAGCCCGGATAAAAGTGGAGGGTACAGTCCACGCTCTAGAGCGGACTTCGGTCCGC
edF7c	CFTR F508del HEK293T	PRJNA1055086	edFig7c_LAS327-1-122_S35_L001_R1_001.fastq.gz	edFig7c_LAS327-2-122_S131_L001_R1_001.fastq.gz	edFig7c_LAS327-3-122_S227_L001_R1_001.fastq.gz	PBS12;RTT31	CFTR F508del	NGG2	SE2							LpAS4983	GGAGAACTGGAGCCTTCAGA	GTTTTAGAGCTAGAAATAGCAAGTTAAAATAAGGCTAGTCCGTTATCAACTTGAAAAAGTGGCACCGAGTCGGTGC	LpAS6194	gTTACCTCTTCTAGT	GTTTTAGAGCTAGAAATAGCAAGTTAAAATAAGGCTAGTCCGTTATCAACTTGAAAAAGTGGCACCGAGTCGGTGC	LpAS7365	gTCTGTATCTATATTCATCAT	GTTTAAGAGCTAGAAATAGCAAGTTTAAATAAGGCTAGTCCGTTATCAACTTGAAAAAGTGGCACCGAGTCGGTGC	LpAS7391	GTGCTCGCTTCGGCAGCACATATACTAGTCGACGGGCCGCACTCGCCGGTCCCAAGCCCGGATAAAATGGGAGGGGGCGGGAAACCGCCTAACCATGCCGAGTGCGGCCGCAACTAAGCACATGAGGATCACCCATGTGC	AAAGAAAATATCATCTTTGGTGTGAGTTACG	ATGAATATAGAT	AAATTAACAGTGGCCGCGGTCGGCGTGGACTGTAGAACACTGCCAATGCCGGTCCCAAGCCCGGATAAAAGTGGAGGGTACAGTCCACGCTCTAGAGCGGACTTCGGTCCGC
edF7c	CFTR F508del HEK293T	PRJNA1055086	edFig7c_LAS327-1-123_S36_L001_R1_001.fastq.gz	edFig7c_LAS327-2-123_S132_L001_R1_001.fastq.gz	edFig7c_LAS327-3-123_S228_L001_R1_001.fastq.gz	PBS12;RTT32	CFTR F508del	NGG2	SE2							LpAS4983	GGAGAACTGGAGCCTTCAGA	GTTTTAGAGCTAGAAATAGCAAGTTAAAATAAGGCTAGTCCGTTATCAACTTGAAAAAGTGGCACCGAGTCGGTGC	LpAS6194	gTTACCTCTTCTAGT	GTTTTAGAGCTAGAAATAGCAAGTTAAAATAAGGCTAGTCCGTTATCAACTTGAAAAAGTGGCACCGAGTCGGTGC	LpAS7365	gTCTGTATCTATATTCATCAT	GTTTAAGAGCTAGAAATAGCAAGTTTAAATAAGGCTAGTCCGTTATCAACTTGAAAAAGTGGCACCGAGTCGGTGC	LpAS7392	GTGCTCGCTTCGGCAGCACATATACTAGTCGACGGGCCGCACTCGCCGGTCCCAAGCCCGGATAAAATGGGAGGGGGCGGGAAACCGCCTAACCATGCCGAGTGCGGCCGCAACTAAGCACATGAGGATCACCCATGTGC	TAAAGAAAATATCATCTTTGGTGTGAGTTACG	ATGAATATAGAT	AAATTAACAGTGGCCGCGGTCGGCGTGGACTGTAGAACACTGCCAATGCCGGTCCCAAGCCCGGATAAAAGTGGAGGGTACAGTCCACGCTCTAGAGCGGACTTCGGTCCGC
edF7c	CFTR F508del HEK293T	PRJNA1055086	edFig7c_LAS327-1-124_S37_L001_R1_001.fastq.gz	edFig7c_LAS327-2-124_S133_L001_R1_001.fastq.gz	edFig7c_LAS327-3-124_S229_L001_R1_001.fastq.gz	PBS12;RTT33	CFTR F508del	NGG2	SE2							LpAS4983	GGAGAACTGGAGCCTTCAGA	GTTTTAGAGCTAGAAATAGCAAGTTAAAATAAGGCTAGTCCGTTATCAACTTGAAAAAGTGGCACCGAGTCGGTGC	LpAS6194	gTTACCTCTTCTAGT	GTTTTAGAGCTAGAAATAGCAAGTTAAAATAAGGCTAGTCCGTTATCAACTTGAAAAAGTGGCACCGAGTCGGTGC	LpAS7365	gTCTGTATCTATATTCATCAT	GTTTAAGAGCTAGAAATAGCAAGTTTAAATAAGGCTAGTCCGTTATCAACTTGAAAAAGTGGCACCGAGTCGGTGC	LpAS7393	GTGCTCGCTTCGGCAGCACATATACTAGTCGACGGGCCGCACTCGCCGGTCCCAAGCCCGGATAAAATGGGAGGGGGCGGGAAACCGCCTAACCATGCCGAGTGCGGCCGCAACTAAGCACATGAGGATCACCCATGTGC	TTAAAGAAAATATCATCTTTGGTGTGAGTTACG	ATGAATATAGAT	AAATTAACAGTGGCCGCGGTCGGCGTGGACTGTAGAACACTGCCAATGCCGGTCCCAAGCCCGGATAAAAGTGGAGGGTACAGTCCACGCTCTAGAGCGGACTTCGGTCCGC
edF7c	CFTR F508del HEK293T	PRJNA1055086	edFig7c_LAS327-1-125_S38_L001_R1_001.fastq.gz	edFig7c_LAS327-2-125_S134_L001_R1_001.fastq.gz	edFig7c_LAS327-3-125_S230_L001_R1_001.fastq.gz	PBS12;RTT34	CFTR F508del	NGG2	SE2							LpAS4983	GGAGAACTGGAGCCTTCAGA	GTTTTAGAGCTAGAAATAGCAAGTTAAAATAAGGCTAGTCCGTTATCAACTTGAAAAAGTGGCACCGAGTCGGTGC	LpAS6194	gTTACCTCTTCTAGT	GTTTTAGAGCTAGAAATAGCAAGTTAAAATAAGGCTAGTCCGTTATCAACTTGAAAAAGTGGCACCGAGTCGGTGC	LpAS7365	gTCTGTATCTATATTCATCAT	GTTTAAGAGCTAGAAATAGCAAGTTTAAATAAGGCTAGTCCGTTATCAACTTGAAAAAGTGGCACCGAGTCGGTGC	LpAS7394	GTGCTCGCTTCGGCAGCACATATACTAGTCGACGGGCCGCACTCGCCGGTCCCAAGCCCGGATAAAATGGGAGGGGGCGGGAAACCGCCTAACCATGCCGAGTGCGGCCGCAACTAAGCACATGAGGATCACCCATGTGC	ATTAAAGAAAATATCATCTTTGGTGTGAGTTACG	ATGAATATAGAT	AAATTAACAGTGGCCGCGGTCGGCGTGGACTGTAGAACACTGCCAATGCCGGTCCCAAGCCCGGATAAAAGTGGAGGGTACAGTCCACGCTCTAGAGCGGACTTCGGTCCGC
edF7c	CFTR F508del HEK293T	PRJNA1055086	edFig7c_LAS327-1-126_S39_L001_R1_001.fastq.gz	edFig7c_LAS327-2-126_S135_L001_R1_001.fastq.gz	edFig7c_LAS327-3-126_S231_L001_R1_001.fastq.gz	PBS12;RTT35	CFTR F508del	NGG2	SE2							LpAS4983	GGAGAACTGGAGCCTTCAGA	GTTTTAGAGCTAGAAATAGCAAGTTAAAATAAGGCTAGTCCGTTATCAACTTGAAAAAGTGGCACCGAGTCGGTGC	LpAS6194	gTTACCTCTTCTAGT	GTTTTAGAGCTAGAAATAGCAAGTTAAAATAAGGCTAGTCCGTTATCAACTTGAAAAAGTGGCACCGAGTCGGTGC	LpAS7365	gTCTGTATCTATATTCATCAT	GTTTAAGAGCTAGAAATAGCAAGTTTAAATAAGGCTAGTCCGTTATCAACTTGAAAAAGTGGCACCGAGTCGGTGC	LpAS7395	GTGCTCGCTTCGGCAGCACATATACTAGTCGACGGGCCGCACTCGCCGGTCCCAAGCCCGGATAAAATGGGAGGGGGCGGGAAACCGCCTAACCATGCCGAGTGCGGCCGCAACTAAGCACATGAGGATCACCCATGTGC	CATTAAAGAAAATATCATCTTTGGTGTGAGTTACG	ATGAATATAGAT	AAATTAACAGTGGCCGCGGTCGGCGTGGACTGTAGAACACTGCCAATGCCGGTCCCAAGCCCGGATAAAAGTGGAGGGTACAGTCCACGCTCTAGAGCGGACTTCGGTCCGC
edF7c	CFTR F508del HEK293T	PRJNA1055086	edFig7c_LAS327-1-127_S40_L001_R1_001.fastq.gz	edFig7c_LAS327-2-127_S136_L001_R1_001.fastq.gz	edFig7c_LAS327-3-127_S232_L001_R1_001.fastq.gz	PBS12;RTT36	CFTR F508del	NGG2	SE2							LpAS4983	GGAGAACTGGAGCCTTCAGA	GTTTTAGAGCTAGAAATAGCAAGTTAAAATAAGGCTAGTCCGTTATCAACTTGAAAAAGTGGCACCGAGTCGGTGC	LpAS6194	gTTACCTCTTCTAGT	GTTTTAGAGCTAGAAATAGCAAGTTAAAATAAGGCTAGTCCGTTATCAACTTGAAAAAGTGGCACCGAGTCGGTGC	LpAS7365	gTCTGTATCTATATTCATCAT	GTTTAAGAGCTAGAAATAGCAAGTTTAAATAAGGCTAGTCCGTTATCAACTTGAAAAAGTGGCACCGAGTCGGTGC	LpAS7396	GTGCTCGCTTCGGCAGCACATATACTAGTCGACGGGCCGCACTCGCCGGTCCCAAGCCCGGATAAAATGGGAGGGGGCGGGAAACCGCCTAACCATGCCGAGTGCGGCCGCAACTAAGCACATGAGGATCACCCATGTGC	CCATTAAAGAAAATATCATCTTTGGTGTGAGTTACG	ATGAATATAGAT	AAATTAACAGTGGCCGCGGTCGGCGTGGACTGTAGAACACTGCCAATGCCGGTCCCAAGCCCGGATAAAAGTGGAGGGTACAGTCCACGCTCTAGAGCGGACTTCGGTCCGC
edF7c	CFTR F508del HEK293T	PRJNA1055086	edFig7c_LAS327-1-128_S41_L001_R1_001.fastq.gz	edFig7c_LAS327-2-128_S137_L001_R1_001.fastq.gz	edFig7c_LAS327-3-128_S233_L001_R1_001.fastq.gz	PBS12;RTT37	CFTR F508del	NGG2	SE2							LpAS4983	GGAGAACTGGAGCCTTCAGA	GTTTTAGAGCTAGAAATAGCAAGTTAAAATAAGGCTAGTCCGTTATCAACTTGAAAAAGTGGCACCGAGTCGGTGC	LpAS6194	gTTACCTCTTCTAGT	GTTTTAGAGCTAGAAATAGCAAGTTAAAATAAGGCTAGTCCGTTATCAACTTGAAAAAGTGGCACCGAGTCGGTGC	LpAS7365	gTCTGTATCTATATTCATCAT	GTTTAAGAGCTAGAAATAGCAAGTTTAAATAAGGCTAGTCCGTTATCAACTTGAAAAAGTGGCACCGAGTCGGTGC	LpAS7397	GTGCTCGCTTCGGCAGCACATATACTAGTCGACGGGCCGCACTCGCCGGTCCCAAGCCCGGATAAAATGGGAGGGGGCGGGAAACCGCCTAACCATGCCGAGTGCGGCCGCAACTAAGCACATGAGGATCACCCATGTGC	ACCATTAAAGAAAATATCATCTTTGGTGTGAGTTACG	ATGAATATAGAT	AAATTAACAGTGGCCGCGGTCGGCGTGGACTGTAGAACACTGCCAATGCCGGTCCCAAGCCCGGATAAAAGTGGAGGGTACAGTCCACGCTCTAGAGCGGACTTCGGTCCGC
edF7c	CFTR F508del HEK293T	PRJNA1055086	edFig7c_LAS327-1-129_S42_L001_R1_001.fastq.gz	edFig7c_LAS327-2-129_S138_L001_R1_001.fastq.gz	edFig7c_LAS327-3-129_S234_L001_R1_001.fastq.gz	PBS12;RTT38	CFTR F508del	NGG2	SE2							LpAS4983	GGAGAACTGGAGCCTTCAGA	GTTTTAGAGCTAGAAATAGCAAGTTAAAATAAGGCTAGTCCGTTATCAACTTGAAAAAGTGGCACCGAGTCGGTGC	LpAS6194	gTTACCTCTTCTAGT	GTTTTAGAGCTAGAAATAGCAAGTTAAAATAAGGCTAGTCCGTTATCAACTTGAAAAAGTGGCACCGAGTCGGTGC	LpAS7365	gTCTGTATCTATATTCATCAT	GTTTAAGAGCTAGAAATAGCAAGTTTAAATAAGGCTAGTCCGTTATCAACTTGAAAAAGTGGCACCGAGTCGGTGC	LpAS7398	GTGCTCGCTTCGGCAGCACATATACTAGTCGACGGGCCGCACTCGCCGGTCCCAAGCCCGGATAAAATGGGAGGGGGCGGGAAACCGCCTAACCATGCCGAGTGCGGCCGCAACTAAGCACATGAGGATCACCCATGTGC	CACCATTAAAGAAAATATCATCTTTGGTGTGAGTTACG	ATGAATATAGAT	AAATTAACAGTGGCCGCGGTCGGCGTGGACTGTAGAACACTGCCAATGCCGGTCCCAAGCCCGGATAAAAGTGGAGGGTACAGTCCACGCTCTAGAGCGGACTTCGGTCCGC
edF7c	CFTR F508del HEK293T	PRJNA1055086	edFig7c_LAS327-1-130_S43_L001_R1_001.fastq.gz	edFig7c_LAS327-2-130_S139_L001_R1_001.fastq.gz	edFig7c_LAS327-3-130_S235_L001_R1_001.fastq.gz	PBS12;RTT41	CFTR F508del	NGG2	SE2							LpAS4983	GGAGAACTGGAGCCTTCAGA	GTTTTAGAGCTAGAAATAGCAAGTTAAAATAAGGCTAGTCCGTTATCAACTTGAAAAAGTGGCACCGAGTCGGTGC	LpAS6194	gTTACCTCTTCTAGT	GTTTTAGAGCTAGAAATAGCAAGTTAAAATAAGGCTAGTCCGTTATCAACTTGAAAAAGTGGCACCGAGTCGGTGC	LpAS7365	gTCTGTATCTATATTCATCAT	GTTTAAGAGCTAGAAATAGCAAGTTTAAATAAGGCTAGTCCGTTATCAACTTGAAAAAGTGGCACCGAGTCGGTGC	LpAS7399	GTGCTCGCTTCGGCAGCACATATACTAGTCGACGGGCCGCACTCGCCGGTCCCAAGCCCGGATAAAATGGGAGGGGGCGGGAAACCGCCTAACCATGCCGAGTGCGGCCGCAACTAAGCACATGAGGATCACCCATGTGC	TGGCACCATTAAAGAAAATATCATCTTTGGTGTGAGTTACG	ATGAATATAGAT	AAATTAACAGTGGCCGCGGTCGGCGTGGACTGTAGAACACTGCCAATGCCGGTCCCAAGCCCGGATAAAAGTGGAGGGTACAGTCCACGCTCTAGAGCGGACTTCGGTCCGC
edF7c	CFTR F508del HEK293T	PRJNA1055086	edFig7c_LAS327-1-131_S44_L001_R1_001.fastq.gz	edFig7c_LAS327-2-131_S140_L001_R1_001.fastq.gz	edFig7c_LAS327-3-131_S236_L001_R1_001.fastq.gz	PBS12;RTT42	CFTR F508del	NGG2	SE2							LpAS4983	GGAGAACTGGAGCCTTCAGA	GTTTTAGAGCTAGAAATAGCAAGTTAAAATAAGGCTAGTCCGTTATCAACTTGAAAAAGTGGCACCGAGTCGGTGC	LpAS6194	gTTACCTCTTCTAGT	GTTTTAGAGCTAGAAATAGCAAGTTAAAATAAGGCTAGTCCGTTATCAACTTGAAAAAGTGGCACCGAGTCGGTGC	LpAS7365	gTCTGTATCTATATTCATCAT	GTTTAAGAGCTAGAAATAGCAAGTTTAAATAAGGCTAGTCCGTTATCAACTTGAAAAAGTGGCACCGAGTCGGTGC	LpAS7400	GTGCTCGCTTCGGCAGCACATATACTAGTCGACGGGCCGCACTCGCCGGTCCCAAGCCCGGATAAAATGGGAGGGGGCGGGAAACCGCCTAACCATGCCGAGTGCGGCCGCAACTAAGCACATGAGGATCACCCATGTGC	CTGGCACCATTAAAGAAAATATCATCTTTGGTGTGAGTTACG	ATGAATATAGAT	AAATTAACAGTGGCCGCGGTCGGCGTGGACTGTAGAACACTGCCAATGCCGGTCCCAAGCCCGGATAAAAGTGGAGGGTACAGTCCACGCTCTAGAGCGGACTTCGGTCCGC
edF7c	CFTR F508del HEK293T	PRJNA1055086	edFig7c_LAS327-1-132_S45_L001_R1_001.fastq.gz	edFig7c_LAS327-2-132_S141_L001_R1_001.fastq.gz	edFig7c_LAS327-3-132_S237_L001_R1_001.fastq.gz	PBS12;RTT43	CFTR F508del	NGG2	SE2							LpAS4983	GGAGAACTGGAGCCTTCAGA	GTTTTAGAGCTAGAAATAGCAAGTTAAAATAAGGCTAGTCCGTTATCAACTTGAAAAAGTGGCACCGAGTCGGTGC	LpAS6194	gTTACCTCTTCTAGT	GTTTTAGAGCTAGAAATAGCAAGTTAAAATAAGGCTAGTCCGTTATCAACTTGAAAAAGTGGCACCGAGTCGGTGC	LpAS7365	gTCTGTATCTATATTCATCAT	GTTTAAGAGCTAGAAATAGCAAGTTTAAATAAGGCTAGTCCGTTATCAACTTGAAAAAGTGGCACCGAGTCGGTGC	LpAS7401	GTGCTCGCTTCGGCAGCACATATACTAGTCGACGGGCCGCACTCGCCGGTCCCAAGCCCGGATAAAATGGGAGGGGGCGGGAAACCGCCTAACCATGCCGAGTGCGGCCGCAACTAAGCACATGAGGATCACCCATGTGC	CCTGGCACCATTAAAGAAAATATCATCTTTGGTGTGAGTTACG	ATGAATATAGAT	AAATTAACAGTGGCCGCGGTCGGCGTGGACTGTAGAACACTGCCAATGCCGGTCCCAAGCCCGGATAAAAGTGGAGGGTACAGTCCACGCTCTAGAGCGGACTTCGGTCCGC
edF7c	CFTR F508del HEK293T	PRJNA1055086	edFig7c_LAS327-1-133_S46_L001_R1_001.fastq.gz	edFig7c_LAS327-2-133_S142_L001_R1_001.fastq.gz	edFig7c_LAS327-3-133_S238_L001_R1_001.fastq.gz	PBS13;RTT30	CFTR F508del	NGG2	SE2							LpAS4983	GGAGAACTGGAGCCTTCAGA	GTTTTAGAGCTAGAAATAGCAAGTTAAAATAAGGCTAGTCCGTTATCAACTTGAAAAAGTGGCACCGAGTCGGTGC	LpAS6194	gTTACCTCTTCTAGT	GTTTTAGAGCTAGAAATAGCAAGTTAAAATAAGGCTAGTCCGTTATCAACTTGAAAAAGTGGCACCGAGTCGGTGC	LpAS7365	gTCTGTATCTATATTCATCAT	GTTTAAGAGCTAGAAATAGCAAGTTTAAATAAGGCTAGTCCGTTATCAACTTGAAAAAGTGGCACCGAGTCGGTGC	LpAS7402	GTGCTCGCTTCGGCAGCACATATACTAGTCGACGGGCCGCACTCGCCGGTCCCAAGCCCGGATAAAATGGGAGGGGGCGGGAAACCGCCTAACCATGCCGAGTGCGGCCGCAACTAAGCACATGAGGATCACCCATGTGC	AAGAAAATATCATCTTTGGTGTGAGTTACG	ATGAATATAGATA	AAATTAACAGTGGCCGCGGTCGGCGTGGACTGTAGAACACTGCCAATGCCGGTCCCAAGCCCGGATAAAAGTGGAGGGTACAGTCCACGCTCTAGAGCGGACTTCGGTCCGC
edF7c	CFTR F508del HEK293T	PRJNA1055086	edFig7c_LAS327-1-134_S47_L001_R1_001.fastq.gz	edFig7c_LAS327-2-134_S143_L001_R1_001.fastq.gz	edFig7c_LAS327-3-134_S239_L001_R1_001.fastq.gz	PBS13;RTT31	CFTR F508del	NGG2	SE2							LpAS4983	GGAGAACTGGAGCCTTCAGA	GTTTTAGAGCTAGAAATAGCAAGTTAAAATAAGGCTAGTCCGTTATCAACTTGAAAAAGTGGCACCGAGTCGGTGC	LpAS6194	gTTACCTCTTCTAGT	GTTTTAGAGCTAGAAATAGCAAGTTAAAATAAGGCTAGTCCGTTATCAACTTGAAAAAGTGGCACCGAGTCGGTGC	LpAS7365	gTCTGTATCTATATTCATCAT	GTTTAAGAGCTAGAAATAGCAAGTTTAAATAAGGCTAGTCCGTTATCAACTTGAAAAAGTGGCACCGAGTCGGTGC	LpAS7403	GTGCTCGCTTCGGCAGCACATATACTAGTCGACGGGCCGCACTCGCCGGTCCCAAGCCCGGATAAAATGGGAGGGGGCGGGAAACCGCCTAACCATGCCGAGTGCGGCCGCAACTAAGCACATGAGGATCACCCATGTGC	AAAGAAAATATCATCTTTGGTGTGAGTTACG	ATGAATATAGATA	AAATTAACAGTGGCCGCGGTCGGCGTGGACTGTAGAACACTGCCAATGCCGGTCCCAAGCCCGGATAAAAGTGGAGGGTACAGTCCACGCTCTAGAGCGGACTTCGGTCCGC
edF7c	CFTR F508del HEK293T	PRJNA1055086	edFig7c_LAS327-1-135_S48_L001_R1_001.fastq.gz	edFig7c_LAS327-2-135_S144_L001_R1_001.fastq.gz	edFig7c_LAS327-3-135_S240_L001_R1_001.fastq.gz	PBS13;RTT32	CFTR F508del	NGG2	SE2							LpAS4983	GGAGAACTGGAGCCTTCAGA	GTTTTAGAGCTAGAAATAGCAAGTTAAAATAAGGCTAGTCCGTTATCAACTTGAAAAAGTGGCACCGAGTCGGTGC	LpAS6194	gTTACCTCTTCTAGT	GTTTTAGAGCTAGAAATAGCAAGTTAAAATAAGGCTAGTCCGTTATCAACTTGAAAAAGTGGCACCGAGTCGGTGC	LpAS7365	gTCTGTATCTATATTCATCAT	GTTTAAGAGCTAGAAATAGCAAGTTTAAATAAGGCTAGTCCGTTATCAACTTGAAAAAGTGGCACCGAGTCGGTGC	LpAS7404	GTGCTCGCTTCGGCAGCACATATACTAGTCGACGGGCCGCACTCGCCGGTCCCAAGCCCGGATAAAATGGGAGGGGGCGGGAAACCGCCTAACCATGCCGAGTGCGGCCGCAACTAAGCACATGAGGATCACCCATGTGC	TAAAGAAAATATCATCTTTGGTGTGAGTTACG	ATGAATATAGATA	AAATTAACAGTGGCCGCGGTCGGCGTGGACTGTAGAACACTGCCAATGCCGGTCCCAAGCCCGGATAAAAGTGGAGGGTACAGTCCACGCTCTAGAGCGGACTTCGGTCCGC
edF7c	CFTR F508del HEK293T	PRJNA1055086	edFig7c_LAS327-1-136_S49_L001_R1_001.fastq.gz	edFig7c_LAS327-2-136_S145_L001_R1_001.fastq.gz	edFig7c_LAS327-3-136_S241_L001_R1_001.fastq.gz	PBS13;RTT33	CFTR F508del	NGG2	SE2							LpAS4983	GGAGAACTGGAGCCTTCAGA	GTTTTAGAGCTAGAAATAGCAAGTTAAAATAAGGCTAGTCCGTTATCAACTTGAAAAAGTGGCACCGAGTCGGTGC	LpAS6194	gTTACCTCTTCTAGT	GTTTTAGAGCTAGAAATAGCAAGTTAAAATAAGGCTAGTCCGTTATCAACTTGAAAAAGTGGCACCGAGTCGGTGC	LpAS7365	gTCTGTATCTATATTCATCAT	GTTTAAGAGCTAGAAATAGCAAGTTTAAATAAGGCTAGTCCGTTATCAACTTGAAAAAGTGGCACCGAGTCGGTGC	LpAS7405	GTGCTCGCTTCGGCAGCACATATACTAGTCGACGGGCCGCACTCGCCGGTCCCAAGCCCGGATAAAATGGGAGGGGGCGGGAAACCGCCTAACCATGCCGAGTGCGGCCGCAACTAAGCACATGAGGATCACCCATGTGC	TTAAAGAAAATATCATCTTTGGTGTGAGTTACG	ATGAATATAGATA	AAATTAACAGTGGCCGCGGTCGGCGTGGACTGTAGAACACTGCCAATGCCGGTCCCAAGCCCGGATAAAAGTGGAGGGTACAGTCCACGCTCTAGAGCGGACTTCGGTCCGC
edF7c	CFTR F508del HEK293T	PRJNA1055086	edFig7c_LAS327-1-137_S50_L001_R1_001.fastq.gz	edFig7c_LAS327-2-137_S146_L001_R1_001.fastq.gz	edFig7c_LAS327-3-137_S242_L001_R1_001.fastq.gz	PBS13;RTT34	CFTR F508del	NGG2	SE2							LpAS4983	GGAGAACTGGAGCCTTCAGA	GTTTTAGAGCTAGAAATAGCAAGTTAAAATAAGGCTAGTCCGTTATCAACTTGAAAAAGTGGCACCGAGTCGGTGC	LpAS6194	gTTACCTCTTCTAGT	GTTTTAGAGCTAGAAATAGCAAGTTAAAATAAGGCTAGTCCGTTATCAACTTGAAAAAGTGGCACCGAGTCGGTGC	LpAS7365	gTCTGTATCTATATTCATCAT	GTTTAAGAGCTAGAAATAGCAAGTTTAAATAAGGCTAGTCCGTTATCAACTTGAAAAAGTGGCACCGAGTCGGTGC	LpAS7406	GTGCTCGCTTCGGCAGCACATATACTAGTCGACGGGCCGCACTCGCCGGTCCCAAGCCCGGATAAAATGGGAGGGGGCGGGAAACCGCCTAACCATGCCGAGTGCGGCCGCAACTAAGCACATGAGGATCACCCATGTGC	ATTAAAGAAAATATCATCTTTGGTGTGAGTTACG	ATGAATATAGATA	AAATTAACAGTGGCCGCGGTCGGCGTGGACTGTAGAACACTGCCAATGCCGGTCCCAAGCCCGGATAAAAGTGGAGGGTACAGTCCACGCTCTAGAGCGGACTTCGGTCCGC
edF7c	CFTR F508del HEK293T	PRJNA1055086	edFig7c_LAS327-1-138_S51_L001_R1_001.fastq.gz	edFig7c_LAS327-2-138_S147_L001_R1_001.fastq.gz	edFig7c_LAS327-3-138_S243_L001_R1_001.fastq.gz	PBS13;RTT35	CFTR F508del	NGG2	SE2							LpAS4983	GGAGAACTGGAGCCTTCAGA	GTTTTAGAGCTAGAAATAGCAAGTTAAAATAAGGCTAGTCCGTTATCAACTTGAAAAAGTGGCACCGAGTCGGTGC	LpAS6194	gTTACCTCTTCTAGT	GTTTTAGAGCTAGAAATAGCAAGTTAAAATAAGGCTAGTCCGTTATCAACTTGAAAAAGTGGCACCGAGTCGGTGC	LpAS7365	gTCTGTATCTATATTCATCAT	GTTTAAGAGCTAGAAATAGCAAGTTTAAATAAGGCTAGTCCGTTATCAACTTGAAAAAGTGGCACCGAGTCGGTGC	LpAS7407	GTGCTCGCTTCGGCAGCACATATACTAGTCGACGGGCCGCACTCGCCGGTCCCAAGCCCGGATAAAATGGGAGGGGGCGGGAAACCGCCTAACCATGCCGAGTGCGGCCGCAACTAAGCACATGAGGATCACCCATGTGC	CATTAAAGAAAATATCATCTTTGGTGTGAGTTACG	ATGAATATAGATA	AAATTAACAGTGGCCGCGGTCGGCGTGGACTGTAGAACACTGCCAATGCCGGTCCCAAGCCCGGATAAAAGTGGAGGGTACAGTCCACGCTCTAGAGCGGACTTCGGTCCGC
edF7c	CFTR F508del HEK293T	PRJNA1055086	edFig7c_LAS327-1-139_S52_L001_R1_001.fastq.gz	edFig7c_LAS327-2-139_S148_L001_R1_001.fastq.gz	edFig7c_LAS327-3-139_S244_L001_R1_001.fastq.gz	PBS13;RTT36	CFTR F508del	NGG2	SE2							LpAS4983	GGAGAACTGGAGCCTTCAGA	GTTTTAGAGCTAGAAATAGCAAGTTAAAATAAGGCTAGTCCGTTATCAACTTGAAAAAGTGGCACCGAGTCGGTGC	LpAS6194	gTTACCTCTTCTAGT	GTTTTAGAGCTAGAAATAGCAAGTTAAAATAAGGCTAGTCCGTTATCAACTTGAAAAAGTGGCACCGAGTCGGTGC	LpAS7365	gTCTGTATCTATATTCATCAT	GTTTAAGAGCTAGAAATAGCAAGTTTAAATAAGGCTAGTCCGTTATCAACTTGAAAAAGTGGCACCGAGTCGGTGC	LpAS7408	GTGCTCGCTTCGGCAGCACATATACTAGTCGACGGGCCGCACTCGCCGGTCCCAAGCCCGGATAAAATGGGAGGGGGCGGGAAACCGCCTAACCATGCCGAGTGCGGCCGCAACTAAGCACATGAGGATCACCCATGTGC	CCATTAAAGAAAATATCATCTTTGGTGTGAGTTACG	ATGAATATAGATA	AAATTAACAGTGGCCGCGGTCGGCGTGGACTGTAGAACACTGCCAATGCCGGTCCCAAGCCCGGATAAAAGTGGAGGGTACAGTCCACGCTCTAGAGCGGACTTCGGTCCGC
edF7c	CFTR F508del HEK293T	PRJNA1055086	edFig7c_LAS327-1-140_S53_L001_R1_001.fastq.gz	edFig7c_LAS327-2-140_S149_L001_R1_001.fastq.gz	edFig7c_LAS327-3-140_S245_L001_R1_001.fastq.gz	PBS13;RTT37	CFTR F508del	NGG2	SE2							LpAS4983	GGAGAACTGGAGCCTTCAGA	GTTTTAGAGCTAGAAATAGCAAGTTAAAATAAGGCTAGTCCGTTATCAACTTGAAAAAGTGGCACCGAGTCGGTGC	LpAS6194	gTTACCTCTTCTAGT	GTTTTAGAGCTAGAAATAGCAAGTTAAAATAAGGCTAGTCCGTTATCAACTTGAAAAAGTGGCACCGAGTCGGTGC	LpAS7365	gTCTGTATCTATATTCATCAT	GTTTAAGAGCTAGAAATAGCAAGTTTAAATAAGGCTAGTCCGTTATCAACTTGAAAAAGTGGCACCGAGTCGGTGC	LpAS7409	GTGCTCGCTTCGGCAGCACATATACTAGTCGACGGGCCGCACTCGCCGGTCCCAAGCCCGGATAAAATGGGAGGGGGCGGGAAACCGCCTAACCATGCCGAGTGCGGCCGCAACTAAGCACATGAGGATCACCCATGTGC	ACCATTAAAGAAAATATCATCTTTGGTGTGAGTTACG	ATGAATATAGATA	AAATTAACAGTGGCCGCGGTCGGCGTGGACTGTAGAACACTGCCAATGCCGGTCCCAAGCCCGGATAAAAGTGGAGGGTACAGTCCACGCTCTAGAGCGGACTTCGGTCCGC
edF7c	CFTR F508del HEK293T	PRJNA1055086	edFig7c_LAS327-1-142_S55_L001_R1_001.fastq.gz	edFig7c_LAS327-2-142_S151_L001_R1_001.fastq.gz	edFig7c_LAS327-3-142_S247_L001_R1_001.fastq.gz	PBS13;RTT41	CFTR F508del	NGG2	SE2							LpAS4983	GGAGAACTGGAGCCTTCAGA	GTTTTAGAGCTAGAAATAGCAAGTTAAAATAAGGCTAGTCCGTTATCAACTTGAAAAAGTGGCACCGAGTCGGTGC	LpAS6194	gTTACCTCTTCTAGT	GTTTTAGAGCTAGAAATAGCAAGTTAAAATAAGGCTAGTCCGTTATCAACTTGAAAAAGTGGCACCGAGTCGGTGC	LpAS7365	gTCTGTATCTATATTCATCAT	GTTTAAGAGCTAGAAATAGCAAGTTTAAATAAGGCTAGTCCGTTATCAACTTGAAAAAGTGGCACCGAGTCGGTGC	LpAS7411	GTGCTCGCTTCGGCAGCACATATACTAGTCGACGGGCCGCACTCGCCGGTCCCAAGCCCGGATAAAATGGGAGGGGGCGGGAAACCGCCTAACCATGCCGAGTGCGGCCGCAACTAAGCACATGAGGATCACCCATGTGC	TGGCACCATTAAAGAAAATATCATCTTTGGTGTGAGTTACG	ATGAATATAGATA	AAATTAACAGTGGCCGCGGTCGGCGTGGACTGTAGAACACTGCCAATGCCGGTCCCAAGCCCGGATAAAAGTGGAGGGTACAGTCCACGCTCTAGAGCGGACTTCGGTCCGC
edF7c	CFTR F508del HEK293T	PRJNA1055086	edFig7c_LAS327-1-143_S56_L001_R1_001.fastq.gz	edFig7c_LAS327-2-143_S152_L001_R1_001.fastq.gz	edFig7c_LAS327-3-143_S248_L001_R1_001.fastq.gz	PBS13;RTT42	CFTR F508del	NGG2	SE2							LpAS4983	GGAGAACTGGAGCCTTCAGA	GTTTTAGAGCTAGAAATAGCAAGTTAAAATAAGGCTAGTCCGTTATCAACTTGAAAAAGTGGCACCGAGTCGGTGC	LpAS6194	gTTACCTCTTCTAGT	GTTTTAGAGCTAGAAATAGCAAGTTAAAATAAGGCTAGTCCGTTATCAACTTGAAAAAGTGGCACCGAGTCGGTGC	LpAS7365	gTCTGTATCTATATTCATCAT	GTTTAAGAGCTAGAAATAGCAAGTTTAAATAAGGCTAGTCCGTTATCAACTTGAAAAAGTGGCACCGAGTCGGTGC	LpAS7412	GTGCTCGCTTCGGCAGCACATATACTAGTCGACGGGCCGCACTCGCCGGTCCCAAGCCCGGATAAAATGGGAGGGGGCGGGAAACCGCCTAACCATGCCGAGTGCGGCCGCAACTAAGCACATGAGGATCACCCATGTGC	CTGGCACCATTAAAGAAAATATCATCTTTGGTGTGAGTTACG	ATGAATATAGATA	AAATTAACAGTGGCCGCGGTCGGCGTGGACTGTAGAACACTGCCAATGCCGGTCCCAAGCCCGGATAAAAGTGGAGGGTACAGTCCACGCTCTAGAGCGGACTTCGGTCCGC
edF7c	CFTR F508del HEK293T	PRJNA1055086	edFig7c_LAS327-1-144_S57_L001_R1_001.fastq.gz	edFig7c_LAS327-2-144_S153_L001_R1_001.fastq.gz	edFig7c_LAS327-3-144_S249_L001_R1_001.fastq.gz	PBS13;RTT43	CFTR F508del	NGG2	SE2							LpAS4983	GGAGAACTGGAGCCTTCAGA	GTTTTAGAGCTAGAAATAGCAAGTTAAAATAAGGCTAGTCCGTTATCAACTTGAAAAAGTGGCACCGAGTCGGTGC	LpAS6194	gTTACCTCTTCTAGT	GTTTTAGAGCTAGAAATAGCAAGTTAAAATAAGGCTAGTCCGTTATCAACTTGAAAAAGTGGCACCGAGTCGGTGC	LpAS7365	gTCTGTATCTATATTCATCAT	GTTTAAGAGCTAGAAATAGCAAGTTTAAATAAGGCTAGTCCGTTATCAACTTGAAAAAGTGGCACCGAGTCGGTGC	LpAS7413	GTGCTCGCTTCGGCAGCACATATACTAGTCGACGGGCCGCACTCGCCGGTCCCAAGCCCGGATAAAATGGGAGGGGGCGGGAAACCGCCTAACCATGCCGAGTGCGGCCGCAACTAAGCACATGAGGATCACCCATGTGC	CCTGGCACCATTAAAGAAAATATCATCTTTGGTGTGAGTTACG	ATGAATATAGATA	AAATTAACAGTGGCCGCGGTCGGCGTGGACTGTAGAACACTGCCAATGCCGGTCCCAAGCCCGGATAAAAGTGGAGGGTACAGTCCACGCTCTAGAGCGGACTTCGGTCCGC
edF7c	CFTR F508del HEK293T	PRJNA1055086	edFig7c_LAS327-1-145_S58_L001_R1_001.fastq.gz	edFig7c_LAS327-2-145_S154_L001_R1_001.fastq.gz	edFig7c_LAS327-3-145_S250_L001_R1_001.fastq.gz	PBS14;RTT30	CFTR F508del	NGG2	SE2							LpAS4983	GGAGAACTGGAGCCTTCAGA	GTTTTAGAGCTAGAAATAGCAAGTTAAAATAAGGCTAGTCCGTTATCAACTTGAAAAAGTGGCACCGAGTCGGTGC	LpAS6194	gTTACCTCTTCTAGT	GTTTTAGAGCTAGAAATAGCAAGTTAAAATAAGGCTAGTCCGTTATCAACTTGAAAAAGTGGCACCGAGTCGGTGC	LpAS7365	gTCTGTATCTATATTCATCAT	GTTTAAGAGCTAGAAATAGCAAGTTTAAATAAGGCTAGTCCGTTATCAACTTGAAAAAGTGGCACCGAGTCGGTGC	LpAS7414	GTGCTCGCTTCGGCAGCACATATACTAGTCGACGGGCCGCACTCGCCGGTCCCAAGCCCGGATAAAATGGGAGGGGGCGGGAAACCGCCTAACCATGCCGAGTGCGGCCGCAACTAAGCACATGAGGATCACCCATGTGC	AAGAAAATATCATCTTTGGTGTGAGTTACG	ATGAATATAGATAC	AAATTAACAGTGGCCGCGGTCGGCGTGGACTGTAGAACACTGCCAATGCCGGTCCCAAGCCCGGATAAAAGTGGAGGGTACAGTCCACGCTCTAGAGCGGACTTCGGTCCGC
edF7c	CFTR F508del HEK293T	PRJNA1055086	edFig7c_LAS327-1-146_S59_L001_R1_001.fastq.gz	edFig7c_LAS327-2-146_S155_L001_R1_001.fastq.gz	edFig7c_LAS327-3-146_S251_L001_R1_001.fastq.gz	PBS14;RTT31	CFTR F508del	NGG2	SE2							LpAS4983	GGAGAACTGGAGCCTTCAGA	GTTTTAGAGCTAGAAATAGCAAGTTAAAATAAGGCTAGTCCGTTATCAACTTGAAAAAGTGGCACCGAGTCGGTGC	LpAS6194	gTTACCTCTTCTAGT	GTTTTAGAGCTAGAAATAGCAAGTTAAAATAAGGCTAGTCCGTTATCAACTTGAAAAAGTGGCACCGAGTCGGTGC	LpAS7365	gTCTGTATCTATATTCATCAT	GTTTAAGAGCTAGAAATAGCAAGTTTAAATAAGGCTAGTCCGTTATCAACTTGAAAAAGTGGCACCGAGTCGGTGC	LpAS7415	GTGCTCGCTTCGGCAGCACATATACTAGTCGACGGGCCGCACTCGCCGGTCCCAAGCCCGGATAAAATGGGAGGGGGCGGGAAACCGCCTAACCATGCCGAGTGCGGCCGCAACTAAGCACATGAGGATCACCCATGTGC	AAAGAAAATATCATCTTTGGTGTGAGTTACG	ATGAATATAGATAC	AAATTAACAGTGGCCGCGGTCGGCGTGGACTGTAGAACACTGCCAATGCCGGTCCCAAGCCCGGATAAAAGTGGAGGGTACAGTCCACGCTCTAGAGCGGACTTCGGTCCGC
edF7c	CFTR F508del HEK293T	PRJNA1055086	edFig7c_LAS327-1-147_S60_L001_R1_001.fastq.gz	edFig7c_LAS327-2-147_S156_L001_R1_001.fastq.gz	edFig7c_LAS327-3-147_S252_L001_R1_001.fastq.gz	PBS14;RTT32	CFTR F508del	NGG2	SE2							LpAS4983	GGAGAACTGGAGCCTTCAGA	GTTTTAGAGCTAGAAATAGCAAGTTAAAATAAGGCTAGTCCGTTATCAACTTGAAAAAGTGGCACCGAGTCGGTGC	LpAS6194	gTTACCTCTTCTAGT	GTTTTAGAGCTAGAAATAGCAAGTTAAAATAAGGCTAGTCCGTTATCAACTTGAAAAAGTGGCACCGAGTCGGTGC	LpAS7365	gTCTGTATCTATATTCATCAT	GTTTAAGAGCTAGAAATAGCAAGTTTAAATAAGGCTAGTCCGTTATCAACTTGAAAAAGTGGCACCGAGTCGGTGC	LpAS7416	GTGCTCGCTTCGGCAGCACATATACTAGTCGACGGGCCGCACTCGCCGGTCCCAAGCCCGGATAAAATGGGAGGGGGCGGGAAACCGCCTAACCATGCCGAGTGCGGCCGCAACTAAGCACATGAGGATCACCCATGTGC	TAAAGAAAATATCATCTTTGGTGTGAGTTACG	ATGAATATAGATAC	AAATTAACAGTGGCCGCGGTCGGCGTGGACTGTAGAACACTGCCAATGCCGGTCCCAAGCCCGGATAAAAGTGGAGGGTACAGTCCACGCTCTAGAGCGGACTTCGGTCCGC
edF7c	CFTR F508del HEK293T	PRJNA1055086	edFig7c_LAS327-1-148_S61_L001_R1_001.fastq.gz	edFig7c_LAS327-2-148_S157_L001_R1_001.fastq.gz	edFig7c_LAS327-3-148_S253_L001_R1_001.fastq.gz	PBS14;RTT33	CFTR F508del	NGG2	SE2							LpAS4983	GGAGAACTGGAGCCTTCAGA	GTTTTAGAGCTAGAAATAGCAAGTTAAAATAAGGCTAGTCCGTTATCAACTTGAAAAAGTGGCACCGAGTCGGTGC	LpAS6194	gTTACCTCTTCTAGT	GTTTTAGAGCTAGAAATAGCAAGTTAAAATAAGGCTAGTCCGTTATCAACTTGAAAAAGTGGCACCGAGTCGGTGC	LpAS7365	gTCTGTATCTATATTCATCAT	GTTTAAGAGCTAGAAATAGCAAGTTTAAATAAGGCTAGTCCGTTATCAACTTGAAAAAGTGGCACCGAGTCGGTGC	LpAS7417	GTGCTCGCTTCGGCAGCACATATACTAGTCGACGGGCCGCACTCGCCGGTCCCAAGCCCGGATAAAATGGGAGGGGGCGGGAAACCGCCTAACCATGCCGAGTGCGGCCGCAACTAAGCACATGAGGATCACCCATGTGC	TTAAAGAAAATATCATCTTTGGTGTGAGTTACG	ATGAATATAGATAC	AAATTAACAGTGGCCGCGGTCGGCGTGGACTGTAGAACACTGCCAATGCCGGTCCCAAGCCCGGATAAAAGTGGAGGGTACAGTCCACGCTCTAGAGCGGACTTCGGTCCGC
edF7c	CFTR F508del HEK293T	PRJNA1055086	edFig7c_LAS327-1-150_S63_L001_R1_001.fastq.gz	edFig7c_LAS327-2-150_S159_L001_R1_001.fastq.gz	edFig7c_LAS327-3-150_S255_L001_R1_001.fastq.gz	PBS14;RTT35	CFTR F508del	NGG2	SE2							LpAS4983	GGAGAACTGGAGCCTTCAGA	GTTTTAGAGCTAGAAATAGCAAGTTAAAATAAGGCTAGTCCGTTATCAACTTGAAAAAGTGGCACCGAGTCGGTGC	LpAS6194	gTTACCTCTTCTAGT	GTTTTAGAGCTAGAAATAGCAAGTTAAAATAAGGCTAGTCCGTTATCAACTTGAAAAAGTGGCACCGAGTCGGTGC	LpAS7365	gTCTGTATCTATATTCATCAT	GTTTAAGAGCTAGAAATAGCAAGTTTAAATAAGGCTAGTCCGTTATCAACTTGAAAAAGTGGCACCGAGTCGGTGC	LpAS7419	GTGCTCGCTTCGGCAGCACATATACTAGTCGACGGGCCGCACTCGCCGGTCCCAAGCCCGGATAAAATGGGAGGGGGCGGGAAACCGCCTAACCATGCCGAGTGCGGCCGCAACTAAGCACATGAGGATCACCCATGTGC	CATTAAAGAAAATATCATCTTTGGTGTGAGTTACG	ATGAATATAGATAC	AAATTAACAGTGGCCGCGGTCGGCGTGGACTGTAGAACACTGCCAATGCCGGTCCCAAGCCCGGATAAAAGTGGAGGGTACAGTCCACGCTCTAGAGCGGACTTCGGTCCGC
edF7c	CFTR F508del HEK293T	PRJNA1055086	edFig7c_LAS327-1-151_S64_L001_R1_001.fastq.gz	edFig7c_LAS327-2-151_S160_L001_R1_001.fastq.gz	edFig7c_LAS327-3-151_S256_L001_R1_001.fastq.gz	PBS14;RTT36	CFTR F508del	NGG2	SE2							LpAS4983	GGAGAACTGGAGCCTTCAGA	GTTTTAGAGCTAGAAATAGCAAGTTAAAATAAGGCTAGTCCGTTATCAACTTGAAAAAGTGGCACCGAGTCGGTGC	LpAS6194	gTTACCTCTTCTAGT	GTTTTAGAGCTAGAAATAGCAAGTTAAAATAAGGCTAGTCCGTTATCAACTTGAAAAAGTGGCACCGAGTCGGTGC	LpAS7365	gTCTGTATCTATATTCATCAT	GTTTAAGAGCTAGAAATAGCAAGTTTAAATAAGGCTAGTCCGTTATCAACTTGAAAAAGTGGCACCGAGTCGGTGC	LpAS7420	GTGCTCGCTTCGGCAGCACATATACTAGTCGACGGGCCGCACTCGCCGGTCCCAAGCCCGGATAAAATGGGAGGGGGCGGGAAACCGCCTAACCATGCCGAGTGCGGCCGCAACTAAGCACATGAGGATCACCCATGTGC	CCATTAAAGAAAATATCATCTTTGGTGTGAGTTACG	ATGAATATAGATAC	AAATTAACAGTGGCCGCGGTCGGCGTGGACTGTAGAACACTGCCAATGCCGGTCCCAAGCCCGGATAAAAGTGGAGGGTACAGTCCACGCTCTAGAGCGGACTTCGGTCCGC
edF7c	CFTR F508del HEK293T	PRJNA1055086	edFig7c_LAS327-1-152_S65_L001_R1_001.fastq.gz	edFig7c_LAS327-2-152_S161_L001_R1_001.fastq.gz	edFig7c_LAS327-3-152_S257_L001_R1_001.fastq.gz	PBS14;RTT37	CFTR F508del	NGG2	SE2							LpAS4983	GGAGAACTGGAGCCTTCAGA	GTTTTAGAGCTAGAAATAGCAAGTTAAAATAAGGCTAGTCCGTTATCAACTTGAAAAAGTGGCACCGAGTCGGTGC	LpAS6194	gTTACCTCTTCTAGT	GTTTTAGAGCTAGAAATAGCAAGTTAAAATAAGGCTAGTCCGTTATCAACTTGAAAAAGTGGCACCGAGTCGGTGC	LpAS7365	gTCTGTATCTATATTCATCAT	GTTTAAGAGCTAGAAATAGCAAGTTTAAATAAGGCTAGTCCGTTATCAACTTGAAAAAGTGGCACCGAGTCGGTGC	LpAS7421	GTGCTCGCTTCGGCAGCACATATACTAGTCGACGGGCCGCACTCGCCGGTCCCAAGCCCGGATAAAATGGGAGGGGGCGGGAAACCGCCTAACCATGCCGAGTGCGGCCGCAACTAAGCACATGAGGATCACCCATGTGC	ACCATTAAAGAAAATATCATCTTTGGTGTGAGTTACG	ATGAATATAGATAC	AAATTAACAGTGGCCGCGGTCGGCGTGGACTGTAGAACACTGCCAATGCCGGTCCCAAGCCCGGATAAAAGTGGAGGGTACAGTCCACGCTCTAGAGCGGACTTCGGTCCGC
edF7c	CFTR F508del HEK293T	PRJNA1055086	edFig7c_LAS327-1-153_S66_L001_R1_001.fastq.gz	edFig7c_LAS327-2-153_S162_L001_R1_001.fastq.gz	edFig7c_LAS327-3-153_S258_L001_R1_001.fastq.gz	PBS14;RTT38	CFTR F508del	NGG2	SE2							LpAS4983	GGAGAACTGGAGCCTTCAGA	GTTTTAGAGCTAGAAATAGCAAGTTAAAATAAGGCTAGTCCGTTATCAACTTGAAAAAGTGGCACCGAGTCGGTGC	LpAS6194	gTTACCTCTTCTAGT	GTTTTAGAGCTAGAAATAGCAAGTTAAAATAAGGCTAGTCCGTTATCAACTTGAAAAAGTGGCACCGAGTCGGTGC	LpAS7365	gTCTGTATCTATATTCATCAT	GTTTAAGAGCTAGAAATAGCAAGTTTAAATAAGGCTAGTCCGTTATCAACTTGAAAAAGTGGCACCGAGTCGGTGC	LpAS7422	GTGCTCGCTTCGGCAGCACATATACTAGTCGACGGGCCGCACTCGCCGGTCCCAAGCCCGGATAAAATGGGAGGGGGCGGGAAACCGCCTAACCATGCCGAGTGCGGCCGCAACTAAGCACATGAGGATCACCCATGTGC	CACCATTAAAGAAAATATCATCTTTGGTGTGAGTTACG	ATGAATATAGATAC	AAATTAACAGTGGCCGCGGTCGGCGTGGACTGTAGAACACTGCCAATGCCGGTCCCAAGCCCGGATAAAAGTGGAGGGTACAGTCCACGCTCTAGAGCGGACTTCGGTCCGC
edF7c	CFTR F508del HEK293T	PRJNA1055086	edFig7c_LAS327-1-154_S67_L001_R1_001.fastq.gz	edFig7c_LAS327-2-154_S163_L001_R1_001.fastq.gz	edFig7c_LAS327-3-154_S259_L001_R1_001.fastq.gz	PBS14;RTT41	CFTR F508del	NGG2	SE2							LpAS4983	GGAGAACTGGAGCCTTCAGA	GTTTTAGAGCTAGAAATAGCAAGTTAAAATAAGGCTAGTCCGTTATCAACTTGAAAAAGTGGCACCGAGTCGGTGC	LpAS6194	gTTACCTCTTCTAGT	GTTTTAGAGCTAGAAATAGCAAGTTAAAATAAGGCTAGTCCGTTATCAACTTGAAAAAGTGGCACCGAGTCGGTGC	LpAS7365	gTCTGTATCTATATTCATCAT	GTTTAAGAGCTAGAAATAGCAAGTTTAAATAAGGCTAGTCCGTTATCAACTTGAAAAAGTGGCACCGAGTCGGTGC	LpAS7423	GTGCTCGCTTCGGCAGCACATATACTAGTCGACGGGCCGCACTCGCCGGTCCCAAGCCCGGATAAAATGGGAGGGGGCGGGAAACCGCCTAACCATGCCGAGTGCGGCCGCAACTAAGCACATGAGGATCACCCATGTGC	TGGCACCATTAAAGAAAATATCATCTTTGGTGTGAGTTACG	ATGAATATAGATAC	AAATTAACAGTGGCCGCGGTCGGCGTGGACTGTAGAACACTGCCAATGCCGGTCCCAAGCCCGGATAAAAGTGGAGGGTACAGTCCACGCTCTAGAGCGGACTTCGGTCCGC
edF7c	CFTR F508del HEK293T	PRJNA1055086	edFig7c_LAS327-1-155_S68_L001_R1_001.fastq.gz	edFig7c_LAS327-2-155_S164_L001_R1_001.fastq.gz	edFig7c_LAS327-3-155_S260_L001_R1_001.fastq.gz	PBS14;RTT42	CFTR F508del	NGG2	SE2							LpAS4983	GGAGAACTGGAGCCTTCAGA	GTTTTAGAGCTAGAAATAGCAAGTTAAAATAAGGCTAGTCCGTTATCAACTTGAAAAAGTGGCACCGAGTCGGTGC	LpAS6194	gTTACCTCTTCTAGT	GTTTTAGAGCTAGAAATAGCAAGTTAAAATAAGGCTAGTCCGTTATCAACTTGAAAAAGTGGCACCGAGTCGGTGC	LpAS7365	gTCTGTATCTATATTCATCAT	GTTTAAGAGCTAGAAATAGCAAGTTTAAATAAGGCTAGTCCGTTATCAACTTGAAAAAGTGGCACCGAGTCGGTGC	LpAS7424	GTGCTCGCTTCGGCAGCACATATACTAGTCGACGGGCCGCACTCGCCGGTCCCAAGCCCGGATAAAATGGGAGGGGGCGGGAAACCGCCTAACCATGCCGAGTGCGGCCGCAACTAAGCACATGAGGATCACCCATGTGC	CTGGCACCATTAAAGAAAATATCATCTTTGGTGTGAGTTACG	ATGAATATAGATAC	AAATTAACAGTGGCCGCGGTCGGCGTGGACTGTAGAACACTGCCAATGCCGGTCCCAAGCCCGGATAAAAGTGGAGGGTACAGTCCACGCTCTAGAGCGGACTTCGGTCCGC
edF7c	CFTR F508del HEK293T	PRJNA1055086	edFig7c_LAS327-1-156_S69_L001_R1_001.fastq.gz	edFig7c_LAS327-2-156_S165_L001_R1_001.fastq.gz	edFig7c_LAS327-3-156_S261_L001_R1_001.fastq.gz	PBS14;RTT43	CFTR F508del	NGG2	SE2							LpAS4983	GGAGAACTGGAGCCTTCAGA	GTTTTAGAGCTAGAAATAGCAAGTTAAAATAAGGCTAGTCCGTTATCAACTTGAAAAAGTGGCACCGAGTCGGTGC	LpAS6194	gTTACCTCTTCTAGT	GTTTTAGAGCTAGAAATAGCAAGTTAAAATAAGGCTAGTCCGTTATCAACTTGAAAAAGTGGCACCGAGTCGGTGC	LpAS7365	gTCTGTATCTATATTCATCAT	GTTTAAGAGCTAGAAATAGCAAGTTTAAATAAGGCTAGTCCGTTATCAACTTGAAAAAGTGGCACCGAGTCGGTGC	LpAS7425	GTGCTCGCTTCGGCAGCACATATACTAGTCGACGGGCCGCACTCGCCGGTCCCAAGCCCGGATAAAATGGGAGGGGGCGGGAAACCGCCTAACCATGCCGAGTGCGGCCGCAACTAAGCACATGAGGATCACCCATGTGC	CCTGGCACCATTAAAGAAAATATCATCTTTGGTGTGAGTTACG	ATGAATATAGATAC	AAATTAACAGTGGCCGCGGTCGGCGTGGACTGTAGAACACTGCCAATGCCGGTCCCAAGCCCGGATAAAAGTGGAGGGTACAGTCCACGCTCTAGAGCGGACTTCGGTCCGC
edF7c	CFTR F508del HEK293T	PRJNA1055086	edFig7c_LAS327-1-158_S71_L001_R1_001.fastq.gz	edFig7c_LAS327-2-158_S167_L001_R1_001.fastq.gz	edFig7c_LAS327-3-158_S263_L001_R1_001.fastq.gz	PBS15;RTT31	CFTR F508del	NGG2	SE2							LpAS4983	GGAGAACTGGAGCCTTCAGA	GTTTTAGAGCTAGAAATAGCAAGTTAAAATAAGGCTAGTCCGTTATCAACTTGAAAAAGTGGCACCGAGTCGGTGC	LpAS6194	gTTACCTCTTCTAGT	GTTTTAGAGCTAGAAATAGCAAGTTAAAATAAGGCTAGTCCGTTATCAACTTGAAAAAGTGGCACCGAGTCGGTGC	LpAS7365	gTCTGTATCTATATTCATCAT	GTTTAAGAGCTAGAAATAGCAAGTTTAAATAAGGCTAGTCCGTTATCAACTTGAAAAAGTGGCACCGAGTCGGTGC	LpAS7427	GTGCTCGCTTCGGCAGCACATATACTAGTCGACGGGCCGCACTCGCCGGTCCCAAGCCCGGATAAAATGGGAGGGGGCGGGAAACCGCCTAACCATGCCGAGTGCGGCCGCAACTAAGCACATGAGGATCACCCATGTGC	AAAGAAAATATCATCTTTGGTGTGAGTTACG	ATGAATATAGATACA	AAATTAACAGTGGCCGCGGTCGGCGTGGACTGTAGAACACTGCCAATGCCGGTCCCAAGCCCGGATAAAAGTGGAGGGTACAGTCCACGCTCTAGAGCGGACTTCGGTCCGC
edF7c	CFTR F508del HEK293T	PRJNA1055086	edFig7c_LAS327-1-159_S72_L001_R1_001.fastq.gz	edFig7c_LAS327-2-159_S168_L001_R1_001.fastq.gz	edFig7c_LAS327-3-159_S264_L001_R1_001.fastq.gz	PBS15;RTT32	CFTR F508del	NGG2	SE2							LpAS4983	GGAGAACTGGAGCCTTCAGA	GTTTTAGAGCTAGAAATAGCAAGTTAAAATAAGGCTAGTCCGTTATCAACTTGAAAAAGTGGCACCGAGTCGGTGC	LpAS6194	gTTACCTCTTCTAGT	GTTTTAGAGCTAGAAATAGCAAGTTAAAATAAGGCTAGTCCGTTATCAACTTGAAAAAGTGGCACCGAGTCGGTGC	LpAS7365	gTCTGTATCTATATTCATCAT	GTTTAAGAGCTAGAAATAGCAAGTTTAAATAAGGCTAGTCCGTTATCAACTTGAAAAAGTGGCACCGAGTCGGTGC	LpAS7428	GTGCTCGCTTCGGCAGCACATATACTAGTCGACGGGCCGCACTCGCCGGTCCCAAGCCCGGATAAAATGGGAGGGGGCGGGAAACCGCCTAACCATGCCGAGTGCGGCCGCAACTAAGCACATGAGGATCACCCATGTGC	TAAAGAAAATATCATCTTTGGTGTGAGTTACG	ATGAATATAGATACA	AAATTAACAGTGGCCGCGGTCGGCGTGGACTGTAGAACACTGCCAATGCCGGTCCCAAGCCCGGATAAAAGTGGAGGGTACAGTCCACGCTCTAGAGCGGACTTCGGTCCGC
edF7c	CFTR F508del HEK293T	PRJNA1055086	edFig7c_LAS327-1-160_S73_L001_R1_001.fastq.gz	edFig7c_LAS327-2-160_S169_L001_R1_001.fastq.gz	edFig7c_LAS327-3-160_S265_L001_R1_001.fastq.gz	PBS15;RTT33	CFTR F508del	NGG2	SE2							LpAS4983	GGAGAACTGGAGCCTTCAGA	GTTTTAGAGCTAGAAATAGCAAGTTAAAATAAGGCTAGTCCGTTATCAACTTGAAAAAGTGGCACCGAGTCGGTGC	LpAS6194	gTTACCTCTTCTAGT	GTTTTAGAGCTAGAAATAGCAAGTTAAAATAAGGCTAGTCCGTTATCAACTTGAAAAAGTGGCACCGAGTCGGTGC	LpAS7365	gTCTGTATCTATATTCATCAT	GTTTAAGAGCTAGAAATAGCAAGTTTAAATAAGGCTAGTCCGTTATCAACTTGAAAAAGTGGCACCGAGTCGGTGC	LpAS7429	GTGCTCGCTTCGGCAGCACATATACTAGTCGACGGGCCGCACTCGCCGGTCCCAAGCCCGGATAAAATGGGAGGGGGCGGGAAACCGCCTAACCATGCCGAGTGCGGCCGCAACTAAGCACATGAGGATCACCCATGTGC	TTAAAGAAAATATCATCTTTGGTGTGAGTTACG	ATGAATATAGATACA	AAATTAACAGTGGCCGCGGTCGGCGTGGACTGTAGAACACTGCCAATGCCGGTCCCAAGCCCGGATAAAAGTGGAGGGTACAGTCCACGCTCTAGAGCGGACTTCGGTCCGC
edF7c	CFTR F508del HEK293T	PRJNA1055086	edFig7c_LAS327-1-161_S74_L001_R1_001.fastq.gz	edFig7c_LAS327-2-161_S170_L001_R1_001.fastq.gz	edFig7c_LAS327-3-161_S266_L001_R1_001.fastq.gz	PBS15;RTT34	CFTR F508del	NGG2	SE2							LpAS4983	GGAGAACTGGAGCCTTCAGA	GTTTTAGAGCTAGAAATAGCAAGTTAAAATAAGGCTAGTCCGTTATCAACTTGAAAAAGTGGCACCGAGTCGGTGC	LpAS6194	gTTACCTCTTCTAGT	GTTTTAGAGCTAGAAATAGCAAGTTAAAATAAGGCTAGTCCGTTATCAACTTGAAAAAGTGGCACCGAGTCGGTGC	LpAS7365	gTCTGTATCTATATTCATCAT	GTTTAAGAGCTAGAAATAGCAAGTTTAAATAAGGCTAGTCCGTTATCAACTTGAAAAAGTGGCACCGAGTCGGTGC	LpAS7430	GTGCTCGCTTCGGCAGCACATATACTAGTCGACGGGCCGCACTCGCCGGTCCCAAGCCCGGATAAAATGGGAGGGGGCGGGAAACCGCCTAACCATGCCGAGTGCGGCCGCAACTAAGCACATGAGGATCACCCATGTGC	ATTAAAGAAAATATCATCTTTGGTGTGAGTTACG	ATGAATATAGATACA	AAATTAACAGTGGCCGCGGTCGGCGTGGACTGTAGAACACTGCCAATGCCGGTCCCAAGCCCGGATAAAAGTGGAGGGTACAGTCCACGCTCTAGAGCGGACTTCGGTCCGC
edF7c	CFTR F508del HEK293T	PRJNA1055086	edFig7c_LAS327-1-162_S75_L001_R1_001.fastq.gz	edFig7c_LAS327-2-162_S171_L001_R1_001.fastq.gz	edFig7c_LAS327-3-162_S267_L001_R1_001.fastq.gz	PBS15;RTT35	CFTR F508del	NGG2	SE2							LpAS4983	GGAGAACTGGAGCCTTCAGA	GTTTTAGAGCTAGAAATAGCAAGTTAAAATAAGGCTAGTCCGTTATCAACTTGAAAAAGTGGCACCGAGTCGGTGC	LpAS6194	gTTACCTCTTCTAGT	GTTTTAGAGCTAGAAATAGCAAGTTAAAATAAGGCTAGTCCGTTATCAACTTGAAAAAGTGGCACCGAGTCGGTGC	LpAS7365	gTCTGTATCTATATTCATCAT	GTTTAAGAGCTAGAAATAGCAAGTTTAAATAAGGCTAGTCCGTTATCAACTTGAAAAAGTGGCACCGAGTCGGTGC	LpAS7431	GTGCTCGCTTCGGCAGCACATATACTAGTCGACGGGCCGCACTCGCCGGTCCCAAGCCCGGATAAAATGGGAGGGGGCGGGAAACCGCCTAACCATGCCGAGTGCGGCCGCAACTAAGCACATGAGGATCACCCATGTGC	CATTAAAGAAAATATCATCTTTGGTGTGAGTTACG	ATGAATATAGATACA	AAATTAACAGTGGCCGCGGTCGGCGTGGACTGTAGAACACTGCCAATGCCGGTCCCAAGCCCGGATAAAAGTGGAGGGTACAGTCCACGCTCTAGAGCGGACTTCGGTCCGC
edF7c	CFTR F508del HEK293T	PRJNA1055086	edFig7c_LAS327-1-163_S76_L001_R1_001.fastq.gz	edFig7c_LAS327-2-163_S172_L001_R1_001.fastq.gz	edFig7c_LAS327-3-163_S268_L001_R1_001.fastq.gz	PBS15;RTT36	CFTR F508del	NGG2	SE2							LpAS4983	GGAGAACTGGAGCCTTCAGA	GTTTTAGAGCTAGAAATAGCAAGTTAAAATAAGGCTAGTCCGTTATCAACTTGAAAAAGTGGCACCGAGTCGGTGC	LpAS6194	gTTACCTCTTCTAGT	GTTTTAGAGCTAGAAATAGCAAGTTAAAATAAGGCTAGTCCGTTATCAACTTGAAAAAGTGGCACCGAGTCGGTGC	LpAS7365	gTCTGTATCTATATTCATCAT	GTTTAAGAGCTAGAAATAGCAAGTTTAAATAAGGCTAGTCCGTTATCAACTTGAAAAAGTGGCACCGAGTCGGTGC	LpAS7432	GTGCTCGCTTCGGCAGCACATATACTAGTCGACGGGCCGCACTCGCCGGTCCCAAGCCCGGATAAAATGGGAGGGGGCGGGAAACCGCCTAACCATGCCGAGTGCGGCCGCAACTAAGCACATGAGGATCACCCATGTGC	CCATTAAAGAAAATATCATCTTTGGTGTGAGTTACG	ATGAATATAGATACA	AAATTAACAGTGGCCGCGGTCGGCGTGGACTGTAGAACACTGCCAATGCCGGTCCCAAGCCCGGATAAAAGTGGAGGGTACAGTCCACGCTCTAGAGCGGACTTCGGTCCGC
edF7c	CFTR F508del HEK293T	PRJNA1055086	edFig7c_LAS327-1-164_S77_L001_R1_001.fastq.gz	edFig7c_LAS327-2-164_S173_L001_R1_001.fastq.gz	edFig7c_LAS327-3-164_S269_L001_R1_001.fastq.gz	PBS15;RTT37	CFTR F508del	NGG2	SE2							LpAS4983	GGAGAACTGGAGCCTTCAGA	GTTTTAGAGCTAGAAATAGCAAGTTAAAATAAGGCTAGTCCGTTATCAACTTGAAAAAGTGGCACCGAGTCGGTGC	LpAS6194	gTTACCTCTTCTAGT	GTTTTAGAGCTAGAAATAGCAAGTTAAAATAAGGCTAGTCCGTTATCAACTTGAAAAAGTGGCACCGAGTCGGTGC	LpAS7365	gTCTGTATCTATATTCATCAT	GTTTAAGAGCTAGAAATAGCAAGTTTAAATAAGGCTAGTCCGTTATCAACTTGAAAAAGTGGCACCGAGTCGGTGC	LpAS7433	GTGCTCGCTTCGGCAGCACATATACTAGTCGACGGGCCGCACTCGCCGGTCCCAAGCCCGGATAAAATGGGAGGGGGCGGGAAACCGCCTAACCATGCCGAGTGCGGCCGCAACTAAGCACATGAGGATCACCCATGTGC	ACCATTAAAGAAAATATCATCTTTGGTGTGAGTTACG	ATGAATATAGATACA	AAATTAACAGTGGCCGCGGTCGGCGTGGACTGTAGAACACTGCCAATGCCGGTCCCAAGCCCGGATAAAAGTGGAGGGTACAGTCCACGCTCTAGAGCGGACTTCGGTCCGC
edF7c	CFTR F508del HEK293T	PRJNA1055086	edFig7c_LAS327-1-165_S78_L001_R1_001.fastq.gz	edFig7c_LAS327-2-165_S174_L001_R1_001.fastq.gz	edFig7c_LAS327-3-165_S270_L001_R1_001.fastq.gz	PBS15;RTT38	CFTR F508del	NGG2	SE2							LpAS4983	GGAGAACTGGAGCCTTCAGA	GTTTTAGAGCTAGAAATAGCAAGTTAAAATAAGGCTAGTCCGTTATCAACTTGAAAAAGTGGCACCGAGTCGGTGC	LpAS6194	gTTACCTCTTCTAGT	GTTTTAGAGCTAGAAATAGCAAGTTAAAATAAGGCTAGTCCGTTATCAACTTGAAAAAGTGGCACCGAGTCGGTGC	LpAS7365	gTCTGTATCTATATTCATCAT	GTTTAAGAGCTAGAAATAGCAAGTTTAAATAAGGCTAGTCCGTTATCAACTTGAAAAAGTGGCACCGAGTCGGTGC	LpAS7434	GTGCTCGCTTCGGCAGCACATATACTAGTCGACGGGCCGCACTCGCCGGTCCCAAGCCCGGATAAAATGGGAGGGGGCGGGAAACCGCCTAACCATGCCGAGTGCGGCCGCAACTAAGCACATGAGGATCACCCATGTGC	CACCATTAAAGAAAATATCATCTTTGGTGTGAGTTACG	ATGAATATAGATACA	AAATTAACAGTGGCCGCGGTCGGCGTGGACTGTAGAACACTGCCAATGCCGGTCCCAAGCCCGGATAAAAGTGGAGGGTACAGTCCACGCTCTAGAGCGGACTTCGGTCCGC
edF7c	CFTR F508del HEK293T	PRJNA1055086	edFig7c_LAS327-1-166_S79_L001_R1_001.fastq.gz	edFig7c_LAS327-2-166_S175_L001_R1_001.fastq.gz	edFig7c_LAS327-3-166_S271_L001_R1_001.fastq.gz	PBS15;RTT41	CFTR F508del	NGG2	SE2							LpAS4983	GGAGAACTGGAGCCTTCAGA	GTTTTAGAGCTAGAAATAGCAAGTTAAAATAAGGCTAGTCCGTTATCAACTTGAAAAAGTGGCACCGAGTCGGTGC	LpAS6194	gTTACCTCTTCTAGT	GTTTTAGAGCTAGAAATAGCAAGTTAAAATAAGGCTAGTCCGTTATCAACTTGAAAAAGTGGCACCGAGTCGGTGC	LpAS7365	gTCTGTATCTATATTCATCAT	GTTTAAGAGCTAGAAATAGCAAGTTTAAATAAGGCTAGTCCGTTATCAACTTGAAAAAGTGGCACCGAGTCGGTGC	LpAS7435	GTGCTCGCTTCGGCAGCACATATACTAGTCGACGGGCCGCACTCGCCGGTCCCAAGCCCGGATAAAATGGGAGGGGGCGGGAAACCGCCTAACCATGCCGAGTGCGGCCGCAACTAAGCACATGAGGATCACCCATGTGC	TGGCACCATTAAAGAAAATATCATCTTTGGTGTGAGTTACG	ATGAATATAGATACA	AAATTAACAGTGGCCGCGGTCGGCGTGGACTGTAGAACACTGCCAATGCCGGTCCCAAGCCCGGATAAAAGTGGAGGGTACAGTCCACGCTCTAGAGCGGACTTCGGTCCGC
edF7c	CFTR F508del HEK293T	PRJNA1055086	edFig7c_LAS327-1-167_S80_L001_R1_001.fastq.gz	edFig7c_LAS327-2-167_S176_L001_R1_001.fastq.gz	edFig7c_LAS327-3-167_S272_L001_R1_001.fastq.gz	PBS15;RTT42	CFTR F508del	NGG2	SE2							LpAS4983	GGAGAACTGGAGCCTTCAGA	GTTTTAGAGCTAGAAATAGCAAGTTAAAATAAGGCTAGTCCGTTATCAACTTGAAAAAGTGGCACCGAGTCGGTGC	LpAS6194	gTTACCTCTTCTAGT	GTTTTAGAGCTAGAAATAGCAAGTTAAAATAAGGCTAGTCCGTTATCAACTTGAAAAAGTGGCACCGAGTCGGTGC	LpAS7365	gTCTGTATCTATATTCATCAT	GTTTAAGAGCTAGAAATAGCAAGTTTAAATAAGGCTAGTCCGTTATCAACTTGAAAAAGTGGCACCGAGTCGGTGC	LpAS7436	GTGCTCGCTTCGGCAGCACATATACTAGTCGACGGGCCGCACTCGCCGGTCCCAAGCCCGGATAAAATGGGAGGGGGCGGGAAACCGCCTAACCATGCCGAGTGCGGCCGCAACTAAGCACATGAGGATCACCCATGTGC	CTGGCACCATTAAAGAAAATATCATCTTTGGTGTGAGTTACG	ATGAATATAGATACA	AAATTAACAGTGGCCGCGGTCGGCGTGGACTGTAGAACACTGCCAATGCCGGTCCCAAGCCCGGATAAAAGTGGAGGGTACAGTCCACGCTCTAGAGCGGACTTCGGTCCGC
edF7c	CFTR F508del HEK293T	PRJNA1055086	edFig7c_LAS327-1-168_S81_L001_R1_001.fastq.gz	edFig7c_LAS327-2-168_S177_L001_R1_001.fastq.gz	edFig7c_LAS327-3-168_S273_L001_R1_001.fastq.gz	PBS15;RTT43	CFTR F508del	NGG2	SE2							LpAS4983	GGAGAACTGGAGCCTTCAGA	GTTTTAGAGCTAGAAATAGCAAGTTAAAATAAGGCTAGTCCGTTATCAACTTGAAAAAGTGGCACCGAGTCGGTGC	LpAS6194	gTTACCTCTTCTAGT	GTTTTAGAGCTAGAAATAGCAAGTTAAAATAAGGCTAGTCCGTTATCAACTTGAAAAAGTGGCACCGAGTCGGTGC	LpAS7365	gTCTGTATCTATATTCATCAT	GTTTAAGAGCTAGAAATAGCAAGTTTAAATAAGGCTAGTCCGTTATCAACTTGAAAAAGTGGCACCGAGTCGGTGC	LpAS7437	GTGCTCGCTTCGGCAGCACATATACTAGTCGACGGGCCGCACTCGCCGGTCCCAAGCCCGGATAAAATGGGAGGGGGCGGGAAACCGCCTAACCATGCCGAGTGCGGCCGCAACTAAGCACATGAGGATCACCCATGTGC	CCTGGCACCATTAAAGAAAATATCATCTTTGGTGTGAGTTACG	ATGAATATAGATACA	AAATTAACAGTGGCCGCGGTCGGCGTGGACTGTAGAACACTGCCAATGCCGGTCCCAAGCCCGGATAAAAGTGGAGGGTACAGTCCACGCTCTAGAGCGGACTTCGGTCCGC
edF7c	CFTR F508del HEK293T	PRJNA1055086	edFig7c_LAS327-1-169_S82_L001_R1_001.fastq.gz	edFig7c_LAS327-2-169_S178_L001_R1_001.fastq.gz	edFig7c_LAS327-3-169_S274_L001_R1_001.fastq.gz	PBS16;RTT30	CFTR F508del	NGG2	SE2							LpAS4983	GGAGAACTGGAGCCTTCAGA	GTTTTAGAGCTAGAAATAGCAAGTTAAAATAAGGCTAGTCCGTTATCAACTTGAAAAAGTGGCACCGAGTCGGTGC	LpAS6194	gTTACCTCTTCTAGT	GTTTTAGAGCTAGAAATAGCAAGTTAAAATAAGGCTAGTCCGTTATCAACTTGAAAAAGTGGCACCGAGTCGGTGC	LpAS7365	gTCTGTATCTATATTCATCAT	GTTTAAGAGCTAGAAATAGCAAGTTTAAATAAGGCTAGTCCGTTATCAACTTGAAAAAGTGGCACCGAGTCGGTGC	LpAS7438	GTGCTCGCTTCGGCAGCACATATACTAGTCGACGGGCCGCACTCGCCGGTCCCAAGCCCGGATAAAATGGGAGGGGGCGGGAAACCGCCTAACCATGCCGAGTGCGGCCGCAACTAAGCACATGAGGATCACCCATGTGC	AAGAAAATATCATCTTTGGTGTGAGTTACG	ATGAATATAGATACAG	AAATTAACAGTGGCCGCGGTCGGCGTGGACTGTAGAACACTGCCAATGCCGGTCCCAAGCCCGGATAAAAGTGGAGGGTACAGTCCACGCTCTAGAGCGGACTTCGGTCCGC
edF7c	CFTR F508del HEK293T	PRJNA1055086	edFig7c_LAS327-1-170_S83_L001_R1_001.fastq.gz	edFig7c_LAS327-2-170_S179_L001_R1_001.fastq.gz	edFig7c_LAS327-3-170_S275_L001_R1_001.fastq.gz	PBS16;RTT31	CFTR F508del	NGG2	SE2							LpAS4983	GGAGAACTGGAGCCTTCAGA	GTTTTAGAGCTAGAAATAGCAAGTTAAAATAAGGCTAGTCCGTTATCAACTTGAAAAAGTGGCACCGAGTCGGTGC	LpAS6194	gTTACCTCTTCTAGT	GTTTTAGAGCTAGAAATAGCAAGTTAAAATAAGGCTAGTCCGTTATCAACTTGAAAAAGTGGCACCGAGTCGGTGC	LpAS7365	gTCTGTATCTATATTCATCAT	GTTTAAGAGCTAGAAATAGCAAGTTTAAATAAGGCTAGTCCGTTATCAACTTGAAAAAGTGGCACCGAGTCGGTGC	LpAS7439	GTGCTCGCTTCGGCAGCACATATACTAGTCGACGGGCCGCACTCGCCGGTCCCAAGCCCGGATAAAATGGGAGGGGGCGGGAAACCGCCTAACCATGCCGAGTGCGGCCGCAACTAAGCACATGAGGATCACCCATGTGC	AAAGAAAATATCATCTTTGGTGTGAGTTACG	ATGAATATAGATACAG	AAATTAACAGTGGCCGCGGTCGGCGTGGACTGTAGAACACTGCCAATGCCGGTCCCAAGCCCGGATAAAAGTGGAGGGTACAGTCCACGCTCTAGAGCGGACTTCGGTCCGC
edF7c	CFTR F508del HEK293T	PRJNA1055086	edFig7c_LAS327-1-171_S84_L001_R1_001.fastq.gz	edFig7c_LAS327-2-171_S180_L001_R1_001.fastq.gz	edFig7c_LAS327-3-171_S276_L001_R1_001.fastq.gz	PBS16;RTT32	CFTR F508del	NGG2	SE2							LpAS4983	GGAGAACTGGAGCCTTCAGA	GTTTTAGAGCTAGAAATAGCAAGTTAAAATAAGGCTAGTCCGTTATCAACTTGAAAAAGTGGCACCGAGTCGGTGC	LpAS6194	gTTACCTCTTCTAGT	GTTTTAGAGCTAGAAATAGCAAGTTAAAATAAGGCTAGTCCGTTATCAACTTGAAAAAGTGGCACCGAGTCGGTGC	LpAS7365	gTCTGTATCTATATTCATCAT	GTTTAAGAGCTAGAAATAGCAAGTTTAAATAAGGCTAGTCCGTTATCAACTTGAAAAAGTGGCACCGAGTCGGTGC	LpAS7440	GTGCTCGCTTCGGCAGCACATATACTAGTCGACGGGCCGCACTCGCCGGTCCCAAGCCCGGATAAAATGGGAGGGGGCGGGAAACCGCCTAACCATGCCGAGTGCGGCCGCAACTAAGCACATGAGGATCACCCATGTGC	TAAAGAAAATATCATCTTTGGTGTGAGTTACG	ATGAATATAGATACAG	AAATTAACAGTGGCCGCGGTCGGCGTGGACTGTAGAACACTGCCAATGCCGGTCCCAAGCCCGGATAAAAGTGGAGGGTACAGTCCACGCTCTAGAGCGGACTTCGGTCCGC
edF7c	CFTR F508del HEK293T	PRJNA1055086	edFig7c_LAS327-1-172_S85_L001_R1_001.fastq.gz	edFig7c_LAS327-2-172_S181_L001_R1_001.fastq.gz	edFig7c_LAS327-3-172_S277_L001_R1_001.fastq.gz	PBS16;RTT33	CFTR F508del	NGG2	SE2							LpAS4983	GGAGAACTGGAGCCTTCAGA	GTTTTAGAGCTAGAAATAGCAAGTTAAAATAAGGCTAGTCCGTTATCAACTTGAAAAAGTGGCACCGAGTCGGTGC	LpAS6194	gTTACCTCTTCTAGT	GTTTTAGAGCTAGAAATAGCAAGTTAAAATAAGGCTAGTCCGTTATCAACTTGAAAAAGTGGCACCGAGTCGGTGC	LpAS7365	gTCTGTATCTATATTCATCAT	GTTTAAGAGCTAGAAATAGCAAGTTTAAATAAGGCTAGTCCGTTATCAACTTGAAAAAGTGGCACCGAGTCGGTGC	LpAS7441	GTGCTCGCTTCGGCAGCACATATACTAGTCGACGGGCCGCACTCGCCGGTCCCAAGCCCGGATAAAATGGGAGGGGGCGGGAAACCGCCTAACCATGCCGAGTGCGGCCGCAACTAAGCACATGAGGATCACCCATGTGC	TTAAAGAAAATATCATCTTTGGTGTGAGTTACG	ATGAATATAGATACAG	AAATTAACAGTGGCCGCGGTCGGCGTGGACTGTAGAACACTGCCAATGCCGGTCCCAAGCCCGGATAAAAGTGGAGGGTACAGTCCACGCTCTAGAGCGGACTTCGGTCCGC
edF7c	CFTR F508del HEK293T	PRJNA1055086	edFig7c_LAS327-1-174_S87_L001_R1_001.fastq.gz	edFig7c_LAS327-2-174_S183_L001_R1_001.fastq.gz	edFig7c_LAS327-3-174_S279_L001_R1_001.fastq.gz	PBS16;RTT35	CFTR F508del	NGG2	SE2							LpAS4983	GGAGAACTGGAGCCTTCAGA	GTTTTAGAGCTAGAAATAGCAAGTTAAAATAAGGCTAGTCCGTTATCAACTTGAAAAAGTGGCACCGAGTCGGTGC	LpAS6194	gTTACCTCTTCTAGT	GTTTTAGAGCTAGAAATAGCAAGTTAAAATAAGGCTAGTCCGTTATCAACTTGAAAAAGTGGCACCGAGTCGGTGC	LpAS7365	gTCTGTATCTATATTCATCAT	GTTTAAGAGCTAGAAATAGCAAGTTTAAATAAGGCTAGTCCGTTATCAACTTGAAAAAGTGGCACCGAGTCGGTGC	LpAS7443	GTGCTCGCTTCGGCAGCACATATACTAGTCGACGGGCCGCACTCGCCGGTCCCAAGCCCGGATAAAATGGGAGGGGGCGGGAAACCGCCTAACCATGCCGAGTGCGGCCGCAACTAAGCACATGAGGATCACCCATGTGC	CATTAAAGAAAATATCATCTTTGGTGTGAGTTACG	ATGAATATAGATACAG	AAATTAACAGTGGCCGCGGTCGGCGTGGACTGTAGAACACTGCCAATGCCGGTCCCAAGCCCGGATAAAAGTGGAGGGTACAGTCCACGCTCTAGAGCGGACTTCGGTCCGC
edF7c	CFTR F508del HEK293T	PRJNA1055086	edFig7c_LAS327-1-175_S88_L001_R1_001.fastq.gz	edFig7c_LAS327-2-175_S184_L001_R1_001.fastq.gz	edFig7c_LAS327-3-175_S280_L001_R1_001.fastq.gz	PBS16;RTT36	CFTR F508del	NGG2	SE2							LpAS4983	GGAGAACTGGAGCCTTCAGA	GTTTTAGAGCTAGAAATAGCAAGTTAAAATAAGGCTAGTCCGTTATCAACTTGAAAAAGTGGCACCGAGTCGGTGC	LpAS6194	gTTACCTCTTCTAGT	GTTTTAGAGCTAGAAATAGCAAGTTAAAATAAGGCTAGTCCGTTATCAACTTGAAAAAGTGGCACCGAGTCGGTGC	LpAS7365	gTCTGTATCTATATTCATCAT	GTTTAAGAGCTAGAAATAGCAAGTTTAAATAAGGCTAGTCCGTTATCAACTTGAAAAAGTGGCACCGAGTCGGTGC	LpAS7444	GTGCTCGCTTCGGCAGCACATATACTAGTCGACGGGCCGCACTCGCCGGTCCCAAGCCCGGATAAAATGGGAGGGGGCGGGAAACCGCCTAACCATGCCGAGTGCGGCCGCAACTAAGCACATGAGGATCACCCATGTGC	CCATTAAAGAAAATATCATCTTTGGTGTGAGTTACG	ATGAATATAGATACAG	AAATTAACAGTGGCCGCGGTCGGCGTGGACTGTAGAACACTGCCAATGCCGGTCCCAAGCCCGGATAAAAGTGGAGGGTACAGTCCACGCTCTAGAGCGGACTTCGGTCCGC
edF7c	CFTR F508del HEK293T	PRJNA1055086	edFig7c_LAS327-1-177_S90_L001_R1_001.fastq.gz	edFig7c_LAS327-2-177_S186_L001_R1_001.fastq.gz	edFig7c_LAS327-3-177_S282_L001_R1_001.fastq.gz	PBS16;RTT38	CFTR F508del	NGG2	SE2							LpAS4983	GGAGAACTGGAGCCTTCAGA	GTTTTAGAGCTAGAAATAGCAAGTTAAAATAAGGCTAGTCCGTTATCAACTTGAAAAAGTGGCACCGAGTCGGTGC	LpAS6194	gTTACCTCTTCTAGT	GTTTTAGAGCTAGAAATAGCAAGTTAAAATAAGGCTAGTCCGTTATCAACTTGAAAAAGTGGCACCGAGTCGGTGC	LpAS7365	gTCTGTATCTATATTCATCAT	GTTTAAGAGCTAGAAATAGCAAGTTTAAATAAGGCTAGTCCGTTATCAACTTGAAAAAGTGGCACCGAGTCGGTGC	LpAS7446	GTGCTCGCTTCGGCAGCACATATACTAGTCGACGGGCCGCACTCGCCGGTCCCAAGCCCGGATAAAATGGGAGGGGGCGGGAAACCGCCTAACCATGCCGAGTGCGGCCGCAACTAAGCACATGAGGATCACCCATGTGC	CACCATTAAAGAAAATATCATCTTTGGTGTGAGTTACG	ATGAATATAGATACAG	AAATTAACAGTGGCCGCGGTCGGCGTGGACTGTAGAACACTGCCAATGCCGGTCCCAAGCCCGGATAAAAGTGGAGGGTACAGTCCACGCTCTAGAGCGGACTTCGGTCCGC
edF7c	CFTR F508del HEK293T	PRJNA1055086	edFig7c_LAS327-1-178_S91_L001_R1_001.fastq.gz	edFig7c_LAS327-2-178_S187_L001_R1_001.fastq.gz	edFig7c_LAS327-3-178_S283_L001_R1_001.fastq.gz	PBS16;RTT41	CFTR F508del	NGG2	SE2							LpAS4983	GGAGAACTGGAGCCTTCAGA	GTTTTAGAGCTAGAAATAGCAAGTTAAAATAAGGCTAGTCCGTTATCAACTTGAAAAAGTGGCACCGAGTCGGTGC	LpAS6194	gTTACCTCTTCTAGT	GTTTTAGAGCTAGAAATAGCAAGTTAAAATAAGGCTAGTCCGTTATCAACTTGAAAAAGTGGCACCGAGTCGGTGC	LpAS7365	gTCTGTATCTATATTCATCAT	GTTTAAGAGCTAGAAATAGCAAGTTTAAATAAGGCTAGTCCGTTATCAACTTGAAAAAGTGGCACCGAGTCGGTGC	LpAS7447	GTGCTCGCTTCGGCAGCACATATACTAGTCGACGGGCCGCACTCGCCGGTCCCAAGCCCGGATAAAATGGGAGGGGGCGGGAAACCGCCTAACCATGCCGAGTGCGGCCGCAACTAAGCACATGAGGATCACCCATGTGC	TGGCACCATTAAAGAAAATATCATCTTTGGTGTGAGTTACG	ATGAATATAGATACAG	AAATTAACAGTGGCCGCGGTCGGCGTGGACTGTAGAACACTGCCAATGCCGGTCCCAAGCCCGGATAAAAGTGGAGGGTACAGTCCACGCTCTAGAGCGGACTTCGGTCCGC
edF7c	CFTR F508del HEK293T	PRJNA1055086	edFig7c_LAS327-1-179_S92_L001_R1_001.fastq.gz	edFig7c_LAS327-2-179_S188_L001_R1_001.fastq.gz	edFig7c_LAS327-3-179_S284_L001_R1_001.fastq.gz	PBS16;RTT42	CFTR F508del	NGG2	SE2							LpAS4983	GGAGAACTGGAGCCTTCAGA	GTTTTAGAGCTAGAAATAGCAAGTTAAAATAAGGCTAGTCCGTTATCAACTTGAAAAAGTGGCACCGAGTCGGTGC	LpAS6194	gTTACCTCTTCTAGT	GTTTTAGAGCTAGAAATAGCAAGTTAAAATAAGGCTAGTCCGTTATCAACTTGAAAAAGTGGCACCGAGTCGGTGC	LpAS7365	gTCTGTATCTATATTCATCAT	GTTTAAGAGCTAGAAATAGCAAGTTTAAATAAGGCTAGTCCGTTATCAACTTGAAAAAGTGGCACCGAGTCGGTGC	LpAS7448	GTGCTCGCTTCGGCAGCACATATACTAGTCGACGGGCCGCACTCGCCGGTCCCAAGCCCGGATAAAATGGGAGGGGGCGGGAAACCGCCTAACCATGCCGAGTGCGGCCGCAACTAAGCACATGAGGATCACCCATGTGC	CTGGCACCATTAAAGAAAATATCATCTTTGGTGTGAGTTACG	ATGAATATAGATACAG	AAATTAACAGTGGCCGCGGTCGGCGTGGACTGTAGAACACTGCCAATGCCGGTCCCAAGCCCGGATAAAAGTGGAGGGTACAGTCCACGCTCTAGAGCGGACTTCGGTCCGC
edF7c	CFTR F508del HEK293T	PRJNA1055086	edFig7c_LAS327-1-180_S93_L001_R1_001.fastq.gz	edFig7c_LAS327-2-180_S189_L001_R1_001.fastq.gz	edFig7c_LAS327-3-180_S285_L001_R1_001.fastq.gz	PBS16;RTT43	CFTR F508del	NGG2	SE2							LpAS4983	GGAGAACTGGAGCCTTCAGA	GTTTTAGAGCTAGAAATAGCAAGTTAAAATAAGGCTAGTCCGTTATCAACTTGAAAAAGTGGCACCGAGTCGGTGC	LpAS6194	gTTACCTCTTCTAGT	GTTTTAGAGCTAGAAATAGCAAGTTAAAATAAGGCTAGTCCGTTATCAACTTGAAAAAGTGGCACCGAGTCGGTGC	LpAS7365	gTCTGTATCTATATTCATCAT	GTTTAAGAGCTAGAAATAGCAAGTTTAAATAAGGCTAGTCCGTTATCAACTTGAAAAAGTGGCACCGAGTCGGTGC	LpAS7449	GTGCTCGCTTCGGCAGCACATATACTAGTCGACGGGCCGCACTCGCCGGTCCCAAGCCCGGATAAAATGGGAGGGGGCGGGAAACCGCCTAACCATGCCGAGTGCGGCCGCAACTAAGCACATGAGGATCACCCATGTGC	CCTGGCACCATTAAAGAAAATATCATCTTTGGTGTGAGTTACG	ATGAATATAGATACAG	AAATTAACAGTGGCCGCGGTCGGCGTGGACTGTAGAACACTGCCAATGCCGGTCCCAAGCCCGGATAAAAGTGGAGGGTACAGTCCACGCTCTAGAGCGGACTTCGGTCCGC
edF7d	CFTR F508del HEK293T	PRJNA1055086	edFig7d_LAS327-1-190_S103_L001_R1_001.fastq.gz	edFig7d_LAS327-2-190_S199_L001_R1_001.fastq.gz	edFig7d_LAS327-3-190_S295_L001_R1_001.fastq.gz	DNMT1	DNMT1	DNMT1	+5 G to T							pPC1352	GCCCTTCAGCTAAAATAAAGG	GTTTTAGAGCTAGAAATAGCAAGTTAAAATAAGGCTAGTCCGTTATCAACTTGAAAAAGTGGCACCGAGTCGGTGC				LpAS7453	GATTCCTGGTGCCAGAAACA	GTTTAAGAGCTAGAAATAGCAAGTTTAAATAAGGCTAGTCCGTTATCAACTTGAAAAAGTGGCACCGAGTCGGTGC	LpAS7462	gTGCTCGCTTCGGCAGCACATATACTAGTCGACGGGCCGCACTCGCCGGTCCCAAGCCCGGATAAAATGGGAGGGGGCGGGAAACCGCCTAACCATGCCGAGTGCGGCCGCAACTAAGCACATGAGGATCACCCATGTGCTCCCGTCACCACTGTTTCTGGCACCAGGAAATTAACAGTGGCCGCGGTCGGCGTGGACTGTAGAACACTGCCAATGCCGGTCCCAAGCCCGGATAAAAGTGGAGGGTACAGTCCACGCTCTAGAGCGGACTTCGGTCCGC
edF7d	CFTR F508del HEK293T	PRJNA1055086	edFig7d_LAS327-1-191_S104_L001_R1_001.fastq.gz	edFig7d_LAS327-2-191_S200_L001_R1_001.fastq.gz	edFig7d_LAS327-3-191_S296_L001_R1_001.fastq.gz	RUNX1	RUNX1	RUNX1	+5 G to T							pPC1362	GATGAAGCACTGTGGGTACGA	GTTTTAGAGCTAGAAATAGCAAGTTAAAATAAGGCTAGTCCGTTATCAACTTGAAAAAGTGGCACCGAGTCGGTGC				LpAS7454	GCATTTTCAGGAGGAAGCGA	GTTTAAGAGCTAGAAATAGCAAGTTTAAATAAGGCTAGTCCGTTATCAACTTGAAAAAGTGGCACCGAGTCGGTGC	LpAS7464	gTGCTCGCTTCGGCAGCACATATACTAGTCGACGGGCCGCACTCGCCGGTCCCAAGCCCGGATAAAATGGGAGGGGGCGGGAAACCGCCTAACCATGCCGAGTGCGGCCGCAACTAAGCACATGAGGATCACCCATGTGCTGTCTGAAGCAATCGCTTCCTCCTGAAAATAAATTAACAGTGGCCGCGGTCGGCGTGGACTGTAGAACACTGCCAATGCCGGTCCCAAGCCCGGATAAAAGTGGAGGGTACAGTCCACGCTCTAGAGCGGACTTCGGTCCGC
edF8a	CFTR F508del HEK293T	PRJNA1055086	edFig8ab_tCFH027-P2-R1-77_S77_L001_R1_001.fastq.gz	edFig8ab_tCFH027-P2-R2-77_S173_L001_R1_001.fastq.gz	edFig8ab_tCFH027-P2-R3-77_S269_L001_R1_001.fastq.gz	PBS 13 RTT 41 SE0	CFTR F508del	NGG2	SE0	PeCFH0197	CTGTATCTATATTCATCAT	GTTTAAGAGCTAGAAATAGCAAGTTTAAATAAGGCTAGTCCGTTATCAACTTGAAAAAGTGGCACCGAGTCGGTGC	TGGCACCATTAAAGAAAATATCATCTTTGGTGTTTCCTATG	ATGAATATAGATA	CGCGGTTCTATCTAGTTACGCGTTAAACCAACTAGAA	LpAS4983	GGAGAACTGGAGCCTTCAGA	GTTTTAGAGCTAGAAATAGCAAGTTAAAATAAGGCTAGTCCGTTATCAACTTGAAAAAGTGGCACCGAGTCGGTGC	LpAS6194	gTTACCTCTTCTAGT	GTTTTAGAGCTAGAAATAGCAAGTTAAAATAAGGCTAGTCCGTTATCAACTTGAAAAAGTGGCACCGAGTCGGTGC
edF8a	CFTR F508del HEK293T	PRJNA1055086	edFig8a_tCFH027-P1-R1-01_S1_L001_R1_001.fastq.gz	edFig8a_tCFH027-P1-R2-01_S97_L001_R1_001.fastq.gz	edFig8a_tCFH027-P1-R3-01_S193_L001_R1_001.fastq.gz	DeepPrime SE0 Rank 1	CFTR F508del	NGG2	SE0	PeCFH0025	CTGTATCTATATTCATCAT	GTTTAAGAGCTAGAAATAGCAAGTTTAAATAAGGCTAGTCCGTTATCAACTTGAAAAAGTGGCACCGAGTCGGTGC	ATTAAAGAAAATATCATCTTTGGTGTTTCCTATG	ATGAATATAGATACAG	CGCGGTTCTATCTAGTTACGCGTTAAACCAACTAGAA	LpAS4983	GGAGAACTGGAGCCTTCAGA	GTTTTAGAGCTAGAAATAGCAAGTTAAAATAAGGCTAGTCCGTTATCAACTTGAAAAAGTGGCACCGAGTCGGTGC	LpAS6194	gTTACCTCTTCTAGT	GTTTTAGAGCTAGAAATAGCAAGTTAAAATAAGGCTAGTCCGTTATCAACTTGAAAAAGTGGCACCGAGTCGGTGC
edF8a	CFTR F508del HEK293T	PRJNA1055086	edFig8a_tCFH027-P1-R1-02_S2_L001_R1_001.fastq.gz	edFig8a_tCFH027-P1-R2-02_S98_L001_R1_001.fastq.gz	edFig8a_tCFH027-P1-R3-02_S194_L001_R1_001.fastq.gz	DeepPrime SE0 Rank 2	CFTR F508del	NGG2	SE0	PeCFH0026	CTGTATCTATATTCATCAT	GTTTAAGAGCTAGAAATAGCAAGTTTAAATAAGGCTAGTCCGTTATCAACTTGAAAAAGTGGCACCGAGTCGGTGC	AAAGAAAATATCATCTTTGGTGTTTCCTATG	ATGAATATAGATACAG	CGCGGTTCTATCTAGTTACGCGTTAAACCAACTAGAA	LpAS4983	GGAGAACTGGAGCCTTCAGA	GTTTTAGAGCTAGAAATAGCAAGTTAAAATAAGGCTAGTCCGTTATCAACTTGAAAAAGTGGCACCGAGTCGGTGC	LpAS6194	gTTACCTCTTCTAGT	GTTTTAGAGCTAGAAATAGCAAGTTAAAATAAGGCTAGTCCGTTATCAACTTGAAAAAGTGGCACCGAGTCGGTGC
edF8a	CFTR F508del HEK293T	PRJNA1055086	edFig8a_tCFH027-P1-R1-03_S3_L001_R1_001.fastq.gz	edFig8a_tCFH027-P1-R2-03_S99_L001_R1_001.fastq.gz	edFig8a_tCFH027-P1-R3-03_S195_L001_R1_001.fastq.gz	DeepPrime SE0 Rank 3	CFTR F508del	NGG2	SE0	PeCFH0027	CTGTATCTATATTCATCAT	GTTTAAGAGCTAGAAATAGCAAGTTTAAATAAGGCTAGTCCGTTATCAACTTGAAAAAGTGGCACCGAGTCGGTGC	TTAAAGAAAATATCATCTTTGGTGTTTCCTATG	ATGAATATAGATACAG	CGCGGTTCTATCTAGTTACGCGTTAAACCAACTAGAA	LpAS4983	GGAGAACTGGAGCCTTCAGA	GTTTTAGAGCTAGAAATAGCAAGTTAAAATAAGGCTAGTCCGTTATCAACTTGAAAAAGTGGCACCGAGTCGGTGC	LpAS6194	gTTACCTCTTCTAGT	GTTTTAGAGCTAGAAATAGCAAGTTAAAATAAGGCTAGTCCGTTATCAACTTGAAAAAGTGGCACCGAGTCGGTGC
edF8a	CFTR F508del HEK293T	PRJNA1055086	edFig8a_tCFH027-P1-R1-04_S4_L001_R1_001.fastq.gz	edFig8a_tCFH027-P1-R2-04_S100_L001_R1_001.fastq.gz	edFig8a_tCFH027-P1-R3-04_S196_L001_R1_001.fastq.gz	DeepPrime SE0 Rank 4	CFTR F508del	NGG2	SE0	PeCFH0028	CTGTATCTATATTCATCAT	GTTTAAGAGCTAGAAATAGCAAGTTTAAATAAGGCTAGTCCGTTATCAACTTGAAAAAGTGGCACCGAGTCGGTGC	TAAAGAAAATATCATCTTTGGTGTTTCCTATG	ATGAATATAGATACAG	CGCGGTTCTATCTAGTTACGCGTTAAACCAACTAGAA	LpAS4983	GGAGAACTGGAGCCTTCAGA	GTTTTAGAGCTAGAAATAGCAAGTTAAAATAAGGCTAGTCCGTTATCAACTTGAAAAAGTGGCACCGAGTCGGTGC	LpAS6194	gTTACCTCTTCTAGT	GTTTTAGAGCTAGAAATAGCAAGTTAAAATAAGGCTAGTCCGTTATCAACTTGAAAAAGTGGCACCGAGTCGGTGC
edF8a	CFTR F508del HEK293T	PRJNA1055086	edFig8a_tCFH027-P1-R1-05_S5_L001_R1_001.fastq.gz	edFig8a_tCFH027-P1-R2-05_S101_L001_R1_001.fastq.gz	edFig8a_tCFH027-P1-R3-05_S197_L001_R1_001.fastq.gz	DeepPrime SE0 Rank 5	CFTR F508del	NGG2	SE0	PeCFH0029	CTGTATCTATATTCATCAT	GTTTAAGAGCTAGAAATAGCAAGTTTAAATAAGGCTAGTCCGTTATCAACTTGAAAAAGTGGCACCGAGTCGGTGC	ATTAAAGAAAATATCATCTTTGGTGTTTCCTATG	ATGAATATAGATACAG	CGCGGTTCTATCTAGTTACGCGTTAAACCAACTAGAA	LpAS4983	GGAGAACTGGAGCCTTCAGA	GTTTTAGAGCTAGAAATAGCAAGTTAAAATAAGGCTAGTCCGTTATCAACTTGAAAAAGTGGCACCGAGTCGGTGC	LpAS6194	gTTACCTCTTCTAGT	GTTTTAGAGCTAGAAATAGCAAGTTAAAATAAGGCTAGTCCGTTATCAACTTGAAAAAGTGGCACCGAGTCGGTGC
edF8a	CFTR F508del HEK293T	PRJNA1055086	edFig8a_tCFH027-P1-R1-06_S6_L001_R1_001.fastq.gz	edFig8a_tCFH027-P1-R2-06_S102_L001_R1_001.fastq.gz	edFig8a_tCFH027-P1-R3-06_S198_L001_R1_001.fastq.gz	DeepPrime SE0 Rank 6	CFTR F508del	NGG2	SE0	PeCFH0030	CTGTATCTATATTCATCAT	GTTTAAGAGCTAGAAATAGCAAGTTTAAATAAGGCTAGTCCGTTATCAACTTGAAAAAGTGGCACCGAGTCGGTGC	AAGAAAATATCATCTTTGGTGTTTCCTATG	ATGAATATAGATACAG	CGCGGTTCTATCTAGTTACGCGTTAAACCAACTAGAA	LpAS4983	GGAGAACTGGAGCCTTCAGA	GTTTTAGAGCTAGAAATAGCAAGTTAAAATAAGGCTAGTCCGTTATCAACTTGAAAAAGTGGCACCGAGTCGGTGC	LpAS6194	gTTACCTCTTCTAGT	GTTTTAGAGCTAGAAATAGCAAGTTAAAATAAGGCTAGTCCGTTATCAACTTGAAAAAGTGGCACCGAGTCGGTGC
edF8a	CFTR F508del HEK293T	PRJNA1055086	edFig8a_tCFH027-P1-R1-07_S7_L001_R1_001.fastq.gz	edFig8a_tCFH027-P1-R2-07_S103_L001_R1_001.fastq.gz	edFig8a_tCFH027-P1-R3-07_S199_L001_R1_001.fastq.gz	DeepPrime SE0 Rank 7	CFTR F508del	NGG2	SE0	PeCFH0031	CTGTATCTATATTCATCAT	GTTTAAGAGCTAGAAATAGCAAGTTTAAATAAGGCTAGTCCGTTATCAACTTGAAAAAGTGGCACCGAGTCGGTGC	ATTAAAGAAAATATCATCTTTGGTGTTTCCTATG	ATGAATATAGATACAGA	CGCGGTTCTATCTAGTTACGCGTTAAACCAACTAGAA	LpAS4983	GGAGAACTGGAGCCTTCAGA	GTTTTAGAGCTAGAAATAGCAAGTTAAAATAAGGCTAGTCCGTTATCAACTTGAAAAAGTGGCACCGAGTCGGTGC	LpAS6194	gTTACCTCTTCTAGT	GTTTTAGAGCTAGAAATAGCAAGTTAAAATAAGGCTAGTCCGTTATCAACTTGAAAAAGTGGCACCGAGTCGGTGC
edF8a	CFTR F508del HEK293T	PRJNA1055086	edFig8a_tCFH027-P1-R1-08_S8_L001_R1_001.fastq.gz	edFig8a_tCFH027-P1-R2-08_S104_L001_R1_001.fastq.gz	edFig8a_tCFH027-P1-R3-08_S200_L001_R1_001.fastq.gz	DeepPrime SE0 Rank 8	CFTR F508del	NGG2	SE0	PeCFH0032	CTGTATCTATATTCATCAT	GTTTAAGAGCTAGAAATAGCAAGTTTAAATAAGGCTAGTCCGTTATCAACTTGAAAAAGTGGCACCGAGTCGGTGC	ATTAAAGAAAATATCATCTTTGGTGTTTCCTATG	ATGAATATAGATACAGA	CGCGGTTCTATCTAGTTACGCGTTAAACCAACTAGAA	LpAS4983	GGAGAACTGGAGCCTTCAGA	GTTTTAGAGCTAGAAATAGCAAGTTAAAATAAGGCTAGTCCGTTATCAACTTGAAAAAGTGGCACCGAGTCGGTGC	LpAS6194	gTTACCTCTTCTAGT	GTTTTAGAGCTAGAAATAGCAAGTTAAAATAAGGCTAGTCCGTTATCAACTTGAAAAAGTGGCACCGAGTCGGTGC
edF8a	CFTR F508del HEK293T	PRJNA1055086	edFig8a_tCFH027-P1-R1-09_S9_L001_R1_001.fastq.gz	edFig8a_tCFH027-P1-R2-09_S105_L001_R1_001.fastq.gz	edFig8a_tCFH027-P1-R3-09_S201_L001_R1_001.fastq.gz	DeepPrime SE0 Rank 9	CFTR F508del	NGG2	SE0	PeCFH0033	CTGTATCTATATTCATCAT	GTTTAAGAGCTAGAAATAGCAAGTTTAAATAAGGCTAGTCCGTTATCAACTTGAAAAAGTGGCACCGAGTCGGTGC	AGAAAATATCATCTTTGGTGTTTCCTATG	ATGAATATAGATACAG	CGCGGTTCTATCTAGTTACGCGTTAAACCAACTAGAA	LpAS4983	GGAGAACTGGAGCCTTCAGA	GTTTTAGAGCTAGAAATAGCAAGTTAAAATAAGGCTAGTCCGTTATCAACTTGAAAAAGTGGCACCGAGTCGGTGC	LpAS6194	gTTACCTCTTCTAGT	GTTTTAGAGCTAGAAATAGCAAGTTAAAATAAGGCTAGTCCGTTATCAACTTGAAAAAGTGGCACCGAGTCGGTGC
edF8a	CFTR F508del HEK293T	PRJNA1055086	edFig8a_tCFH027-P1-R1-10_S10_L001_R1_001.fastq.gz	edFig8a_tCFH027-P1-R2-10_S106_L001_R1_001.fastq.gz	edFig8a_tCFH027-P1-R3-10_S202_L001_R1_001.fastq.gz	DeepPrime SE0 Rank 10	CFTR F508del	NGG2	SE0	PeCFH0034	CTGTATCTATATTCATCAT	GTTTAAGAGCTAGAAATAGCAAGTTTAAATAAGGCTAGTCCGTTATCAACTTGAAAAAGTGGCACCGAGTCGGTGC	ATTAAAGAAAATATCATCTTTGGTGTTTCCTATG	ATGAATATAGATACAG	CGCGGTTCTATCTAGTTACGCGTTAAACCAACTAGAA	LpAS4983	GGAGAACTGGAGCCTTCAGA	GTTTTAGAGCTAGAAATAGCAAGTTAAAATAAGGCTAGTCCGTTATCAACTTGAAAAAGTGGCACCGAGTCGGTGC	LpAS6194	gTTACCTCTTCTAGT	GTTTTAGAGCTAGAAATAGCAAGTTAAAATAAGGCTAGTCCGTTATCAACTTGAAAAAGTGGCACCGAGTCGGTGC
edF8a	CFTR F508del HEK293T	PRJNA1055086	edFig8a_tCFH027-P1-R1-11_S11_L001_R1_001.fastq.gz	edFig8a_tCFH027-P1-R2-11_S107_L001_R1_001.fastq.gz	edFig8a_tCFH027-P1-R3-11_S203_L001_R1_001.fastq.gz	DeepPrime SE0 Rank 11	CFTR F508del	NGG2	SE0	PeCFH0035	CTGTATCTATATTCATCAT	GTTTAAGAGCTAGAAATAGCAAGTTTAAATAAGGCTAGTCCGTTATCAACTTGAAAAAGTGGCACCGAGTCGGTGC	CATTAAAGAAAATATCATCTTTGGTGTTTCCTATG	ATGAATATAGATACAGA	CGCGGTTCTATCTAGTTACGCGTTAAACCAACTAGAA	LpAS4983	GGAGAACTGGAGCCTTCAGA	GTTTTAGAGCTAGAAATAGCAAGTTAAAATAAGGCTAGTCCGTTATCAACTTGAAAAAGTGGCACCGAGTCGGTGC	LpAS6194	gTTACCTCTTCTAGT	GTTTTAGAGCTAGAAATAGCAAGTTAAAATAAGGCTAGTCCGTTATCAACTTGAAAAAGTGGCACCGAGTCGGTGC
edF8a	CFTR F508del HEK293T	PRJNA1055086	edFig8a_tCFH027-P1-R1-12_S12_L001_R1_001.fastq.gz	edFig8a_tCFH027-P1-R2-12_S108_L001_R1_001.fastq.gz	edFig8a_tCFH027-P1-R3-12_S204_L001_R1_001.fastq.gz	DeepPrime SE0 Rank 12	CFTR F508del	NGG2	SE0	PeCFH0036	CTGTATCTATATTCATCAT	GTTTAAGAGCTAGAAATAGCAAGTTTAAATAAGGCTAGTCCGTTATCAACTTGAAAAAGTGGCACCGAGTCGGTGC	CCATTAAAGAAAATATCATCTTTGGTGTTTCCTATG	ATGAATATAGATACAGA	CGCGGTTCTATCTAGTTACGCGTTAAACCAACTAGAA	LpAS4983	GGAGAACTGGAGCCTTCAGA	GTTTTAGAGCTAGAAATAGCAAGTTAAAATAAGGCTAGTCCGTTATCAACTTGAAAAAGTGGCACCGAGTCGGTGC	LpAS6194	gTTACCTCTTCTAGT	GTTTTAGAGCTAGAAATAGCAAGTTAAAATAAGGCTAGTCCGTTATCAACTTGAAAAAGTGGCACCGAGTCGGTGC
edF8a	CFTR F508del HEK293T	PRJNA1055086	edFig8a_tCFH027-P1-R1-13_S13_L001_R1_001.fastq.gz	edFig8a_tCFH027-P1-R2-13_S109_L001_R1_001.fastq.gz	edFig8a_tCFH027-P1-R3-13_S205_L001_R1_001.fastq.gz	DeepPrime SE0 Rank 13	CFTR F508del	NGG2	SE0	PeCFH0037	CTGTATCTATATTCATCAT	GTTTAAGAGCTAGAAATAGCAAGTTTAAATAAGGCTAGTCCGTTATCAACTTGAAAAAGTGGCACCGAGTCGGTGC	GAAAATATCATCTTTGGTGTTTCCTATG	ATGAATATAGATACAG	CGCGGTTCTATCTAGTTACGCGTTAAACCAACTAGAA	LpAS4983	GGAGAACTGGAGCCTTCAGA	GTTTTAGAGCTAGAAATAGCAAGTTAAAATAAGGCTAGTCCGTTATCAACTTGAAAAAGTGGCACCGAGTCGGTGC	LpAS6194	gTTACCTCTTCTAGT	GTTTTAGAGCTAGAAATAGCAAGTTAAAATAAGGCTAGTCCGTTATCAACTTGAAAAAGTGGCACCGAGTCGGTGC
edF8a	CFTR F508del HEK293T	PRJNA1055086	edFig8a_tCFH027-P1-R1-14_S14_L001_R1_001.fastq.gz	edFig8a_tCFH027-P1-R2-14_S110_L001_R1_001.fastq.gz	edFig8a_tCFH027-P1-R3-14_S206_L001_R1_001.fastq.gz	DeepPrime SE0 Rank 14	CFTR F508del	NGG2	SE0	PeCFH0038	CTGTATCTATATTCATCAT	GTTTAAGAGCTAGAAATAGCAAGTTTAAATAAGGCTAGTCCGTTATCAACTTGAAAAAGTGGCACCGAGTCGGTGC	AAAGAAAATATCATCTTTGGTGTTTCCTATG	ATGAATATAGATACAGA	CGCGGTTCTATCTAGTTACGCGTTAAACCAACTAGAA	LpAS4983	GGAGAACTGGAGCCTTCAGA	GTTTTAGAGCTAGAAATAGCAAGTTAAAATAAGGCTAGTCCGTTATCAACTTGAAAAAGTGGCACCGAGTCGGTGC	LpAS6194	gTTACCTCTTCTAGT	GTTTTAGAGCTAGAAATAGCAAGTTAAAATAAGGCTAGTCCGTTATCAACTTGAAAAAGTGGCACCGAGTCGGTGC
edF8a	CFTR F508del HEK293T	PRJNA1055086	edFig8a_tCFH027-P1-R1-15_S15_L001_R1_001.fastq.gz	edFig8a_tCFH027-P1-R2-15_S111_L001_R1_001.fastq.gz	edFig8a_tCFH027-P1-R3-15_S207_L001_R1_001.fastq.gz	DeepPrime SE0 Rank 15	CFTR F508del	NGG2	SE0	PeCFH0039	CTGTATCTATATTCATCAT	GTTTAAGAGCTAGAAATAGCAAGTTTAAATAAGGCTAGTCCGTTATCAACTTGAAAAAGTGGCACCGAGTCGGTGC	TTAAAGAAAATATCATCTTTGGTGTTTCCTATG	ATGAATATAGATACAGA	CGCGGTTCTATCTAGTTACGCGTTAAACCAACTAGAA	LpAS4983	GGAGAACTGGAGCCTTCAGA	GTTTTAGAGCTAGAAATAGCAAGTTAAAATAAGGCTAGTCCGTTATCAACTTGAAAAAGTGGCACCGAGTCGGTGC	LpAS6194	gTTACCTCTTCTAGT	GTTTTAGAGCTAGAAATAGCAAGTTAAAATAAGGCTAGTCCGTTATCAACTTGAAAAAGTGGCACCGAGTCGGTGC
edF8a	CFTR F508del HEK293T	PRJNA1055086	edFig8a_tCFH027-P1-R1-16_S16_L001_R1_001.fastq.gz	edFig8a_tCFH027-P1-R2-16_S112_L001_R1_001.fastq.gz	edFig8a_tCFH027-P1-R3-16_S208_L001_R1_001.fastq.gz	DeepPrime SE0 Rank 16	CFTR F508del	NGG2	SE0	PeCFH0040	CTGTATCTATATTCATCAT	GTTTAAGAGCTAGAAATAGCAAGTTTAAATAAGGCTAGTCCGTTATCAACTTGAAAAAGTGGCACCGAGTCGGTGC	TTAAAGAAAATATCATCTTTGGTGTTTCCTATG	ATGAATATAGATACAGA	CGCGGTTCTATCTAGTTACGCGTTAAACCAACTAGAA	LpAS4983	GGAGAACTGGAGCCTTCAGA	GTTTTAGAGCTAGAAATAGCAAGTTAAAATAAGGCTAGTCCGTTATCAACTTGAAAAAGTGGCACCGAGTCGGTGC	LpAS6194	gTTACCTCTTCTAGT	GTTTTAGAGCTAGAAATAGCAAGTTAAAATAAGGCTAGTCCGTTATCAACTTGAAAAAGTGGCACCGAGTCGGTGC
edF8a	CFTR F508del HEK293T	PRJNA1055086	edFig8a_tCFH027-P1-R1-17_S17_L001_R1_001.fastq.gz	edFig8a_tCFH027-P1-R2-17_S113_L001_R1_001.fastq.gz	edFig8a_tCFH027-P1-R3-17_S209_L001_R1_001.fastq.gz	DeepPrime SE0 Rank 17	CFTR F508del	NGG2	SE0	PeCFH0041	CTGTATCTATATTCATCAT	GTTTAAGAGCTAGAAATAGCAAGTTTAAATAAGGCTAGTCCGTTATCAACTTGAAAAAGTGGCACCGAGTCGGTGC	AAAGAAAATATCATCTTTGGTGTTTCCTATG	ATGAATATAGATACAGA	CGCGGTTCTATCTAGTTACGCGTTAAACCAACTAGAA	LpAS4983	GGAGAACTGGAGCCTTCAGA	GTTTTAGAGCTAGAAATAGCAAGTTAAAATAAGGCTAGTCCGTTATCAACTTGAAAAAGTGGCACCGAGTCGGTGC	LpAS6194	gTTACCTCTTCTAGT	GTTTTAGAGCTAGAAATAGCAAGTTAAAATAAGGCTAGTCCGTTATCAACTTGAAAAAGTGGCACCGAGTCGGTGC
edF8a	CFTR F508del HEK293T	PRJNA1055086	edFig8a_tCFH027-P1-R1-18_S18_L001_R1_001.fastq.gz	edFig8a_tCFH027-P1-R2-18_S114_L001_R1_001.fastq.gz	edFig8a_tCFH027-P1-R3-18_S210_L001_R1_001.fastq.gz	DeepPrime SE0 Rank 18	CFTR F508del	NGG2	SE0	PeCFH0042	CTGTATCTATATTCATCAT	GTTTAAGAGCTAGAAATAGCAAGTTTAAATAAGGCTAGTCCGTTATCAACTTGAAAAAGTGGCACCGAGTCGGTGC	ATTAAAGAAAATATCATCTTTGGTGTTTCCTATG	ATGAATATAGATACAG	CGCGGTTCTATCTAGTTACGCGTTAAACCAACTAGAA	LpAS4983	GGAGAACTGGAGCCTTCAGA	GTTTTAGAGCTAGAAATAGCAAGTTAAAATAAGGCTAGTCCGTTATCAACTTGAAAAAGTGGCACCGAGTCGGTGC	LpAS6194	gTTACCTCTTCTAGT	GTTTTAGAGCTAGAAATAGCAAGTTAAAATAAGGCTAGTCCGTTATCAACTTGAAAAAGTGGCACCGAGTCGGTGC
edF8a	CFTR F508del HEK293T	PRJNA1055086	edFig8a_tCFH027-P1-R1-19_S19_L001_R1_001.fastq.gz	edFig8a_tCFH027-P1-R2-19_S115_L001_R1_001.fastq.gz	edFig8a_tCFH027-P1-R3-19_S211_L001_R1_001.fastq.gz	DeepPrime SE0 Rank 19	CFTR F508del	NGG2	SE0	PeCFH0043	CTGTATCTATATTCATCAT	GTTTAAGAGCTAGAAATAGCAAGTTTAAATAAGGCTAGTCCGTTATCAACTTGAAAAAGTGGCACCGAGTCGGTGC	TAAAGAAAATATCATCTTTGGTGTTTCCTATG	ATGAATATAGATACAG	CGCGGTTCTATCTAGTTACGCGTTAAACCAACTAGAA	LpAS4983	GGAGAACTGGAGCCTTCAGA	GTTTTAGAGCTAGAAATAGCAAGTTAAAATAAGGCTAGTCCGTTATCAACTTGAAAAAGTGGCACCGAGTCGGTGC	LpAS6194	gTTACCTCTTCTAGT	GTTTTAGAGCTAGAAATAGCAAGTTAAAATAAGGCTAGTCCGTTATCAACTTGAAAAAGTGGCACCGAGTCGGTGC
edF8a	CFTR F508del HEK293T	PRJNA1055086	edFig8a_tCFH027-P1-R1-20_S20_L001_R1_001.fastq.gz	edFig8a_tCFH027-P1-R2-20_S116_L001_R1_001.fastq.gz	edFig8a_tCFH027-P1-R3-20_S212_L001_R1_001.fastq.gz	DeepPrime SE0 Rank 20	CFTR F508del	NGG2	SE0	PeCFH0044	CTGTATCTATATTCATCAT	GTTTAAGAGCTAGAAATAGCAAGTTTAAATAAGGCTAGTCCGTTATCAACTTGAAAAAGTGGCACCGAGTCGGTGC	ATTAAAGAAAATATCATCTTTGGTGTTTCCTATG	ATGAATATAGATACAGA	CGCGGTTCTATCTAGTTACGCGTTAAACCAACTAGAA	LpAS4983	GGAGAACTGGAGCCTTCAGA	GTTTTAGAGCTAGAAATAGCAAGTTAAAATAAGGCTAGTCCGTTATCAACTTGAAAAAGTGGCACCGAGTCGGTGC	LpAS6194	gTTACCTCTTCTAGT	GTTTTAGAGCTAGAAATAGCAAGTTAAAATAAGGCTAGTCCGTTATCAACTTGAAAAAGTGGCACCGAGTCGGTGC
edF8a	CFTR F508del HEK293T	PRJNA1055086	edFig8a_tCFH027-P1-R1-21_S21_L001_R1_001.fastq.gz	edFig8a_tCFH027-P1-R2-21_S117_L001_R1_001.fastq.gz	edFig8a_tCFH027-P1-R3-21_S213_L001_R1_001.fastq.gz	DeepPrime SE0 Rank 21	CFTR F508del	NGG2	SE0	PeCFH0045	CTGTATCTATATTCATCAT	GTTTAAGAGCTAGAAATAGCAAGTTTAAATAAGGCTAGTCCGTTATCAACTTGAAAAAGTGGCACCGAGTCGGTGC	TAAAGAAAATATCATCTTTGGTGTTTCCTATG	ATGAATATAGATACAGA	CGCGGTTCTATCTAGTTACGCGTTAAACCAACTAGAA	LpAS4983	GGAGAACTGGAGCCTTCAGA	GTTTTAGAGCTAGAAATAGCAAGTTAAAATAAGGCTAGTCCGTTATCAACTTGAAAAAGTGGCACCGAGTCGGTGC	LpAS6194	gTTACCTCTTCTAGT	GTTTTAGAGCTAGAAATAGCAAGTTAAAATAAGGCTAGTCCGTTATCAACTTGAAAAAGTGGCACCGAGTCGGTGC
edF8a	CFTR F508del HEK293T	PRJNA1055086	edFig8a_tCFH027-P1-R1-22_S22_L001_R1_001.fastq.gz	edFig8a_tCFH027-P1-R2-22_S118_L001_R1_001.fastq.gz	edFig8a_tCFH027-P1-R3-22_S214_L001_R1_001.fastq.gz	DeepPrime SE0 Rank 22	CFTR F508del	NGG2	SE0	PeCFH0046	CTGTATCTATATTCATCAT	GTTTAAGAGCTAGAAATAGCAAGTTTAAATAAGGCTAGTCCGTTATCAACTTGAAAAAGTGGCACCGAGTCGGTGC	AAGAAAATATCATCTTTGGTGTTTCCTATG	ATGAATATAGATACAG	CGCGGTTCTATCTAGTTACGCGTTAAACCAACTAGAA	LpAS4983	GGAGAACTGGAGCCTTCAGA	GTTTTAGAGCTAGAAATAGCAAGTTAAAATAAGGCTAGTCCGTTATCAACTTGAAAAAGTGGCACCGAGTCGGTGC	LpAS6194	gTTACCTCTTCTAGT	GTTTTAGAGCTAGAAATAGCAAGTTAAAATAAGGCTAGTCCGTTATCAACTTGAAAAAGTGGCACCGAGTCGGTGC
edF8a	CFTR F508del HEK293T	PRJNA1055086	edFig8a_tCFH027-P1-R1-23_S23_L001_R1_001.fastq.gz	edFig8a_tCFH027-P1-R2-23_S119_L001_R1_001.fastq.gz	edFig8a_tCFH027-P1-R3-23_S215_L001_R1_001.fastq.gz	DeepPrime SE0 Rank 23	CFTR F508del	NGG2	SE0	PeCFH0047	CTGTATCTATATTCATCAT	GTTTAAGAGCTAGAAATAGCAAGTTTAAATAAGGCTAGTCCGTTATCAACTTGAAAAAGTGGCACCGAGTCGGTGC	TTAAAGAAAATATCATCTTTGGTGTTTCCTATG	ATGAATATAGATACAGA	CGCGGTTCTATCTAGTTACGCGTTAAACCAACTAGAA	LpAS4983	GGAGAACTGGAGCCTTCAGA	GTTTTAGAGCTAGAAATAGCAAGTTAAAATAAGGCTAGTCCGTTATCAACTTGAAAAAGTGGCACCGAGTCGGTGC	LpAS6194	gTTACCTCTTCTAGT	GTTTTAGAGCTAGAAATAGCAAGTTAAAATAAGGCTAGTCCGTTATCAACTTGAAAAAGTGGCACCGAGTCGGTGC
edF8a	CFTR F508del HEK293T	PRJNA1055086	edFig8a_tCFH027-P1-R1-24_S24_L001_R1_001.fastq.gz	edFig8a_tCFH027-P1-R2-24_S120_L001_R1_001.fastq.gz	edFig8a_tCFH027-P1-R3-24_S216_L001_R1_001.fastq.gz	DeepPrime SE0 Rank 24	CFTR F508del	NGG2	SE0	PeCFH0048	CTGTATCTATATTCATCAT	GTTTAAGAGCTAGAAATAGCAAGTTTAAATAAGGCTAGTCCGTTATCAACTTGAAAAAGTGGCACCGAGTCGGTGC	AAAGAAAATATCATCTTTGGTGTTTCCTATG	ATGAATATAGATACAGA	CGCGGTTCTATCTAGTTACGCGTTAAACCAACTAGAA	LpAS4983	GGAGAACTGGAGCCTTCAGA	GTTTTAGAGCTAGAAATAGCAAGTTAAAATAAGGCTAGTCCGTTATCAACTTGAAAAAGTGGCACCGAGTCGGTGC	LpAS6194	gTTACCTCTTCTAGT	GTTTTAGAGCTAGAAATAGCAAGTTAAAATAAGGCTAGTCCGTTATCAACTTGAAAAAGTGGCACCGAGTCGGTGC
edF8b	CFTR F508del HEK293T	PRJNA1055086	edFig8ab_tCFH027-P2-R1-77_S77_L001_R1_001.fastq.gz	edFig8ab_tCFH027-P2-R2-77_S173_L001_R1_001.fastq.gz	edFig8ab_tCFH027-P2-R3-77_S269_L001_R1_001.fastq.gz	PBS 13 RTT 41 SE0	CFTR F508del	NGG2	SE0	PeCFH0197	CTGTATCTATATTCATCAT	GTTTAAGAGCTAGAAATAGCAAGTTTAAATAAGGCTAGTCCGTTATCAACTTGAAAAAGTGGCACCGAGTCGGTGC	TGGCACCATTAAAGAAAATATCATCTTTGGTGTTTCCTATG	ATGAATATAGATA	CGCGGTTCTATCTAGTTACGCGTTAAACCAACTAGAA	LpAS4983	GGAGAACTGGAGCCTTCAGA	GTTTTAGAGCTAGAAATAGCAAGTTAAAATAAGGCTAGTCCGTTATCAACTTGAAAAAGTGGCACCGAGTCGGTGC	LpAS6194	gTTACCTCTTCTAGT	GTTTTAGAGCTAGAAATAGCAAGTTAAAATAAGGCTAGTCCGTTATCAACTTGAAAAAGTGGCACCGAGTCGGTGC
edF8b	CFTR F508del HEK293T	PRJNA1055086	edFig8b_tCFH027-P1-R1-49_S49_L001_R1_001.fastq.gz	edFig8b_tCFH027-P1-R2-49_S145_L001_R1_001.fastq.gz	edFig8b_tCFH027-P1-R3-49_S241_L001_R1_001.fastq.gz	PRIDICT SE0 Rank 1	CFTR F508del	NGG2	SE0	PeCFH0073	CTGTATCTATATTCATCAT	GTTTAAGAGCTAGAAATAGCAAGTTTAAATAAGGCTAGTCCGTTATCAACTTGAAAAAGTGGCACCGAGTCGGTGC	ATTAAAGAAAATATCATCTTTGGTGTTTCCTATG	ATGAATATAGATACA	CGCGGTTCTATCTAGTTACGCGTTAAACCAACTAGAA	LpAS4983	GGAGAACTGGAGCCTTCAGA	GTTTTAGAGCTAGAAATAGCAAGTTAAAATAAGGCTAGTCCGTTATCAACTTGAAAAAGTGGCACCGAGTCGGTGC	LpAS6194	gTTACCTCTTCTAGT	GTTTTAGAGCTAGAAATAGCAAGTTAAAATAAGGCTAGTCCGTTATCAACTTGAAAAAGTGGCACCGAGTCGGTGC
edF8b	CFTR F508del HEK293T	PRJNA1055086	edFig8b_tCFH027-P1-R1-50_S50_L001_R1_001.fastq.gz	edFig8b_tCFH027-P1-R2-50_S146_L001_R1_001.fastq.gz	edFig8b_tCFH027-P1-R3-50_S242_L001_R1_001.fastq.gz	PRIDICT SE0 Rank 2	CFTR F508del	NGG2	SE0	PeCFH0074	CTGTATCTATATTCATCAT	GTTTAAGAGCTAGAAATAGCAAGTTTAAATAAGGCTAGTCCGTTATCAACTTGAAAAAGTGGCACCGAGTCGGTGC	AAAGAAAATATCATCTTTGGTGTTTCCTATG	ATGAATATAGATACA	CGCGGTTCTATCTAGTTACGCGTTAAACCAACTAGAA	LpAS4983	GGAGAACTGGAGCCTTCAGA	GTTTTAGAGCTAGAAATAGCAAGTTAAAATAAGGCTAGTCCGTTATCAACTTGAAAAAGTGGCACCGAGTCGGTGC	LpAS6194	gTTACCTCTTCTAGT	GTTTTAGAGCTAGAAATAGCAAGTTAAAATAAGGCTAGTCCGTTATCAACTTGAAAAAGTGGCACCGAGTCGGTGC
edF8b	CFTR F508del HEK293T	PRJNA1055086	edFig8b_tCFH027-P1-R1-51_S51_L001_R1_001.fastq.gz	edFig8b_tCFH027-P1-R2-51_S147_L001_R1_001.fastq.gz	edFig8b_tCFH027-P1-R3-51_S243_L001_R1_001.fastq.gz	PRIDICT SE0 Rank 3	CFTR F508del	NGG2	SE0	PeCFH0075	CTGTATCTATATTCATCAT	GTTTAAGAGCTAGAAATAGCAAGTTTAAATAAGGCTAGTCCGTTATCAACTTGAAAAAGTGGCACCGAGTCGGTGC	TTAAAGAAAATATCATCTTTGGTGTTTCCTATG	ATGAATATAGATACA	CGCGGTTCTATCTAGTTACGCGTTAAACCAACTAGAA	LpAS4983	GGAGAACTGGAGCCTTCAGA	GTTTTAGAGCTAGAAATAGCAAGTTAAAATAAGGCTAGTCCGTTATCAACTTGAAAAAGTGGCACCGAGTCGGTGC	LpAS6194	gTTACCTCTTCTAGT	GTTTTAGAGCTAGAAATAGCAAGTTAAAATAAGGCTAGTCCGTTATCAACTTGAAAAAGTGGCACCGAGTCGGTGC
edF8b	CFTR F508del HEK293T	PRJNA1055086	edFig8b_tCFH027-P1-R1-52_S52_L001_R1_001.fastq.gz	edFig8b_tCFH027-P1-R2-52_S148_L001_R1_001.fastq.gz	edFig8b_tCFH027-P1-R3-52_S244_L001_R1_001.fastq.gz	PRIDICT SE0 Rank 4	CFTR F508del	NGG2	SE0	PeCFH0076	CTGTATCTATATTCATCAT	GTTTAAGAGCTAGAAATAGCAAGTTTAAATAAGGCTAGTCCGTTATCAACTTGAAAAAGTGGCACCGAGTCGGTGC	TAAAGAAAATATCATCTTTGGTGTTTCCTATG	ATGAATATAGATACA	CGCGGTTCTATCTAGTTACGCGTTAAACCAACTAGAA	LpAS4983	GGAGAACTGGAGCCTTCAGA	GTTTTAGAGCTAGAAATAGCAAGTTAAAATAAGGCTAGTCCGTTATCAACTTGAAAAAGTGGCACCGAGTCGGTGC	LpAS6194	gTTACCTCTTCTAGT	GTTTTAGAGCTAGAAATAGCAAGTTAAAATAAGGCTAGTCCGTTATCAACTTGAAAAAGTGGCACCGAGTCGGTGC
edF8b	CFTR F508del HEK293T	PRJNA1055086	edFig8b_tCFH027-P1-R1-53_S53_L001_R1_001.fastq.gz	edFig8b_tCFH027-P1-R2-53_S149_L001_R1_001.fastq.gz	edFig8b_tCFH027-P1-R3-53_S245_L001_R1_001.fastq.gz	PRIDICT SE0 Rank 5	CFTR F508del	NGG2	SE0	PeCFH0077	CTGTATCTATATTCATCAT	GTTTAAGAGCTAGAAATAGCAAGTTTAAATAAGGCTAGTCCGTTATCAACTTGAAAAAGTGGCACCGAGTCGGTGC	ATTAAAGAAAATATCATCTTTGGTGTTTCCTATG	ATGAATATAGA	CGCGGTTCTATCTAGTTACGCGTTAAACCAACTAGAA	LpAS4983	GGAGAACTGGAGCCTTCAGA	GTTTTAGAGCTAGAAATAGCAAGTTAAAATAAGGCTAGTCCGTTATCAACTTGAAAAAGTGGCACCGAGTCGGTGC	LpAS6194	gTTACCTCTTCTAGT	GTTTTAGAGCTAGAAATAGCAAGTTAAAATAAGGCTAGTCCGTTATCAACTTGAAAAAGTGGCACCGAGTCGGTGC
edF8b	CFTR F508del HEK293T	PRJNA1055086	edFig8b_tCFH027-P1-R1-54_S54_L001_R1_001.fastq.gz	edFig8b_tCFH027-P1-R2-54_S150_L001_R1_001.fastq.gz	edFig8b_tCFH027-P1-R3-54_S246_L001_R1_001.fastq.gz	PRIDICT SE0 Rank 6	CFTR F508del	NGG2	SE0	PeCFH0078	CTGTATCTATATTCATCAT	GTTTAAGAGCTAGAAATAGCAAGTTTAAATAAGGCTAGTCCGTTATCAACTTGAAAAAGTGGCACCGAGTCGGTGC	AAGAAAATATCATCTTTGGTGTTTCCTATG	ATGAATATAGATACA	CGCGGTTCTATCTAGTTACGCGTTAAACCAACTAGAA	LpAS4983	GGAGAACTGGAGCCTTCAGA	GTTTTAGAGCTAGAAATAGCAAGTTAAAATAAGGCTAGTCCGTTATCAACTTGAAAAAGTGGCACCGAGTCGGTGC	LpAS6194	gTTACCTCTTCTAGT	GTTTTAGAGCTAGAAATAGCAAGTTAAAATAAGGCTAGTCCGTTATCAACTTGAAAAAGTGGCACCGAGTCGGTGC
edF8b	CFTR F508del HEK293T	PRJNA1055086	edFig8b_tCFH027-P1-R1-55_S55_L001_R1_001.fastq.gz	edFig8b_tCFH027-P1-R2-55_S151_L001_R1_001.fastq.gz	edFig8b_tCFH027-P1-R3-55_S247_L001_R1_001.fastq.gz	PRIDICT SE0 Rank 7	CFTR F508del	NGG2	SE0	PeCFH0079	CTGTATCTATATTCATCAT	GTTTAAGAGCTAGAAATAGCAAGTTTAAATAAGGCTAGTCCGTTATCAACTTGAAAAAGTGGCACCGAGTCGGTGC	ATTAAAGAAAATATCATCTTTGGTGTTTCCTATG	ATGAATATAGATA	CGCGGTTCTATCTAGTTACGCGTTAAACCAACTAGAA	LpAS4983	GGAGAACTGGAGCCTTCAGA	GTTTTAGAGCTAGAAATAGCAAGTTAAAATAAGGCTAGTCCGTTATCAACTTGAAAAAGTGGCACCGAGTCGGTGC	LpAS6194	gTTACCTCTTCTAGT	GTTTTAGAGCTAGAAATAGCAAGTTAAAATAAGGCTAGTCCGTTATCAACTTGAAAAAGTGGCACCGAGTCGGTGC
edF8b	CFTR F508del HEK293T	PRJNA1055086	edFig8b_tCFH027-P1-R1-56_S56_L001_R1_001.fastq.gz	edFig8b_tCFH027-P1-R2-56_S152_L001_R1_001.fastq.gz	edFig8b_tCFH027-P1-R3-56_S248_L001_R1_001.fastq.gz	PRIDICT SE0 Rank 8	CFTR F508del	NGG2	SE0	PeCFH0080	CTGTATCTATATTCATCAT	GTTTAAGAGCTAGAAATAGCAAGTTTAAATAAGGCTAGTCCGTTATCAACTTGAAAAAGTGGCACCGAGTCGGTGC	ATTAAAGAAAATATCATCTTTGGTGTTTCCTATG	ATGAATATAG	CGCGGTTCTATCTAGTTACGCGTTAAACCAACTAGAA	LpAS4983	GGAGAACTGGAGCCTTCAGA	GTTTTAGAGCTAGAAATAGCAAGTTAAAATAAGGCTAGTCCGTTATCAACTTGAAAAAGTGGCACCGAGTCGGTGC	LpAS6194	gTTACCTCTTCTAGT	GTTTTAGAGCTAGAAATAGCAAGTTAAAATAAGGCTAGTCCGTTATCAACTTGAAAAAGTGGCACCGAGTCGGTGC
edF8b	CFTR F508del HEK293T	PRJNA1055086	edFig8b_tCFH027-P1-R1-57_S57_L001_R1_001.fastq.gz	edFig8b_tCFH027-P1-R2-57_S153_L001_R1_001.fastq.gz	edFig8b_tCFH027-P1-R3-57_S249_L001_R1_001.fastq.gz	PRIDICT SE0 Rank 9	CFTR F508del	NGG2	SE0	PeCFH0081	CTGTATCTATATTCATCAT	GTTTAAGAGCTAGAAATAGCAAGTTTAAATAAGGCTAGTCCGTTATCAACTTGAAAAAGTGGCACCGAGTCGGTGC	AGAAAATATCATCTTTGGTGTTTCCTATG	ATGAATATAGATACA	CGCGGTTCTATCTAGTTACGCGTTAAACCAACTAGAA	LpAS4983	GGAGAACTGGAGCCTTCAGA	GTTTTAGAGCTAGAAATAGCAAGTTAAAATAAGGCTAGTCCGTTATCAACTTGAAAAAGTGGCACCGAGTCGGTGC	LpAS6194	gTTACCTCTTCTAGT	GTTTTAGAGCTAGAAATAGCAAGTTAAAATAAGGCTAGTCCGTTATCAACTTGAAAAAGTGGCACCGAGTCGGTGC
edF8b	CFTR F508del HEK293T	PRJNA1055086	edFig8b_tCFH027-P1-R1-58_S58_L001_R1_001.fastq.gz	edFig8b_tCFH027-P1-R2-58_S154_L001_R1_001.fastq.gz	edFig8b_tCFH027-P1-R3-58_S250_L001_R1_001.fastq.gz	PRIDICT SE0 Rank 10	CFTR F508del	NGG2	SE0	PeCFH0082	CTGTATCTATATTCATCAT	GTTTAAGAGCTAGAAATAGCAAGTTTAAATAAGGCTAGTCCGTTATCAACTTGAAAAAGTGGCACCGAGTCGGTGC	ATTAAAGAAAATATCATCTTTGGTGTTTCCTATG	ATGAATATAGATAC	CGCGGTTCTATCTAGTTACGCGTTAAACCAACTAGAA	LpAS4983	GGAGAACTGGAGCCTTCAGA	GTTTTAGAGCTAGAAATAGCAAGTTAAAATAAGGCTAGTCCGTTATCAACTTGAAAAAGTGGCACCGAGTCGGTGC	LpAS6194	gTTACCTCTTCTAGT	GTTTTAGAGCTAGAAATAGCAAGTTAAAATAAGGCTAGTCCGTTATCAACTTGAAAAAGTGGCACCGAGTCGGTGC
edF8b	CFTR F508del HEK293T	PRJNA1055086	edFig8b_tCFH027-P1-R1-59_S59_L001_R1_001.fastq.gz	edFig8b_tCFH027-P1-R2-59_S155_L001_R1_001.fastq.gz	edFig8b_tCFH027-P1-R3-59_S251_L001_R1_001.fastq.gz	PRIDICT SE0 Rank 11	CFTR F508del	NGG2	SE0	PeCFH0083	CTGTATCTATATTCATCAT	GTTTAAGAGCTAGAAATAGCAAGTTTAAATAAGGCTAGTCCGTTATCAACTTGAAAAAGTGGCACCGAGTCGGTGC	CATTAAAGAAAATATCATCTTTGGTGTTTCCTATG	ATGAATATAGATACA	CGCGGTTCTATCTAGTTACGCGTTAAACCAACTAGAA	LpAS4983	GGAGAACTGGAGCCTTCAGA	GTTTTAGAGCTAGAAATAGCAAGTTAAAATAAGGCTAGTCCGTTATCAACTTGAAAAAGTGGCACCGAGTCGGTGC	LpAS6194	gTTACCTCTTCTAGT	GTTTTAGAGCTAGAAATAGCAAGTTAAAATAAGGCTAGTCCGTTATCAACTTGAAAAAGTGGCACCGAGTCGGTGC
edF8b	CFTR F508del HEK293T	PRJNA1055086	edFig8b_tCFH027-P1-R1-60_S60_L001_R1_001.fastq.gz	edFig8b_tCFH027-P1-R2-60_S156_L001_R1_001.fastq.gz	edFig8b_tCFH027-P1-R3-60_S252_L001_R1_001.fastq.gz	PRIDICT SE0 Rank 12	CFTR F508del	NGG2	SE0	PeCFH0084	CTGTATCTATATTCATCAT	GTTTAAGAGCTAGAAATAGCAAGTTTAAATAAGGCTAGTCCGTTATCAACTTGAAAAAGTGGCACCGAGTCGGTGC	CCATTAAAGAAAATATCATCTTTGGTGTTTCCTATG	ATGAATATAGATACA	CGCGGTTCTATCTAGTTACGCGTTAAACCAACTAGAA	LpAS4983	GGAGAACTGGAGCCTTCAGA	GTTTTAGAGCTAGAAATAGCAAGTTAAAATAAGGCTAGTCCGTTATCAACTTGAAAAAGTGGCACCGAGTCGGTGC	LpAS6194	gTTACCTCTTCTAGT	GTTTTAGAGCTAGAAATAGCAAGTTAAAATAAGGCTAGTCCGTTATCAACTTGAAAAAGTGGCACCGAGTCGGTGC
edF8b	CFTR F508del HEK293T	PRJNA1055086	edFig8b_tCFH027-P1-R1-61_S61_L001_R1_001.fastq.gz	edFig8b_tCFH027-P1-R2-61_S157_L001_R1_001.fastq.gz	edFig8b_tCFH027-P1-R3-61_S253_L001_R1_001.fastq.gz	PRIDICT SE0 Rank 13	CFTR F508del	NGG2	SE0	PeCFH0085	CTGTATCTATATTCATCAT	GTTTAAGAGCTAGAAATAGCAAGTTTAAATAAGGCTAGTCCGTTATCAACTTGAAAAAGTGGCACCGAGTCGGTGC	GAAAATATCATCTTTGGTGTTTCCTATG	ATGAATATAGATACA	CGCGGTTCTATCTAGTTACGCGTTAAACCAACTAGAA	LpAS4983	GGAGAACTGGAGCCTTCAGA	GTTTTAGAGCTAGAAATAGCAAGTTAAAATAAGGCTAGTCCGTTATCAACTTGAAAAAGTGGCACCGAGTCGGTGC	LpAS6194	gTTACCTCTTCTAGT	GTTTTAGAGCTAGAAATAGCAAGTTAAAATAAGGCTAGTCCGTTATCAACTTGAAAAAGTGGCACCGAGTCGGTGC
edF8b	CFTR F508del HEK293T	PRJNA1055086	edFig8b_tCFH027-P1-R1-62_S62_L001_R1_001.fastq.gz	edFig8b_tCFH027-P1-R2-62_S158_L001_R1_001.fastq.gz	edFig8b_tCFH027-P1-R3-62_S254_L001_R1_001.fastq.gz	PRIDICT SE0 Rank 14	CFTR F508del	NGG2	SE0	PeCFH0086	CTGTATCTATATTCATCAT	GTTTAAGAGCTAGAAATAGCAAGTTTAAATAAGGCTAGTCCGTTATCAACTTGAAAAAGTGGCACCGAGTCGGTGC	AAAGAAAATATCATCTTTGGTGTTTCCTATG	ATGAATATAGA	CGCGGTTCTATCTAGTTACGCGTTAAACCAACTAGAA	LpAS4983	GGAGAACTGGAGCCTTCAGA	GTTTTAGAGCTAGAAATAGCAAGTTAAAATAAGGCTAGTCCGTTATCAACTTGAAAAAGTGGCACCGAGTCGGTGC	LpAS6194	gTTACCTCTTCTAGT	GTTTTAGAGCTAGAAATAGCAAGTTAAAATAAGGCTAGTCCGTTATCAACTTGAAAAAGTGGCACCGAGTCGGTGC
edF8b	CFTR F508del HEK293T	PRJNA1055086	edFig8b_tCFH027-P1-R1-63_S63_L001_R1_001.fastq.gz	edFig8b_tCFH027-P1-R2-63_S159_L001_R1_001.fastq.gz	edFig8b_tCFH027-P1-R3-63_S255_L001_R1_001.fastq.gz	PRIDICT SE0 Rank 15	CFTR F508del	NGG2	SE0	PeCFH0087	CTGTATCTATATTCATCAT	GTTTAAGAGCTAGAAATAGCAAGTTTAAATAAGGCTAGTCCGTTATCAACTTGAAAAAGTGGCACCGAGTCGGTGC	TTAAAGAAAATATCATCTTTGGTGTTTCCTATG	ATGAATATAGA	CGCGGTTCTATCTAGTTACGCGTTAAACCAACTAGAA	LpAS4983	GGAGAACTGGAGCCTTCAGA	GTTTTAGAGCTAGAAATAGCAAGTTAAAATAAGGCTAGTCCGTTATCAACTTGAAAAAGTGGCACCGAGTCGGTGC	LpAS6194	gTTACCTCTTCTAGT	GTTTTAGAGCTAGAAATAGCAAGTTAAAATAAGGCTAGTCCGTTATCAACTTGAAAAAGTGGCACCGAGTCGGTGC
edF8b	CFTR F508del HEK293T	PRJNA1055086	edFig8b_tCFH027-P1-R1-64_S64_L001_R1_001.fastq.gz	edFig8b_tCFH027-P1-R2-64_S160_L001_R1_001.fastq.gz	edFig8b_tCFH027-P1-R3-64_S256_L001_R1_001.fastq.gz	PRIDICT SE0 Rank 16	CFTR F508del	NGG2	SE0	PeCFH0088	CTGTATCTATATTCATCAT	GTTTAAGAGCTAGAAATAGCAAGTTTAAATAAGGCTAGTCCGTTATCAACTTGAAAAAGTGGCACCGAGTCGGTGC	TTAAAGAAAATATCATCTTTGGTGTTTCCTATG	ATGAATATAGATA	CGCGGTTCTATCTAGTTACGCGTTAAACCAACTAGAA	LpAS4983	GGAGAACTGGAGCCTTCAGA	GTTTTAGAGCTAGAAATAGCAAGTTAAAATAAGGCTAGTCCGTTATCAACTTGAAAAAGTGGCACCGAGTCGGTGC	LpAS6194	gTTACCTCTTCTAGT	GTTTTAGAGCTAGAAATAGCAAGTTAAAATAAGGCTAGTCCGTTATCAACTTGAAAAAGTGGCACCGAGTCGGTGC
edF8b	CFTR F508del HEK293T	PRJNA1055086	edFig8b_tCFH027-P1-R1-65_S65_L001_R1_001.fastq.gz	edFig8b_tCFH027-P1-R2-65_S161_L001_R1_001.fastq.gz	edFig8b_tCFH027-P1-R3-65_S257_L001_R1_001.fastq.gz	PRIDICT SE0 Rank 17	CFTR F508del	NGG2	SE0	PeCFH0089	CTGTATCTATATTCATCAT	GTTTAAGAGCTAGAAATAGCAAGTTTAAATAAGGCTAGTCCGTTATCAACTTGAAAAAGTGGCACCGAGTCGGTGC	AAAGAAAATATCATCTTTGGTGTTTCCTATG	ATGAATATAGATA	CGCGGTTCTATCTAGTTACGCGTTAAACCAACTAGAA	LpAS4983	GGAGAACTGGAGCCTTCAGA	GTTTTAGAGCTAGAAATAGCAAGTTAAAATAAGGCTAGTCCGTTATCAACTTGAAAAAGTGGCACCGAGTCGGTGC	LpAS6194	gTTACCTCTTCTAGT	GTTTTAGAGCTAGAAATAGCAAGTTAAAATAAGGCTAGTCCGTTATCAACTTGAAAAAGTGGCACCGAGTCGGTGC
edF8b	CFTR F508del HEK293T	PRJNA1055086	edFig8b_tCFH027-P1-R1-66_S66_L001_R1_001.fastq.gz	edFig8b_tCFH027-P1-R2-66_S162_L001_R1_001.fastq.gz	edFig8b_tCFH027-P1-R3-66_S258_L001_R1_001.fastq.gz	PRIDICT SE0 Rank 18	CFTR F508del	NGG2	SE0	PeCFH0090	CTGTATCTATATTCATCAT	GTTTAAGAGCTAGAAATAGCAAGTTTAAATAAGGCTAGTCCGTTATCAACTTGAAAAAGTGGCACCGAGTCGGTGC	ATTAAAGAAAATATCATCTTTGGTGTTTCCTATG	ATGAATATAGAT	CGCGGTTCTATCTAGTTACGCGTTAAACCAACTAGAA	LpAS4983	GGAGAACTGGAGCCTTCAGA	GTTTTAGAGCTAGAAATAGCAAGTTAAAATAAGGCTAGTCCGTTATCAACTTGAAAAAGTGGCACCGAGTCGGTGC	LpAS6194	gTTACCTCTTCTAGT	GTTTTAGAGCTAGAAATAGCAAGTTAAAATAAGGCTAGTCCGTTATCAACTTGAAAAAGTGGCACCGAGTCGGTGC
edF8b	CFTR F508del HEK293T	PRJNA1055086	edFig8b_tCFH027-P1-R1-67_S67_L001_R1_001.fastq.gz	edFig8b_tCFH027-P1-R2-67_S163_L001_R1_001.fastq.gz	edFig8b_tCFH027-P1-R3-67_S259_L001_R1_001.fastq.gz	PRIDICT SE0 Rank 19	CFTR F508del	NGG2	SE0	PeCFH0091	CTGTATCTATATTCATCAT	GTTTAAGAGCTAGAAATAGCAAGTTTAAATAAGGCTAGTCCGTTATCAACTTGAAAAAGTGGCACCGAGTCGGTGC	TAAAGAAAATATCATCTTTGGTGTTTCCTATG	ATGAATATAGA	CGCGGTTCTATCTAGTTACGCGTTAAACCAACTAGAA	LpAS4983	GGAGAACTGGAGCCTTCAGA	GTTTTAGAGCTAGAAATAGCAAGTTAAAATAAGGCTAGTCCGTTATCAACTTGAAAAAGTGGCACCGAGTCGGTGC	LpAS6194	gTTACCTCTTCTAGT	GTTTTAGAGCTAGAAATAGCAAGTTAAAATAAGGCTAGTCCGTTATCAACTTGAAAAAGTGGCACCGAGTCGGTGC
edF8b	CFTR F508del HEK293T	PRJNA1055086	edFig8b_tCFH027-P1-R1-68_S68_L001_R1_001.fastq.gz	edFig8b_tCFH027-P1-R2-68_S164_L001_R1_001.fastq.gz	edFig8b_tCFH027-P1-R3-68_S260_L001_R1_001.fastq.gz	PRIDICT SE0 Rank 20	CFTR F508del	NGG2	SE0	PeCFH0092	CTGTATCTATATTCATCAT	GTTTAAGAGCTAGAAATAGCAAGTTTAAATAAGGCTAGTCCGTTATCAACTTGAAAAAGTGGCACCGAGTCGGTGC	ATTAAAGAAAATATCATCTTTGGTGTTTCCTATG	ATGAATA	CGCGGTTCTATCTAGTTACGCGTTAAACCAACTAGAA	LpAS4983	GGAGAACTGGAGCCTTCAGA	GTTTTAGAGCTAGAAATAGCAAGTTAAAATAAGGCTAGTCCGTTATCAACTTGAAAAAGTGGCACCGAGTCGGTGC	LpAS6194	gTTACCTCTTCTAGT	GTTTTAGAGCTAGAAATAGCAAGTTAAAATAAGGCTAGTCCGTTATCAACTTGAAAAAGTGGCACCGAGTCGGTGC
edF8b	CFTR F508del HEK293T	PRJNA1055086	edFig8b_tCFH027-P1-R1-69_S69_L001_R1_001.fastq.gz	edFig8b_tCFH027-P1-R2-69_S165_L001_R1_001.fastq.gz	edFig8b_tCFH027-P1-R3-69_S261_L001_R1_001.fastq.gz	PRIDICT SE0 Rank 21	CFTR F508del	NGG2	SE0	PeCFH0093	CTGTATCTATATTCATCAT	GTTTAAGAGCTAGAAATAGCAAGTTTAAATAAGGCTAGTCCGTTATCAACTTGAAAAAGTGGCACCGAGTCGGTGC	TAAAGAAAATATCATCTTTGGTGTTTCCTATG	ATGAATATAGATA	CGCGGTTCTATCTAGTTACGCGTTAAACCAACTAGAA	LpAS4983	GGAGAACTGGAGCCTTCAGA	GTTTTAGAGCTAGAAATAGCAAGTTAAAATAAGGCTAGTCCGTTATCAACTTGAAAAAGTGGCACCGAGTCGGTGC	LpAS6194	gTTACCTCTTCTAGT	GTTTTAGAGCTAGAAATAGCAAGTTAAAATAAGGCTAGTCCGTTATCAACTTGAAAAAGTGGCACCGAGTCGGTGC
edF8b	CFTR F508del HEK293T	PRJNA1055086	edFig8b_tCFH027-P1-R1-70_S70_L001_R1_001.fastq.gz	edFig8b_tCFH027-P1-R2-70_S166_L001_R1_001.fastq.gz	edFig8b_tCFH027-P1-R3-70_S262_L001_R1_001.fastq.gz	PRIDICT SE0 Rank 22	CFTR F508del	NGG2	SE0	PeCFH0094	CTGTATCTATATTCATCAT	GTTTAAGAGCTAGAAATAGCAAGTTTAAATAAGGCTAGTCCGTTATCAACTTGAAAAAGTGGCACCGAGTCGGTGC	AAGAAAATATCATCTTTGGTGTTTCCTATG	ATGAATATAGA	CGCGGTTCTATCTAGTTACGCGTTAAACCAACTAGAA	LpAS4983	GGAGAACTGGAGCCTTCAGA	GTTTTAGAGCTAGAAATAGCAAGTTAAAATAAGGCTAGTCCGTTATCAACTTGAAAAAGTGGCACCGAGTCGGTGC	LpAS6194	gTTACCTCTTCTAGT	GTTTTAGAGCTAGAAATAGCAAGTTAAAATAAGGCTAGTCCGTTATCAACTTGAAAAAGTGGCACCGAGTCGGTGC
edF8b	CFTR F508del HEK293T	PRJNA1055086	edFig8b_tCFH027-P1-R1-71_S71_L001_R1_001.fastq.gz	edFig8b_tCFH027-P1-R2-71_S167_L001_R1_001.fastq.gz	edFig8b_tCFH027-P1-R3-71_S263_L001_R1_001.fastq.gz	PRIDICT SE0 Rank 23	CFTR F508del	NGG2	SE0	PeCFH0095	CTGTATCTATATTCATCAT	GTTTAAGAGCTAGAAATAGCAAGTTTAAATAAGGCTAGTCCGTTATCAACTTGAAAAAGTGGCACCGAGTCGGTGC	TTAAAGAAAATATCATCTTTGGTGTTTCCTATG	ATGAATATAG	CGCGGTTCTATCTAGTTACGCGTTAAACCAACTAGAA	LpAS4983	GGAGAACTGGAGCCTTCAGA	GTTTTAGAGCTAGAAATAGCAAGTTAAAATAAGGCTAGTCCGTTATCAACTTGAAAAAGTGGCACCGAGTCGGTGC	LpAS6194	gTTACCTCTTCTAGT	GTTTTAGAGCTAGAAATAGCAAGTTAAAATAAGGCTAGTCCGTTATCAACTTGAAAAAGTGGCACCGAGTCGGTGC
edF8b	CFTR F508del HEK293T	PRJNA1055086	edFig8b_tCFH027-P1-R1-72_S72_L001_R1_001.fastq.gz	edFig8b_tCFH027-P1-R2-72_S168_L001_R1_001.fastq.gz	edFig8b_tCFH027-P1-R3-72_S264_L001_R1_001.fastq.gz	PRIDICT SE0 Rank 24	CFTR F508del	NGG2	SE0	PeCFH0096	CTGTATCTATATTCATCAT	GTTTAAGAGCTAGAAATAGCAAGTTTAAATAAGGCTAGTCCGTTATCAACTTGAAAAAGTGGCACCGAGTCGGTGC	AAAGAAAATATCATCTTTGGTGTTTCCTATG	ATGAATATAG	CGCGGTTCTATCTAGTTACGCGTTAAACCAACTAGAA	LpAS4983	GGAGAACTGGAGCCTTCAGA	GTTTTAGAGCTAGAAATAGCAAGTTAAAATAAGGCTAGTCCGTTATCAACTTGAAAAAGTGGCACCGAGTCGGTGC	LpAS6194	gTTACCTCTTCTAGT	GTTTTAGAGCTAGAAATAGCAAGTTAAAATAAGGCTAGTCCGTTATCAACTTGAAAAAGTGGCACCGAGTCGGTGC
edF8c	CFTR F508del HEK293T	PRJNA1055086	edFig8cd_tCFH027-P2-R1-79_S79_L001_R1_001.fastq.gz	edFig8cd_tCFH027-P2-R2-79_S175_L001_R1_001.fastq.gz	edFig8cd_tCFH027-P2-R3-79_S271_L001_R1_001.fastq.gz	PBS 13 RTT 41 SE2	CFTR F508del	NGG2	SE2	PeCFH0199	CTGTATCTATATTCATCAT	GTTTAAGAGCTAGAAATAGCAAGTTTAAATAAGGCTAGTCCGTTATCAACTTGAAAAAGTGGCACCGAGTCGGTGC	TGGCACCATTAAAGAAAATATCATCTTTGGTGTGAGTTACG	ATGAATATAGATA	CGCGGTTCTATCTAGTTACGCGTTAAACCAACTAGAA	LpAS4983	GGAGAACTGGAGCCTTCAGA	GTTTTAGAGCTAGAAATAGCAAGTTAAAATAAGGCTAGTCCGTTATCAACTTGAAAAAGTGGCACCGAGTCGGTGC	LpAS6194	gTTACCTCTTCTAGT	GTTTTAGAGCTAGAAATAGCAAGTTAAAATAAGGCTAGTCCGTTATCAACTTGAAAAAGTGGCACCGAGTCGGTGC
edF8c	CFTR F508del HEK293T	PRJNA1055086	edFig8c_tCFH027-P1-R1-25_S25_L001_R1_001.fastq.gz	edFig8c_tCFH027-P1-R2-25_S121_L001_R1_001.fastq.gz	edFig8c_tCFH027-P1-R3-25_S217_L001_R1_001.fastq.gz	DeepPrime SE2 Rank 1	CFTR F508del	NGG2	SE2	PeCFH0049	CTGTATCTATATTCATCAT	GTTTAAGAGCTAGAAATAGCAAGTTTAAATAAGGCTAGTCCGTTATCAACTTGAAAAAGTGGCACCGAGTCGGTGC	TAAAGAAAATATCATCTTTGGTGTGAGTTACG	ATGAATATAGATACAG	CGCGGTTCTATCTAGTTACGCGTTAAACCAACTAGAA	LpAS4983	GGAGAACTGGAGCCTTCAGA	GTTTTAGAGCTAGAAATAGCAAGTTAAAATAAGGCTAGTCCGTTATCAACTTGAAAAAGTGGCACCGAGTCGGTGC	LpAS6194	gTTACCTCTTCTAGT	GTTTTAGAGCTAGAAATAGCAAGTTAAAATAAGGCTAGTCCGTTATCAACTTGAAAAAGTGGCACCGAGTCGGTGC
edF8c	CFTR F508del HEK293T	PRJNA1055086	edFig8c_tCFH027-P1-R1-26_S26_L001_R1_001.fastq.gz	edFig8c_tCFH027-P1-R2-26_S122_L001_R1_001.fastq.gz	edFig8c_tCFH027-P1-R3-26_S218_L001_R1_001.fastq.gz	DeepPrime SE2 Rank 2	CFTR F508del	NGG2	SE2	PeCFH0050	CTGTATCTATATTCATCAT	GTTTAAGAGCTAGAAATAGCAAGTTTAAATAAGGCTAGTCCGTTATCAACTTGAAAAAGTGGCACCGAGTCGGTGC	GGCACCATTAAAGAAAATATCATCTTTGGTGTGAGTTACG	ATGAATATAGATACAG	CGCGGTTCTATCTAGTTACGCGTTAAACCAACTAGAA	LpAS4983	GGAGAACTGGAGCCTTCAGA	GTTTTAGAGCTAGAAATAGCAAGTTAAAATAAGGCTAGTCCGTTATCAACTTGAAAAAGTGGCACCGAGTCGGTGC	LpAS6194	gTTACCTCTTCTAGT	GTTTTAGAGCTAGAAATAGCAAGTTAAAATAAGGCTAGTCCGTTATCAACTTGAAAAAGTGGCACCGAGTCGGTGC
edF8c	CFTR F508del HEK293T	PRJNA1055086	edFig8c_tCFH027-P1-R1-27_S27_L001_R1_001.fastq.gz	edFig8c_tCFH027-P1-R2-27_S123_L001_R1_001.fastq.gz	edFig8c_tCFH027-P1-R3-27_S219_L001_R1_001.fastq.gz	DeepPrime SE2 Rank 3	CFTR F508del	NGG2	SE2	PeCFH0051	CTGTATCTATATTCATCAT	GTTTAAGAGCTAGAAATAGCAAGTTTAAATAAGGCTAGTCCGTTATCAACTTGAAAAAGTGGCACCGAGTCGGTGC	ATTAAAGAAAATATCATCTTTGGTGTGAGTTACG	ATGAATATAGATACAG	CGCGGTTCTATCTAGTTACGCGTTAAACCAACTAGAA	LpAS4983	GGAGAACTGGAGCCTTCAGA	GTTTTAGAGCTAGAAATAGCAAGTTAAAATAAGGCTAGTCCGTTATCAACTTGAAAAAGTGGCACCGAGTCGGTGC	LpAS6194	gTTACCTCTTCTAGT	GTTTTAGAGCTAGAAATAGCAAGTTAAAATAAGGCTAGTCCGTTATCAACTTGAAAAAGTGGCACCGAGTCGGTGC
edF8c	CFTR F508del HEK293T	PRJNA1055086	edFig8c_tCFH027-P1-R1-28_S28_L001_R1_001.fastq.gz	edFig8c_tCFH027-P1-R2-28_S124_L001_R1_001.fastq.gz	edFig8c_tCFH027-P1-R3-28_S220_L001_R1_001.fastq.gz	DeepPrime SE2 Rank 4	CFTR F508del	NGG2	SE2	PeCFH0052	CTGTATCTATATTCATCAT	GTTTAAGAGCTAGAAATAGCAAGTTTAAATAAGGCTAGTCCGTTATCAACTTGAAAAAGTGGCACCGAGTCGGTGC	TTAAAGAAAATATCATCTTTGGTGTGAGTTACG	ATGAATATAGATACAG	CGCGGTTCTATCTAGTTACGCGTTAAACCAACTAGAA	LpAS4983	GGAGAACTGGAGCCTTCAGA	GTTTTAGAGCTAGAAATAGCAAGTTAAAATAAGGCTAGTCCGTTATCAACTTGAAAAAGTGGCACCGAGTCGGTGC	LpAS6194	gTTACCTCTTCTAGT	GTTTTAGAGCTAGAAATAGCAAGTTAAAATAAGGCTAGTCCGTTATCAACTTGAAAAAGTGGCACCGAGTCGGTGC
edF8c	CFTR F508del HEK293T	PRJNA1055086	edFig8c_tCFH027-P1-R1-29_S29_L001_R1_001.fastq.gz	edFig8c_tCFH027-P1-R2-29_S125_L001_R1_001.fastq.gz	edFig8c_tCFH027-P1-R3-29_S221_L001_R1_001.fastq.gz	DeepPrime SE2 Rank 5	CFTR F508del	NGG2	SE2	PeCFH0053	CTGTATCTATATTCATCAT	GTTTAAGAGCTAGAAATAGCAAGTTTAAATAAGGCTAGTCCGTTATCAACTTGAAAAAGTGGCACCGAGTCGGTGC	CATTAAAGAAAATATCATCTTTGGTGTGAGTTACG	ATGAATATAGATACAG	CGCGGTTCTATCTAGTTACGCGTTAAACCAACTAGAA	LpAS4983	GGAGAACTGGAGCCTTCAGA	GTTTTAGAGCTAGAAATAGCAAGTTAAAATAAGGCTAGTCCGTTATCAACTTGAAAAAGTGGCACCGAGTCGGTGC	LpAS6194	gTTACCTCTTCTAGT	GTTTTAGAGCTAGAAATAGCAAGTTAAAATAAGGCTAGTCCGTTATCAACTTGAAAAAGTGGCACCGAGTCGGTGC
edF8c	CFTR F508del HEK293T	PRJNA1055086	edFig8c_tCFH027-P1-R1-30_S30_L001_R1_001.fastq.gz	edFig8c_tCFH027-P1-R2-30_S126_L001_R1_001.fastq.gz	edFig8c_tCFH027-P1-R3-30_S222_L001_R1_001.fastq.gz	DeepPrime SE2 Rank 6	CFTR F508del	NGG2	SE2	PeCFH0054	CTGTATCTATATTCATCAT	GTTTAAGAGCTAGAAATAGCAAGTTTAAATAAGGCTAGTCCGTTATCAACTTGAAAAAGTGGCACCGAGTCGGTGC	AAGAAAATATCATCTTTGGTGTGAGTTACG	ATGAATATAGATACAG	CGCGGTTCTATCTAGTTACGCGTTAAACCAACTAGAA	LpAS4983	GGAGAACTGGAGCCTTCAGA	GTTTTAGAGCTAGAAATAGCAAGTTAAAATAAGGCTAGTCCGTTATCAACTTGAAAAAGTGGCACCGAGTCGGTGC	LpAS6194	gTTACCTCTTCTAGT	GTTTTAGAGCTAGAAATAGCAAGTTAAAATAAGGCTAGTCCGTTATCAACTTGAAAAAGTGGCACCGAGTCGGTGC
edF8c	CFTR F508del HEK293T	PRJNA1055086	edFig8c_tCFH027-P1-R1-31_S31_L001_R1_001.fastq.gz	edFig8c_tCFH027-P1-R2-31_S127_L001_R1_001.fastq.gz	edFig8c_tCFH027-P1-R3-31_S223_L001_R1_001.fastq.gz	DeepPrime SE2 Rank 7	CFTR F508del	NGG2	SE2	PeCFH0055	CTGTATCTATATTCATCAT	GTTTAAGAGCTAGAAATAGCAAGTTTAAATAAGGCTAGTCCGTTATCAACTTGAAAAAGTGGCACCGAGTCGGTGC	GGCACCATTAAAGAAAATATCATCTTTGGTGTGAGTTACG	ATGAATATAGATACAGA	CGCGGTTCTATCTAGTTACGCGTTAAACCAACTAGAA	LpAS4983	GGAGAACTGGAGCCTTCAGA	GTTTTAGAGCTAGAAATAGCAAGTTAAAATAAGGCTAGTCCGTTATCAACTTGAAAAAGTGGCACCGAGTCGGTGC	LpAS6194	gTTACCTCTTCTAGT	GTTTTAGAGCTAGAAATAGCAAGTTAAAATAAGGCTAGTCCGTTATCAACTTGAAAAAGTGGCACCGAGTCGGTGC
edF8c	CFTR F508del HEK293T	PRJNA1055086	edFig8c_tCFH027-P1-R1-32_S32_L001_R1_001.fastq.gz	edFig8c_tCFH027-P1-R2-32_S128_L001_R1_001.fastq.gz	edFig8c_tCFH027-P1-R3-32_S224_L001_R1_001.fastq.gz	DeepPrime SE2 Rank 8	CFTR F508del	NGG2	SE2	PeCFH0056	CTGTATCTATATTCATCAT	GTTTAAGAGCTAGAAATAGCAAGTTTAAATAAGGCTAGTCCGTTATCAACTTGAAAAAGTGGCACCGAGTCGGTGC	TAAAGAAAATATCATCTTTGGTGTGAGTTACG	ATGAATATAGATACAGA	CGCGGTTCTATCTAGTTACGCGTTAAACCAACTAGAA	LpAS4983	GGAGAACTGGAGCCTTCAGA	GTTTTAGAGCTAGAAATAGCAAGTTAAAATAAGGCTAGTCCGTTATCAACTTGAAAAAGTGGCACCGAGTCGGTGC	LpAS6194	gTTACCTCTTCTAGT	GTTTTAGAGCTAGAAATAGCAAGTTAAAATAAGGCTAGTCCGTTATCAACTTGAAAAAGTGGCACCGAGTCGGTGC
edF8c	CFTR F508del HEK293T	PRJNA1055086	edFig8c_tCFH027-P1-R1-33_S33_L001_R1_001.fastq.gz	edFig8c_tCFH027-P1-R2-33_S129_L001_R1_001.fastq.gz	edFig8c_tCFH027-P1-R3-33_S225_L001_R1_001.fastq.gz	DeepPrime SE2 Rank 9	CFTR F508del	NGG2	SE2	PeCFH0057	CTGTATCTATATTCATCAT	GTTTAAGAGCTAGAAATAGCAAGTTTAAATAAGGCTAGTCCGTTATCAACTTGAAAAAGTGGCACCGAGTCGGTGC	ACCATTAAAGAAAATATCATCTTTGGTGTGAGTTACG	ATGAATATAGATACAG	CGCGGTTCTATCTAGTTACGCGTTAAACCAACTAGAA	LpAS4983	GGAGAACTGGAGCCTTCAGA	GTTTTAGAGCTAGAAATAGCAAGTTAAAATAAGGCTAGTCCGTTATCAACTTGAAAAAGTGGCACCGAGTCGGTGC	LpAS6194	gTTACCTCTTCTAGT	GTTTTAGAGCTAGAAATAGCAAGTTAAAATAAGGCTAGTCCGTTATCAACTTGAAAAAGTGGCACCGAGTCGGTGC
edF8c	CFTR F508del HEK293T	PRJNA1055086	edFig8c_tCFH027-P1-R1-34_S34_L001_R1_001.fastq.gz	edFig8c_tCFH027-P1-R2-34_S130_L001_R1_001.fastq.gz	edFig8c_tCFH027-P1-R3-34_S226_L001_R1_001.fastq.gz	DeepPrime SE2 Rank 10	CFTR F508del	NGG2	SE2	PeCFH0058	CTGTATCTATATTCATCAT	GTTTAAGAGCTAGAAATAGCAAGTTTAAATAAGGCTAGTCCGTTATCAACTTGAAAAAGTGGCACCGAGTCGGTGC	CCATTAAAGAAAATATCATCTTTGGTGTGAGTTACG	ATGAATATAGATACAG	CGCGGTTCTATCTAGTTACGCGTTAAACCAACTAGAA	LpAS4983	GGAGAACTGGAGCCTTCAGA	GTTTTAGAGCTAGAAATAGCAAGTTAAAATAAGGCTAGTCCGTTATCAACTTGAAAAAGTGGCACCGAGTCGGTGC	LpAS6194	gTTACCTCTTCTAGT	GTTTTAGAGCTAGAAATAGCAAGTTAAAATAAGGCTAGTCCGTTATCAACTTGAAAAAGTGGCACCGAGTCGGTGC
edF8c	CFTR F508del HEK293T	PRJNA1055086	edFig8c_tCFH027-P1-R1-35_S35_L001_R1_001.fastq.gz	edFig8c_tCFH027-P1-R2-35_S131_L001_R1_001.fastq.gz	edFig8c_tCFH027-P1-R3-35_S227_L001_R1_001.fastq.gz	DeepPrime SE2 Rank 11	CFTR F508del	NGG2	SE2	PeCFH0059	CTGTATCTATATTCATCAT	GTTTAAGAGCTAGAAATAGCAAGTTTAAATAAGGCTAGTCCGTTATCAACTTGAAAAAGTGGCACCGAGTCGGTGC	ATTAAAGAAAATATCATCTTTGGTGTGAGTTACG	ATGAATATAGATACAGA	CGCGGTTCTATCTAGTTACGCGTTAAACCAACTAGAA	LpAS4983	GGAGAACTGGAGCCTTCAGA	GTTTTAGAGCTAGAAATAGCAAGTTAAAATAAGGCTAGTCCGTTATCAACTTGAAAAAGTGGCACCGAGTCGGTGC	LpAS6194	gTTACCTCTTCTAGT	GTTTTAGAGCTAGAAATAGCAAGTTAAAATAAGGCTAGTCCGTTATCAACTTGAAAAAGTGGCACCGAGTCGGTGC
edF8c	CFTR F508del HEK293T	PRJNA1055086	edFig8c_tCFH027-P1-R1-36_S36_L001_R1_001.fastq.gz	edFig8c_tCFH027-P1-R2-36_S132_L001_R1_001.fastq.gz	edFig8c_tCFH027-P1-R3-36_S228_L001_R1_001.fastq.gz	DeepPrime SE2 Rank 12	CFTR F508del	NGG2	SE2	PeCFH0060	CTGTATCTATATTCATCAT	GTTTAAGAGCTAGAAATAGCAAGTTTAAATAAGGCTAGTCCGTTATCAACTTGAAAAAGTGGCACCGAGTCGGTGC	CATTAAAGAAAATATCATCTTTGGTGTGAGTTACG	ATGAATATAGATACAGA	CGCGGTTCTATCTAGTTACGCGTTAAACCAACTAGAA	LpAS4983	GGAGAACTGGAGCCTTCAGA	GTTTTAGAGCTAGAAATAGCAAGTTAAAATAAGGCTAGTCCGTTATCAACTTGAAAAAGTGGCACCGAGTCGGTGC	LpAS6194	gTTACCTCTTCTAGT	GTTTTAGAGCTAGAAATAGCAAGTTAAAATAAGGCTAGTCCGTTATCAACTTGAAAAAGTGGCACCGAGTCGGTGC
edF8c	CFTR F508del HEK293T	PRJNA1055086	edFig8c_tCFH027-P1-R1-37_S37_L001_R1_001.fastq.gz	edFig8c_tCFH027-P1-R2-37_S133_L001_R1_001.fastq.gz	edFig8c_tCFH027-P1-R3-37_S229_L001_R1_001.fastq.gz	DeepPrime SE2 Rank 13	CFTR F508del	NGG2	SE2	PeCFH0061	CTGTATCTATATTCATCAT	GTTTAAGAGCTAGAAATAGCAAGTTTAAATAAGGCTAGTCCGTTATCAACTTGAAAAAGTGGCACCGAGTCGGTGC	AGAAAATATCATCTTTGGTGTGAGTTACG	ATGAATATAGATACAG	CGCGGTTCTATCTAGTTACGCGTTAAACCAACTAGAA	LpAS4983	GGAGAACTGGAGCCTTCAGA	GTTTTAGAGCTAGAAATAGCAAGTTAAAATAAGGCTAGTCCGTTATCAACTTGAAAAAGTGGCACCGAGTCGGTGC	LpAS6194	gTTACCTCTTCTAGT	GTTTTAGAGCTAGAAATAGCAAGTTAAAATAAGGCTAGTCCGTTATCAACTTGAAAAAGTGGCACCGAGTCGGTGC
edF8c	CFTR F508del HEK293T	PRJNA1055086	edFig8c_tCFH027-P1-R1-38_S38_L001_R1_001.fastq.gz	edFig8c_tCFH027-P1-R2-38_S134_L001_R1_001.fastq.gz	edFig8c_tCFH027-P1-R3-38_S230_L001_R1_001.fastq.gz	DeepPrime SE2 Rank 14	CFTR F508del	NGG2	SE2	PeCFH0062	CTGTATCTATATTCATCAT	GTTTAAGAGCTAGAAATAGCAAGTTTAAATAAGGCTAGTCCGTTATCAACTTGAAAAAGTGGCACCGAGTCGGTGC	TTAAAGAAAATATCATCTTTGGTGTGAGTTACG	ATGAATATAGATACAGA	CGCGGTTCTATCTAGTTACGCGTTAAACCAACTAGAA	LpAS4983	GGAGAACTGGAGCCTTCAGA	GTTTTAGAGCTAGAAATAGCAAGTTAAAATAAGGCTAGTCCGTTATCAACTTGAAAAAGTGGCACCGAGTCGGTGC	LpAS6194	gTTACCTCTTCTAGT	GTTTTAGAGCTAGAAATAGCAAGTTAAAATAAGGCTAGTCCGTTATCAACTTGAAAAAGTGGCACCGAGTCGGTGC
edF8c	CFTR F508del HEK293T	PRJNA1055086	edFig8c_tCFH027-P1-R1-39_S39_L001_R1_001.fastq.gz	edFig8c_tCFH027-P1-R2-39_S135_L001_R1_001.fastq.gz	edFig8c_tCFH027-P1-R3-39_S231_L001_R1_001.fastq.gz	DeepPrime SE2 Rank 15	CFTR F508del	NGG2	SE2	PeCFH0063	CTGTATCTATATTCATCAT	GTTTAAGAGCTAGAAATAGCAAGTTTAAATAAGGCTAGTCCGTTATCAACTTGAAAAAGTGGCACCGAGTCGGTGC	ACCATTAAAGAAAATATCATCTTTGGTGTGAGTTACG	ATGAATATAGATACAGA	CGCGGTTCTATCTAGTTACGCGTTAAACCAACTAGAA	LpAS4983	GGAGAACTGGAGCCTTCAGA	GTTTTAGAGCTAGAAATAGCAAGTTAAAATAAGGCTAGTCCGTTATCAACTTGAAAAAGTGGCACCGAGTCGGTGC	LpAS6194	gTTACCTCTTCTAGT	GTTTTAGAGCTAGAAATAGCAAGTTAAAATAAGGCTAGTCCGTTATCAACTTGAAAAAGTGGCACCGAGTCGGTGC
edF8c	CFTR F508del HEK293T	PRJNA1055086	edFig8c_tCFH027-P1-R1-40_S40_L001_R1_001.fastq.gz	edFig8c_tCFH027-P1-R2-40_S136_L001_R1_001.fastq.gz	edFig8c_tCFH027-P1-R3-40_S232_L001_R1_001.fastq.gz	DeepPrime SE2 Rank 16	CFTR F508del	NGG2	SE2	PeCFH0064	CTGTATCTATATTCATCAT	GTTTAAGAGCTAGAAATAGCAAGTTTAAATAAGGCTAGTCCGTTATCAACTTGAAAAAGTGGCACCGAGTCGGTGC	CCATTAAAGAAAATATCATCTTTGGTGTGAGTTACG	ATGAATATAGATACAGA	CGCGGTTCTATCTAGTTACGCGTTAAACCAACTAGAA	LpAS4983	GGAGAACTGGAGCCTTCAGA	GTTTTAGAGCTAGAAATAGCAAGTTAAAATAAGGCTAGTCCGTTATCAACTTGAAAAAGTGGCACCGAGTCGGTGC	LpAS6194	gTTACCTCTTCTAGT	GTTTTAGAGCTAGAAATAGCAAGTTAAAATAAGGCTAGTCCGTTATCAACTTGAAAAAGTGGCACCGAGTCGGTGC
edF8c	CFTR F508del HEK293T	PRJNA1055086	edFig8c_tCFH027-P1-R1-41_S41_L001_R1_001.fastq.gz	edFig8c_tCFH027-P1-R2-41_S137_L001_R1_001.fastq.gz	edFig8c_tCFH027-P1-R3-41_S233_L001_R1_001.fastq.gz	DeepPrime SE2 Rank 17	CFTR F508del	NGG2	SE2	PeCFH0065	CTGTATCTATATTCATCAT	GTTTAAGAGCTAGAAATAGCAAGTTTAAATAAGGCTAGTCCGTTATCAACTTGAAAAAGTGGCACCGAGTCGGTGC	AAGAAAATATCATCTTTGGTGTGAGTTACG	ATGAATATAGATACAGA	CGCGGTTCTATCTAGTTACGCGTTAAACCAACTAGAA	LpAS4983	GGAGAACTGGAGCCTTCAGA	GTTTTAGAGCTAGAAATAGCAAGTTAAAATAAGGCTAGTCCGTTATCAACTTGAAAAAGTGGCACCGAGTCGGTGC	LpAS6194	gTTACCTCTTCTAGT	GTTTTAGAGCTAGAAATAGCAAGTTAAAATAAGGCTAGTCCGTTATCAACTTGAAAAAGTGGCACCGAGTCGGTGC
edF8c	CFTR F508del HEK293T	PRJNA1055086	edFig8c_tCFH027-P1-R1-42_S42_L001_R1_001.fastq.gz	edFig8c_tCFH027-P1-R2-42_S138_L001_R1_001.fastq.gz	edFig8c_tCFH027-P1-R3-42_S234_L001_R1_001.fastq.gz	DeepPrime SE2 Rank 18	CFTR F508del	NGG2	SE2	PeCFH0066	CTGTATCTATATTCATCAT	GTTTAAGAGCTAGAAATAGCAAGTTTAAATAAGGCTAGTCCGTTATCAACTTGAAAAAGTGGCACCGAGTCGGTGC	AAAGAAAATATCATCTTTGGTGTGAGTTACG	ATGAATATAGATACAG	CGCGGTTCTATCTAGTTACGCGTTAAACCAACTAGAA	LpAS4983	GGAGAACTGGAGCCTTCAGA	GTTTTAGAGCTAGAAATAGCAAGTTAAAATAAGGCTAGTCCGTTATCAACTTGAAAAAGTGGCACCGAGTCGGTGC	LpAS6194	gTTACCTCTTCTAGT	GTTTTAGAGCTAGAAATAGCAAGTTAAAATAAGGCTAGTCCGTTATCAACTTGAAAAAGTGGCACCGAGTCGGTGC
edF8c	CFTR F508del HEK293T	PRJNA1055086	edFig8c_tCFH027-P1-R1-43_S43_L001_R1_001.fastq.gz	edFig8c_tCFH027-P1-R2-43_S139_L001_R1_001.fastq.gz	edFig8c_tCFH027-P1-R3-43_S235_L001_R1_001.fastq.gz	DeepPrime SE2 Rank 19	CFTR F508del	NGG2	SE2	PeCFH0067	CTGTATCTATATTCATCAT	GTTTAAGAGCTAGAAATAGCAAGTTTAAATAAGGCTAGTCCGTTATCAACTTGAAAAAGTGGCACCGAGTCGGTGC	GAAAATATCATCTTTGGTGTGAGTTACG	ATGAATATAGATACAG	CGCGGTTCTATCTAGTTACGCGTTAAACCAACTAGAA	LpAS4983	GGAGAACTGGAGCCTTCAGA	GTTTTAGAGCTAGAAATAGCAAGTTAAAATAAGGCTAGTCCGTTATCAACTTGAAAAAGTGGCACCGAGTCGGTGC	LpAS6194	gTTACCTCTTCTAGT	GTTTTAGAGCTAGAAATAGCAAGTTAAAATAAGGCTAGTCCGTTATCAACTTGAAAAAGTGGCACCGAGTCGGTGC
edF8c	CFTR F508del HEK293T	PRJNA1055086	edFig8c_tCFH027-P1-R1-44_S44_L001_R1_001.fastq.gz	edFig8c_tCFH027-P1-R2-44_S140_L001_R1_001.fastq.gz	edFig8c_tCFH027-P1-R3-44_S236_L001_R1_001.fastq.gz	DeepPrime SE2 Rank 20	CFTR F508del	NGG2	SE2	PeCFH0068	CTGTATCTATATTCATCAT	GTTTAAGAGCTAGAAATAGCAAGTTTAAATAAGGCTAGTCCGTTATCAACTTGAAAAAGTGGCACCGAGTCGGTGC	AGAAAATATCATCTTTGGTGTGAGTTACG	ATGAATATAGATACAGA	CGCGGTTCTATCTAGTTACGCGTTAAACCAACTAGAA	LpAS4983	GGAGAACTGGAGCCTTCAGA	GTTTTAGAGCTAGAAATAGCAAGTTAAAATAAGGCTAGTCCGTTATCAACTTGAAAAAGTGGCACCGAGTCGGTGC	LpAS6194	gTTACCTCTTCTAGT	GTTTTAGAGCTAGAAATAGCAAGTTAAAATAAGGCTAGTCCGTTATCAACTTGAAAAAGTGGCACCGAGTCGGTGC
edF8c	CFTR F508del HEK293T	PRJNA1055086	edFig8c_tCFH027-P1-R1-45_S45_L001_R1_001.fastq.gz	edFig8c_tCFH027-P1-R2-45_S141_L001_R1_001.fastq.gz	edFig8c_tCFH027-P1-R3-45_S237_L001_R1_001.fastq.gz	DeepPrime SE2 Rank 21	CFTR F508del	NGG2	SE2	PeCFH0069	CTGTATCTATATTCATCAT	GTTTAAGAGCTAGAAATAGCAAGTTTAAATAAGGCTAGTCCGTTATCAACTTGAAAAAGTGGCACCGAGTCGGTGC	AAAGAAAATATCATCTTTGGTGTGAGTTACG	ATGAATATAGATACAGA	CGCGGTTCTATCTAGTTACGCGTTAAACCAACTAGAA	LpAS4983	GGAGAACTGGAGCCTTCAGA	GTTTTAGAGCTAGAAATAGCAAGTTAAAATAAGGCTAGTCCGTTATCAACTTGAAAAAGTGGCACCGAGTCGGTGC	LpAS6194	gTTACCTCTTCTAGT	GTTTTAGAGCTAGAAATAGCAAGTTAAAATAAGGCTAGTCCGTTATCAACTTGAAAAAGTGGCACCGAGTCGGTGC
edF8c	CFTR F508del HEK293T	PRJNA1055086	edFig8c_tCFH027-P1-R1-46_S46_L001_R1_001.fastq.gz	edFig8c_tCFH027-P1-R2-46_S142_L001_R1_001.fastq.gz	edFig8c_tCFH027-P1-R3-46_S238_L001_R1_001.fastq.gz	DeepPrime SE2 Rank 22	CFTR F508del	NGG2	SE2	PeCFH0070	CTGTATCTATATTCATCAT	GTTTAAGAGCTAGAAATAGCAAGTTTAAATAAGGCTAGTCCGTTATCAACTTGAAAAAGTGGCACCGAGTCGGTGC	GCACCATTAAAGAAAATATCATCTTTGGTGTGAGTTACG	ATGAATATAGATACAG	CGCGGTTCTATCTAGTTACGCGTTAAACCAACTAGAA	LpAS4983	GGAGAACTGGAGCCTTCAGA	GTTTTAGAGCTAGAAATAGCAAGTTAAAATAAGGCTAGTCCGTTATCAACTTGAAAAAGTGGCACCGAGTCGGTGC	LpAS6194	gTTACCTCTTCTAGT	GTTTTAGAGCTAGAAATAGCAAGTTAAAATAAGGCTAGTCCGTTATCAACTTGAAAAAGTGGCACCGAGTCGGTGC
edF8c	CFTR F508del HEK293T	PRJNA1055086	edFig8c_tCFH027-P1-R1-47_S47_L001_R1_001.fastq.gz	edFig8c_tCFH027-P1-R2-47_S143_L001_R1_001.fastq.gz	edFig8c_tCFH027-P1-R3-47_S239_L001_R1_001.fastq.gz	DeepPrime SE2 Rank 23	CFTR F508del	NGG2	SE2	PeCFH0071	CTGTATCTATATTCATCAT	GTTTAAGAGCTAGAAATAGCAAGTTTAAATAAGGCTAGTCCGTTATCAACTTGAAAAAGTGGCACCGAGTCGGTGC	GAAAATATCATCTTTGGTGTGAGTTACG	ATGAATATAGATACAGA	CGCGGTTCTATCTAGTTACGCGTTAAACCAACTAGAA	LpAS4983	GGAGAACTGGAGCCTTCAGA	GTTTTAGAGCTAGAAATAGCAAGTTAAAATAAGGCTAGTCCGTTATCAACTTGAAAAAGTGGCACCGAGTCGGTGC	LpAS6194	gTTACCTCTTCTAGT	GTTTTAGAGCTAGAAATAGCAAGTTAAAATAAGGCTAGTCCGTTATCAACTTGAAAAAGTGGCACCGAGTCGGTGC
edF8c	CFTR F508del HEK293T	PRJNA1055086	edFig8c_tCFH027-P1-R1-48_S48_L001_R1_001.fastq.gz	edFig8c_tCFH027-P1-R2-48_S144_L001_R1_001.fastq.gz	edFig8c_tCFH027-P1-R3-48_S240_L001_R1_001.fastq.gz	DeepPrime SE2 Rank 24	CFTR F508del	NGG2	SE2	PeCFH0072	CTGTATCTATATTCATCAT	GTTTAAGAGCTAGAAATAGCAAGTTTAAATAAGGCTAGTCCGTTATCAACTTGAAAAAGTGGCACCGAGTCGGTGC	GCACCATTAAAGAAAATATCATCTTTGGTGTGAGTTACG	ATGAATATAGATACAGA	CGCGGTTCTATCTAGTTACGCGTTAAACCAACTAGAA	LpAS4983	GGAGAACTGGAGCCTTCAGA	GTTTTAGAGCTAGAAATAGCAAGTTAAAATAAGGCTAGTCCGTTATCAACTTGAAAAAGTGGCACCGAGTCGGTGC	LpAS6194	gTTACCTCTTCTAGT	GTTTTAGAGCTAGAAATAGCAAGTTAAAATAAGGCTAGTCCGTTATCAACTTGAAAAAGTGGCACCGAGTCGGTGC
edF8d	CFTR F508del HEK293T	PRJNA1055086	edFig8cd_tCFH027-P2-R1-79_S79_L001_R1_001.fastq.gz	edFig8cd_tCFH027-P2-R2-79_S175_L001_R1_001.fastq.gz	edFig8cd_tCFH027-P2-R3-79_S271_L001_R1_001.fastq.gz	PBS 13 RTT 41 SE2	CFTR F508del	NGG2	SE2	PeCFH0199	CTGTATCTATATTCATCAT	GTTTAAGAGCTAGAAATAGCAAGTTTAAATAAGGCTAGTCCGTTATCAACTTGAAAAAGTGGCACCGAGTCGGTGC	TGGCACCATTAAAGAAAATATCATCTTTGGTGTGAGTTACG	ATGAATATAGATA	CGCGGTTCTATCTAGTTACGCGTTAAACCAACTAGAA	LpAS4983	GGAGAACTGGAGCCTTCAGA	GTTTTAGAGCTAGAAATAGCAAGTTAAAATAAGGCTAGTCCGTTATCAACTTGAAAAAGTGGCACCGAGTCGGTGC	LpAS6194	gTTACCTCTTCTAGT	GTTTTAGAGCTAGAAATAGCAAGTTAAAATAAGGCTAGTCCGTTATCAACTTGAAAAAGTGGCACCGAGTCGGTGC
edF8d	CFTR F508del HEK293T	PRJNA1055086	edFig8d_tCFH027-P1-R1-73_S73_L001_R1_001.fastq.gz	edFig8d_tCFH027-P1-R2-73_S169_L001_R1_001.fastq.gz	edFig8d_tCFH027-P1-R3-73_S265_L001_R1_001.fastq.gz	PRIDICT SE2 Rank 1	CFTR F508del	NGG2	SE2	PeCFH0097	CTGTATCTATATTCATCAT	GTTTAAGAGCTAGAAATAGCAAGTTTAAATAAGGCTAGTCCGTTATCAACTTGAAAAAGTGGCACCGAGTCGGTGC	ATTAAAGAAAATATCATCTTTGGTGTGAGTTACG	ATGAATATAGATACA	CGCGGTTCTATCTAGTTACGCGTTAAACCAACTAGAA	LpAS4983	GGAGAACTGGAGCCTTCAGA	GTTTTAGAGCTAGAAATAGCAAGTTAAAATAAGGCTAGTCCGTTATCAACTTGAAAAAGTGGCACCGAGTCGGTGC	LpAS6194	gTTACCTCTTCTAGT	GTTTTAGAGCTAGAAATAGCAAGTTAAAATAAGGCTAGTCCGTTATCAACTTGAAAAAGTGGCACCGAGTCGGTGC
edF8d	CFTR F508del HEK293T	PRJNA1055086	edFig8d_tCFH027-P1-R1-74_S74_L001_R1_001.fastq.gz	edFig8d_tCFH027-P1-R2-74_S170_L001_R1_001.fastq.gz	edFig8d_tCFH027-P1-R3-74_S266_L001_R1_001.fastq.gz	PRIDICT SE2 Rank 2	CFTR F508del	NGG2	SE2	PeCFH0098	CTGTATCTATATTCATCAT	GTTTAAGAGCTAGAAATAGCAAGTTTAAATAAGGCTAGTCCGTTATCAACTTGAAAAAGTGGCACCGAGTCGGTGC	AAAGAAAATATCATCTTTGGTGTGAGTTACG	ATGAATATAGATACA	CGCGGTTCTATCTAGTTACGCGTTAAACCAACTAGAA	LpAS4983	GGAGAACTGGAGCCTTCAGA	GTTTTAGAGCTAGAAATAGCAAGTTAAAATAAGGCTAGTCCGTTATCAACTTGAAAAAGTGGCACCGAGTCGGTGC	LpAS6194	gTTACCTCTTCTAGT	GTTTTAGAGCTAGAAATAGCAAGTTAAAATAAGGCTAGTCCGTTATCAACTTGAAAAAGTGGCACCGAGTCGGTGC
edF8d	CFTR F508del HEK293T	PRJNA1055086	edFig8d_tCFH027-P1-R1-75_S75_L001_R1_001.fastq.gz	edFig8d_tCFH027-P1-R2-75_S171_L001_R1_001.fastq.gz	edFig8d_tCFH027-P1-R3-75_S267_L001_R1_001.fastq.gz	PRIDICT SE2 Rank 3	CFTR F508del	NGG2	SE2	PeCFH0099	CTGTATCTATATTCATCAT	GTTTAAGAGCTAGAAATAGCAAGTTTAAATAAGGCTAGTCCGTTATCAACTTGAAAAAGTGGCACCGAGTCGGTGC	TTAAAGAAAATATCATCTTTGGTGTGAGTTACG	ATGAATATAGATACA	CGCGGTTCTATCTAGTTACGCGTTAAACCAACTAGAA	LpAS4983	GGAGAACTGGAGCCTTCAGA	GTTTTAGAGCTAGAAATAGCAAGTTAAAATAAGGCTAGTCCGTTATCAACTTGAAAAAGTGGCACCGAGTCGGTGC	LpAS6194	gTTACCTCTTCTAGT	GTTTTAGAGCTAGAAATAGCAAGTTAAAATAAGGCTAGTCCGTTATCAACTTGAAAAAGTGGCACCGAGTCGGTGC
edF8d	CFTR F508del HEK293T	PRJNA1055086	edFig8d_tCFH027-P1-R1-76_S76_L001_R1_001.fastq.gz	edFig8d_tCFH027-P1-R2-76_S172_L001_R1_001.fastq.gz	edFig8d_tCFH027-P1-R3-76_S268_L001_R1_001.fastq.gz	PRIDICT SE2 Rank 4	CFTR F508del	NGG2	SE2	PeCFH0100	CTGTATCTATATTCATCAT	GTTTAAGAGCTAGAAATAGCAAGTTTAAATAAGGCTAGTCCGTTATCAACTTGAAAAAGTGGCACCGAGTCGGTGC	TAAAGAAAATATCATCTTTGGTGTGAGTTACG	ATGAATATAGATACA	CGCGGTTCTATCTAGTTACGCGTTAAACCAACTAGAA	LpAS4983	GGAGAACTGGAGCCTTCAGA	GTTTTAGAGCTAGAAATAGCAAGTTAAAATAAGGCTAGTCCGTTATCAACTTGAAAAAGTGGCACCGAGTCGGTGC	LpAS6194	gTTACCTCTTCTAGT	GTTTTAGAGCTAGAAATAGCAAGTTAAAATAAGGCTAGTCCGTTATCAACTTGAAAAAGTGGCACCGAGTCGGTGC
edF8d	CFTR F508del HEK293T	PRJNA1055086	edFig8d_tCFH027-P1-R1-77_S77_L001_R1_001.fastq.gz	edFig8d_tCFH027-P1-R2-77_S173_L001_R1_001.fastq.gz	edFig8d_tCFH027-P1-R3-77_S269_L001_R1_001.fastq.gz	PRIDICT SE2 Rank 5	CFTR F508del	NGG2	SE2	PeCFH0101	CTGTATCTATATTCATCAT	GTTTAAGAGCTAGAAATAGCAAGTTTAAATAAGGCTAGTCCGTTATCAACTTGAAAAAGTGGCACCGAGTCGGTGC	ATTAAAGAAAATATCATCTTTGGTGTGAGTTACG	ATGAATATAGA	CGCGGTTCTATCTAGTTACGCGTTAAACCAACTAGAA	LpAS4983	GGAGAACTGGAGCCTTCAGA	GTTTTAGAGCTAGAAATAGCAAGTTAAAATAAGGCTAGTCCGTTATCAACTTGAAAAAGTGGCACCGAGTCGGTGC	LpAS6194	gTTACCTCTTCTAGT	GTTTTAGAGCTAGAAATAGCAAGTTAAAATAAGGCTAGTCCGTTATCAACTTGAAAAAGTGGCACCGAGTCGGTGC
edF8d	CFTR F508del HEK293T	PRJNA1055086	edFig8d_tCFH027-P1-R1-78_S78_L001_R1_001.fastq.gz	edFig8d_tCFH027-P1-R2-78_S174_L001_R1_001.fastq.gz	edFig8d_tCFH027-P1-R3-78_S270_L001_R1_001.fastq.gz	PRIDICT SE2 Rank 6	CFTR F508del	NGG2	SE2	PeCFH0102	CTGTATCTATATTCATCAT	GTTTAAGAGCTAGAAATAGCAAGTTTAAATAAGGCTAGTCCGTTATCAACTTGAAAAAGTGGCACCGAGTCGGTGC	AAGAAAATATCATCTTTGGTGTGAGTTACG	ATGAATATAGATACA	CGCGGTTCTATCTAGTTACGCGTTAAACCAACTAGAA	LpAS4983	GGAGAACTGGAGCCTTCAGA	GTTTTAGAGCTAGAAATAGCAAGTTAAAATAAGGCTAGTCCGTTATCAACTTGAAAAAGTGGCACCGAGTCGGTGC	LpAS6194	gTTACCTCTTCTAGT	GTTTTAGAGCTAGAAATAGCAAGTTAAAATAAGGCTAGTCCGTTATCAACTTGAAAAAGTGGCACCGAGTCGGTGC
edF8d	CFTR F508del HEK293T	PRJNA1055086	edFig8d_tCFH027-P1-R1-79_S79_L001_R1_001.fastq.gz	edFig8d_tCFH027-P1-R2-79_S175_L001_R1_001.fastq.gz	edFig8d_tCFH027-P1-R3-79_S271_L001_R1_001.fastq.gz	PRIDICT SE2 Rank 7	CFTR F508del	NGG2	SE2	PeCFH0103	CTGTATCTATATTCATCAT	GTTTAAGAGCTAGAAATAGCAAGTTTAAATAAGGCTAGTCCGTTATCAACTTGAAAAAGTGGCACCGAGTCGGTGC	ATTAAAGAAAATATCATCTTTGGTGTGAGTTACG	ATGAATATAGATA	CGCGGTTCTATCTAGTTACGCGTTAAACCAACTAGAA	LpAS4983	GGAGAACTGGAGCCTTCAGA	GTTTTAGAGCTAGAAATAGCAAGTTAAAATAAGGCTAGTCCGTTATCAACTTGAAAAAGTGGCACCGAGTCGGTGC	LpAS6194	gTTACCTCTTCTAGT	GTTTTAGAGCTAGAAATAGCAAGTTAAAATAAGGCTAGTCCGTTATCAACTTGAAAAAGTGGCACCGAGTCGGTGC
edF8d	CFTR F508del HEK293T	PRJNA1055086	edFig8d_tCFH027-P1-R1-80_S80_L001_R1_001.fastq.gz	edFig8d_tCFH027-P1-R2-80_S176_L001_R1_001.fastq.gz	edFig8d_tCFH027-P1-R3-80_S272_L001_R1_001.fastq.gz	PRIDICT SE2 Rank 8	CFTR F508del	NGG2	SE2	PeCFH0104	CTGTATCTATATTCATCAT	GTTTAAGAGCTAGAAATAGCAAGTTTAAATAAGGCTAGTCCGTTATCAACTTGAAAAAGTGGCACCGAGTCGGTGC	ATTAAAGAAAATATCATCTTTGGTGTGAGTTACG	ATGAATATAG	CGCGGTTCTATCTAGTTACGCGTTAAACCAACTAGAA	LpAS4983	GGAGAACTGGAGCCTTCAGA	GTTTTAGAGCTAGAAATAGCAAGTTAAAATAAGGCTAGTCCGTTATCAACTTGAAAAAGTGGCACCGAGTCGGTGC	LpAS6194	gTTACCTCTTCTAGT	GTTTTAGAGCTAGAAATAGCAAGTTAAAATAAGGCTAGTCCGTTATCAACTTGAAAAAGTGGCACCGAGTCGGTGC
edF8d	CFTR F508del HEK293T	PRJNA1055086	edFig8d_tCFH027-P1-R1-81_S81_L001_R1_001.fastq.gz	edFig8d_tCFH027-P1-R2-81_S177_L001_R1_001.fastq.gz	edFig8d_tCFH027-P1-R3-81_S273_L001_R1_001.fastq.gz	PRIDICT SE2 Rank 9	CFTR F508del	NGG2	SE2	PeCFH0105	CTGTATCTATATTCATCAT	GTTTAAGAGCTAGAAATAGCAAGTTTAAATAAGGCTAGTCCGTTATCAACTTGAAAAAGTGGCACCGAGTCGGTGC	AGAAAATATCATCTTTGGTGTGAGTTACG	ATGAATATAGATACA	CGCGGTTCTATCTAGTTACGCGTTAAACCAACTAGAA	LpAS4983	GGAGAACTGGAGCCTTCAGA	GTTTTAGAGCTAGAAATAGCAAGTTAAAATAAGGCTAGTCCGTTATCAACTTGAAAAAGTGGCACCGAGTCGGTGC	LpAS6194	gTTACCTCTTCTAGT	GTTTTAGAGCTAGAAATAGCAAGTTAAAATAAGGCTAGTCCGTTATCAACTTGAAAAAGTGGCACCGAGTCGGTGC
edF8d	CFTR F508del HEK293T	PRJNA1055086	edFig8d_tCFH027-P1-R1-82_S82_L001_R1_001.fastq.gz	edFig8d_tCFH027-P1-R2-82_S178_L001_R1_001.fastq.gz	edFig8d_tCFH027-P1-R3-82_S274_L001_R1_001.fastq.gz	PRIDICT SE2 Rank 10	CFTR F508del	NGG2	SE2	PeCFH0106	CTGTATCTATATTCATCAT	GTTTAAGAGCTAGAAATAGCAAGTTTAAATAAGGCTAGTCCGTTATCAACTTGAAAAAGTGGCACCGAGTCGGTGC	ATTAAAGAAAATATCATCTTTGGTGTGAGTTACG	ATGAATATAGATAC	CGCGGTTCTATCTAGTTACGCGTTAAACCAACTAGAA	LpAS4983	GGAGAACTGGAGCCTTCAGA	GTTTTAGAGCTAGAAATAGCAAGTTAAAATAAGGCTAGTCCGTTATCAACTTGAAAAAGTGGCACCGAGTCGGTGC	LpAS6194	gTTACCTCTTCTAGT	GTTTTAGAGCTAGAAATAGCAAGTTAAAATAAGGCTAGTCCGTTATCAACTTGAAAAAGTGGCACCGAGTCGGTGC
edF8d	CFTR F508del HEK293T	PRJNA1055086	edFig8d_tCFH027-P1-R1-83_S83_L001_R1_001.fastq.gz	edFig8d_tCFH027-P1-R2-83_S179_L001_R1_001.fastq.gz	edFig8d_tCFH027-P1-R3-83_S275_L001_R1_001.fastq.gz	PRIDICT SE2 Rank 11	CFTR F508del	NGG2	SE2	PeCFH0107	CTGTATCTATATTCATCAT	GTTTAAGAGCTAGAAATAGCAAGTTTAAATAAGGCTAGTCCGTTATCAACTTGAAAAAGTGGCACCGAGTCGGTGC	CATTAAAGAAAATATCATCTTTGGTGTGAGTTACG	ATGAATATAGATACA	CGCGGTTCTATCTAGTTACGCGTTAAACCAACTAGAA	LpAS4983	GGAGAACTGGAGCCTTCAGA	GTTTTAGAGCTAGAAATAGCAAGTTAAAATAAGGCTAGTCCGTTATCAACTTGAAAAAGTGGCACCGAGTCGGTGC	LpAS6194	gTTACCTCTTCTAGT	GTTTTAGAGCTAGAAATAGCAAGTTAAAATAAGGCTAGTCCGTTATCAACTTGAAAAAGTGGCACCGAGTCGGTGC
edF8d	CFTR F508del HEK293T	PRJNA1055086	edFig8d_tCFH027-P1-R1-84_S84_L001_R1_001.fastq.gz	edFig8d_tCFH027-P1-R2-84_S180_L001_R1_001.fastq.gz	edFig8d_tCFH027-P1-R3-84_S276_L001_R1_001.fastq.gz	PRIDICT SE2 Rank 12	CFTR F508del	NGG2	SE2	PeCFH0108	CTGTATCTATATTCATCAT	GTTTAAGAGCTAGAAATAGCAAGTTTAAATAAGGCTAGTCCGTTATCAACTTGAAAAAGTGGCACCGAGTCGGTGC	CCATTAAAGAAAATATCATCTTTGGTGTGAGTTACG	ATGAATATAGATACA	CGCGGTTCTATCTAGTTACGCGTTAAACCAACTAGAA	LpAS4983	GGAGAACTGGAGCCTTCAGA	GTTTTAGAGCTAGAAATAGCAAGTTAAAATAAGGCTAGTCCGTTATCAACTTGAAAAAGTGGCACCGAGTCGGTGC	LpAS6194	gTTACCTCTTCTAGT	GTTTTAGAGCTAGAAATAGCAAGTTAAAATAAGGCTAGTCCGTTATCAACTTGAAAAAGTGGCACCGAGTCGGTGC
edF8d	CFTR F508del HEK293T	PRJNA1055086	edFig8d_tCFH027-P1-R1-85_S85_L001_R1_001.fastq.gz	edFig8d_tCFH027-P1-R2-85_S181_L001_R1_001.fastq.gz	edFig8d_tCFH027-P1-R3-85_S277_L001_R1_001.fastq.gz	PRIDICT SE2 Rank 13	CFTR F508del	NGG2	SE2	PeCFH0109	CTGTATCTATATTCATCAT	GTTTAAGAGCTAGAAATAGCAAGTTTAAATAAGGCTAGTCCGTTATCAACTTGAAAAAGTGGCACCGAGTCGGTGC	GAAAATATCATCTTTGGTGTGAGTTACG	ATGAATATAGATACA	CGCGGTTCTATCTAGTTACGCGTTAAACCAACTAGAA	LpAS4983	GGAGAACTGGAGCCTTCAGA	GTTTTAGAGCTAGAAATAGCAAGTTAAAATAAGGCTAGTCCGTTATCAACTTGAAAAAGTGGCACCGAGTCGGTGC	LpAS6194	gTTACCTCTTCTAGT	GTTTTAGAGCTAGAAATAGCAAGTTAAAATAAGGCTAGTCCGTTATCAACTTGAAAAAGTGGCACCGAGTCGGTGC
edF8d	CFTR F508del HEK293T	PRJNA1055086	edFig8d_tCFH027-P1-R1-86_S86_L001_R1_001.fastq.gz	edFig8d_tCFH027-P1-R2-86_S182_L001_R1_001.fastq.gz	edFig8d_tCFH027-P1-R3-86_S278_L001_R1_001.fastq.gz	PRIDICT SE2 Rank 14	CFTR F508del	NGG2	SE2	PeCFH0110	CTGTATCTATATTCATCAT	GTTTAAGAGCTAGAAATAGCAAGTTTAAATAAGGCTAGTCCGTTATCAACTTGAAAAAGTGGCACCGAGTCGGTGC	AAAGAAAATATCATCTTTGGTGTGAGTTACG	ATGAATATAGA	CGCGGTTCTATCTAGTTACGCGTTAAACCAACTAGAA	LpAS4983	GGAGAACTGGAGCCTTCAGA	GTTTTAGAGCTAGAAATAGCAAGTTAAAATAAGGCTAGTCCGTTATCAACTTGAAAAAGTGGCACCGAGTCGGTGC	LpAS6194	gTTACCTCTTCTAGT	GTTTTAGAGCTAGAAATAGCAAGTTAAAATAAGGCTAGTCCGTTATCAACTTGAAAAAGTGGCACCGAGTCGGTGC
edF8d	CFTR F508del HEK293T	PRJNA1055086	edFig8d_tCFH027-P1-R1-87_S87_L001_R1_001.fastq.gz	edFig8d_tCFH027-P1-R2-87_S183_L001_R1_001.fastq.gz	edFig8d_tCFH027-P1-R3-87_S279_L001_R1_001.fastq.gz	PRIDICT SE2 Rank 15	CFTR F508del	NGG2	SE2	PeCFH0111	CTGTATCTATATTCATCAT	GTTTAAGAGCTAGAAATAGCAAGTTTAAATAAGGCTAGTCCGTTATCAACTTGAAAAAGTGGCACCGAGTCGGTGC	TTAAAGAAAATATCATCTTTGGTGTGAGTTACG	ATGAATATAGA	CGCGGTTCTATCTAGTTACGCGTTAAACCAACTAGAA	LpAS4983	GGAGAACTGGAGCCTTCAGA	GTTTTAGAGCTAGAAATAGCAAGTTAAAATAAGGCTAGTCCGTTATCAACTTGAAAAAGTGGCACCGAGTCGGTGC	LpAS6194	gTTACCTCTTCTAGT	GTTTTAGAGCTAGAAATAGCAAGTTAAAATAAGGCTAGTCCGTTATCAACTTGAAAAAGTGGCACCGAGTCGGTGC
edF8d	CFTR F508del HEK293T	PRJNA1055086	edFig8d_tCFH027-P1-R1-88_S88_L001_R1_001.fastq.gz	edFig8d_tCFH027-P1-R2-88_S184_L001_R1_001.fastq.gz	edFig8d_tCFH027-P1-R3-88_S280_L001_R1_001.fastq.gz	PRIDICT SE2 Rank 16	CFTR F508del	NGG2	SE2	PeCFH0112	CTGTATCTATATTCATCAT	GTTTAAGAGCTAGAAATAGCAAGTTTAAATAAGGCTAGTCCGTTATCAACTTGAAAAAGTGGCACCGAGTCGGTGC	TTAAAGAAAATATCATCTTTGGTGTGAGTTACG	ATGAATATAGATA	CGCGGTTCTATCTAGTTACGCGTTAAACCAACTAGAA	LpAS4983	GGAGAACTGGAGCCTTCAGA	GTTTTAGAGCTAGAAATAGCAAGTTAAAATAAGGCTAGTCCGTTATCAACTTGAAAAAGTGGCACCGAGTCGGTGC	LpAS6194	gTTACCTCTTCTAGT	GTTTTAGAGCTAGAAATAGCAAGTTAAAATAAGGCTAGTCCGTTATCAACTTGAAAAAGTGGCACCGAGTCGGTGC
edF8d	CFTR F508del HEK293T	PRJNA1055086	edFig8d_tCFH027-P1-R1-89_S89_L001_R1_001.fastq.gz	edFig8d_tCFH027-P1-R2-89_S185_L001_R1_001.fastq.gz	edFig8d_tCFH027-P1-R3-89_S281_L001_R1_001.fastq.gz	PRIDICT SE2 Rank 17	CFTR F508del	NGG2	SE2	PeCFH0113	CTGTATCTATATTCATCAT	GTTTAAGAGCTAGAAATAGCAAGTTTAAATAAGGCTAGTCCGTTATCAACTTGAAAAAGTGGCACCGAGTCGGTGC	AAAGAAAATATCATCTTTGGTGTGAGTTACG	ATGAATATAGATA	CGCGGTTCTATCTAGTTACGCGTTAAACCAACTAGAA	LpAS4983	GGAGAACTGGAGCCTTCAGA	GTTTTAGAGCTAGAAATAGCAAGTTAAAATAAGGCTAGTCCGTTATCAACTTGAAAAAGTGGCACCGAGTCGGTGC	LpAS6194	gTTACCTCTTCTAGT	GTTTTAGAGCTAGAAATAGCAAGTTAAAATAAGGCTAGTCCGTTATCAACTTGAAAAAGTGGCACCGAGTCGGTGC
edF8d	CFTR F508del HEK293T	PRJNA1055086	edFig8d_tCFH027-P1-R1-90_S90_L001_R1_001.fastq.gz	edFig8d_tCFH027-P1-R2-90_S186_L001_R1_001.fastq.gz	edFig8d_tCFH027-P1-R3-90_S282_L001_R1_001.fastq.gz	PRIDICT SE2 Rank 18	CFTR F508del	NGG2	SE2	PeCFH0114	CTGTATCTATATTCATCAT	GTTTAAGAGCTAGAAATAGCAAGTTTAAATAAGGCTAGTCCGTTATCAACTTGAAAAAGTGGCACCGAGTCGGTGC	ATTAAAGAAAATATCATCTTTGGTGTGAGTTACG	ATGAATATAGAT	CGCGGTTCTATCTAGTTACGCGTTAAACCAACTAGAA	LpAS4983	GGAGAACTGGAGCCTTCAGA	GTTTTAGAGCTAGAAATAGCAAGTTAAAATAAGGCTAGTCCGTTATCAACTTGAAAAAGTGGCACCGAGTCGGTGC	LpAS6194	gTTACCTCTTCTAGT	GTTTTAGAGCTAGAAATAGCAAGTTAAAATAAGGCTAGTCCGTTATCAACTTGAAAAAGTGGCACCGAGTCGGTGC
edF8d	CFTR F508del HEK293T	PRJNA1055086	edFig8d_tCFH027-P1-R1-91_S91_L001_R1_001.fastq.gz	edFig8d_tCFH027-P1-R2-91_S187_L001_R1_001.fastq.gz	edFig8d_tCFH027-P1-R3-91_S283_L001_R1_001.fastq.gz	PRIDICT SE2 Rank 19	CFTR F508del	NGG2	SE2	PeCFH0115	CTGTATCTATATTCATCAT	GTTTAAGAGCTAGAAATAGCAAGTTTAAATAAGGCTAGTCCGTTATCAACTTGAAAAAGTGGCACCGAGTCGGTGC	TAAAGAAAATATCATCTTTGGTGTGAGTTACG	ATGAATATAGA	CGCGGTTCTATCTAGTTACGCGTTAAACCAACTAGAA	LpAS4983	GGAGAACTGGAGCCTTCAGA	GTTTTAGAGCTAGAAATAGCAAGTTAAAATAAGGCTAGTCCGTTATCAACTTGAAAAAGTGGCACCGAGTCGGTGC	LpAS6194	gTTACCTCTTCTAGT	GTTTTAGAGCTAGAAATAGCAAGTTAAAATAAGGCTAGTCCGTTATCAACTTGAAAAAGTGGCACCGAGTCGGTGC
edF8d	CFTR F508del HEK293T	PRJNA1055086	edFig8d_tCFH027-P1-R1-92_S92_L001_R1_001.fastq.gz	edFig8d_tCFH027-P1-R2-92_S188_L001_R1_001.fastq.gz	edFig8d_tCFH027-P1-R3-92_S284_L001_R1_001.fastq.gz	PRIDICT SE2 Rank 20	CFTR F508del	NGG2	SE2	PeCFH0116	CTGTATCTATATTCATCAT	GTTTAAGAGCTAGAAATAGCAAGTTTAAATAAGGCTAGTCCGTTATCAACTTGAAAAAGTGGCACCGAGTCGGTGC	ATTAAAGAAAATATCATCTTTGGTGTGAGTTACG	ATGAATA	CGCGGTTCTATCTAGTTACGCGTTAAACCAACTAGAA	LpAS4983	GGAGAACTGGAGCCTTCAGA	GTTTTAGAGCTAGAAATAGCAAGTTAAAATAAGGCTAGTCCGTTATCAACTTGAAAAAGTGGCACCGAGTCGGTGC	LpAS6194	gTTACCTCTTCTAGT	GTTTTAGAGCTAGAAATAGCAAGTTAAAATAAGGCTAGTCCGTTATCAACTTGAAAAAGTGGCACCGAGTCGGTGC
edF8d	CFTR F508del HEK293T	PRJNA1055086	edFig8d_tCFH027-P1-R1-93_S93_L001_R1_001.fastq.gz	edFig8d_tCFH027-P1-R2-93_S189_L001_R1_001.fastq.gz	edFig8d_tCFH027-P1-R3-93_S285_L001_R1_001.fastq.gz	PRIDICT SE2 Rank 21	CFTR F508del	NGG2	SE2	PeCFH0117	CTGTATCTATATTCATCAT	GTTTAAGAGCTAGAAATAGCAAGTTTAAATAAGGCTAGTCCGTTATCAACTTGAAAAAGTGGCACCGAGTCGGTGC	TAAAGAAAATATCATCTTTGGTGTGAGTTACG	ATGAATATAGATA	CGCGGTTCTATCTAGTTACGCGTTAAACCAACTAGAA	LpAS4983	GGAGAACTGGAGCCTTCAGA	GTTTTAGAGCTAGAAATAGCAAGTTAAAATAAGGCTAGTCCGTTATCAACTTGAAAAAGTGGCACCGAGTCGGTGC	LpAS6194	gTTACCTCTTCTAGT	GTTTTAGAGCTAGAAATAGCAAGTTAAAATAAGGCTAGTCCGTTATCAACTTGAAAAAGTGGCACCGAGTCGGTGC
edF8d	CFTR F508del HEK293T	PRJNA1055086	edFig8d_tCFH027-P1-R1-94_S94_L001_R1_001.fastq.gz	edFig8d_tCFH027-P1-R2-94_S190_L001_R1_001.fastq.gz	edFig8d_tCFH027-P1-R3-94_S286_L001_R1_001.fastq.gz	PRIDICT SE2 Rank 22	CFTR F508del	NGG2	SE2	PeCFH0118	CTGTATCTATATTCATCAT	GTTTAAGAGCTAGAAATAGCAAGTTTAAATAAGGCTAGTCCGTTATCAACTTGAAAAAGTGGCACCGAGTCGGTGC	AAGAAAATATCATCTTTGGTGTGAGTTACG	ATGAATATAGA	CGCGGTTCTATCTAGTTACGCGTTAAACCAACTAGAA	LpAS4983	GGAGAACTGGAGCCTTCAGA	GTTTTAGAGCTAGAAATAGCAAGTTAAAATAAGGCTAGTCCGTTATCAACTTGAAAAAGTGGCACCGAGTCGGTGC	LpAS6194	gTTACCTCTTCTAGT	GTTTTAGAGCTAGAAATAGCAAGTTAAAATAAGGCTAGTCCGTTATCAACTTGAAAAAGTGGCACCGAGTCGGTGC
edF8d	CFTR F508del HEK293T	PRJNA1055086	edFig8d_tCFH027-P1-R1-95_S95_L001_R1_001.fastq.gz	edFig8d_tCFH027-P1-R2-95_S191_L001_R1_001.fastq.gz	edFig8d_tCFH027-P1-R3-95_S287_L001_R1_001.fastq.gz	PRIDICT SE2 Rank 23	CFTR F508del	NGG2	SE2	PeCFH0119	CTGTATCTATATTCATCAT	GTTTAAGAGCTAGAAATAGCAAGTTTAAATAAGGCTAGTCCGTTATCAACTTGAAAAAGTGGCACCGAGTCGGTGC	TTAAAGAAAATATCATCTTTGGTGTGAGTTACG	ATGAATATAG	CGCGGTTCTATCTAGTTACGCGTTAAACCAACTAGAA	LpAS4983	GGAGAACTGGAGCCTTCAGA	GTTTTAGAGCTAGAAATAGCAAGTTAAAATAAGGCTAGTCCGTTATCAACTTGAAAAAGTGGCACCGAGTCGGTGC	LpAS6194	gTTACCTCTTCTAGT	GTTTTAGAGCTAGAAATAGCAAGTTAAAATAAGGCTAGTCCGTTATCAACTTGAAAAAGTGGCACCGAGTCGGTGC
edF9a	primary CF patient airway epithelial cells	PRJNA1055086	edFig9a_LAS284-014_CFB-06-04_PE6c-epeg147-nsgRNA-dsgRNA.fastq	edFig9a_LAS283_004_CFB-26-16_PE6c-epeg147-nsgRNA-dsgRNA.fastq	edFig9a_LAS284-002_CFB-26-02_PE6c-epeg147-nsgRNA-dsgRNA.fastq	PE6c	CFTR F508del	NGG2	SE2	LrAS0147	UCUGUAUCUAUAUUCAUCAU	GUUUUAGAGCUAGAAAUAGCAAGUUAAAAUAAGGCUAGUCCGUUAUCAACUUGAAAAAGUGGCACCGAGUCGGUGC	UGGCACCAUUAAAGAAAAUAUCAUCUUUGGUGUGAGUUACG	AUGAAUAUAGAUA	CGCGGUUCUAUCUAGUUACGCGUUAAACCAACUAGAA	LrAS0085	GGAGAACUGGAGCCUUCAGA	Synthego sgRNA proprietary 80mer SpCas9 scaffold sequence	LrAS0129	UUACCUCUUCUAGU	GUUUUAGAGCUAGAAAUAGCAAGUUAAAAUAAGGCUAGUCCGUUAUCAACUUGAAAAAGUGGCACCGAGUCGGUGCUUU
edF9b	16HBEge-F508del	PRJNA1055086	edFig9b_sCFH046_LAS288-230804-1-015_S51_L001_R1_001P.fastq	edFig9b_sCFH046_LAS288-230804-2-015_S67_L001_R1_001P.fastq	edFig9b_sCFH046_LAS288-230804-3-015_S83_L001_R1_001P.fastq	PEmax	CFTR F508del	NGG2	SE2	LrAS0147	UCUGUAUCUAUAUUCAUCAU	GUUUUAGAGCUAGAAAUAGCAAGUUAAAAUAAGGCUAGUCCGUUAUCAACUUGAAAAAGUGGCACCGAGUCGGUGC	UGGCACCAUUAAAGAAAAUAUCAUCUUUGGUGUGAGUUACG	AUGAAUAUAGAUA	CGCGGUUCUAUCUAGUUACGCGUUAAACCAACUAGAA	LrAS0085	GGAGAACUGGAGCCUUCAGA	GUUUUAGAGCUAGAAAUAGCAAGUUAAAAUAAGGCUAGUCCGUUAUCAACUUGAAAAAGUGGCACCGAGUCGGUGC	LrAS0129	UUACCUCUUCUAGU	GUUUUAGAGCUAGAAAUAGCAAGUUAAAAUAAGGCUAGUCCGUUAUCAACUUGAAAAAGUGGCACCGAGUCGGUGCUUU
edF9b	16HBEge-F508del	PRJNA1055086	edFig9b_sCFH046_LAS288-230804-1-007_S43_L001_R1_001P.fastq	edFig9b_sCFH046_LAS288-230804-2-007_S59_L001_R1_001P.fastq	edFig9b_sCFH046_LAS288-230804-3-007_S75_L001_R1_001P.fastq	PE6c	CFTR F508del	NGG2	SE2	LrAS0147	UCUGUAUCUAUAUUCAUCAU	GUUUUAGAGCUAGAAAUAGCAAGUUAAAAUAAGGCUAGUCCGUUAUCAACUUGAAAAAGUGGCACCGAGUCGGUGC	UGGCACCAUUAAAGAAAAUAUCAUCUUUGGUGUGAGUUACG	AUGAAUAUAGAUA	CGCGGUUCUAUCUAGUUACGCGUUAAACCAACUAGAA	LrAS0085	GGAGAACUGGAGCCUUCAGA	GUUUUAGAGCUAGAAAUAGCAAGUUAAAAUAAGGCUAGUCCGUUAUCAACUUGAAAAAGUGGCACCGAGUCGGUGC	LrAS0129	UUACCUCUUCUAGU	GUUUUAGAGCUAGAAAUAGCAAGUUAAAAUAAGGCUAGUCCGUUAUCAACUUGAAAAAGUGGCACCGAGUCGGUGCUUU
edF9c	primary CF patient airway epithelial cells	PRJNA1055086	edFig9c_sCFH046_LAS284-014_CFB-06-04_PE6c-epeg147-nsgRNA-dsgRNA.fastq	edFig9c_sCFH046_LAS283_004_CFB-26-16_PE6c-epeg147-nsgRNA-dsgRNA.fastq	edFig9c_sCFH046_LAS284-002_CFB-26-02_PE6c-epeg147-nsgRNA-dsgRNA.fastq	PE treated	CFTR F508del	NGG2	SE2	LrAS0147	UCUGUAUCUAUAUUCAUCAU	GUUUUAGAGCUAGAAAUAGCAAGUUAAAAUAAGGCUAGUCCGUUAUCAACUUGAAAAAGUGGCACCGAGUCGGUGC	UGGCACCAUUAAAGAAAAUAUCAUCUUUGGUGUGAGUUACG	AUGAAUAUAGAUA	CGCGGUUCUAUCUAGUUACGCGUUAAACCAACUAGAA	LrAS0085	GGAGAACUGGAGCCUUCAGA	GUUUUAGAGCUAGAAAUAGCAAGUUAAAAUAAGGCUAGUCCGUUAUCAACUUGAAAAAGUGGCACCGAGUCGGUGCUUUU	LrAS0129	UUACCUCUUCUAGU	GUUUUAGAGCUAGAAAUAGCAAGUUAAAAUAAGGCUAGUCCGUUAUCAACUUGAAAAAGUGGCACCGAGUCGGUGCUUU
edF10a	primary CF patient airway epithelial cells	PRJNA1055086	edFig10a_CFB0604-Treated-ALI-LAS0081-OT1_S105_L001_R1_001.fastq.gz	edFig10a_sCFH042-CFB2602-Treated-LAS0081-OT1-A1_S97_L001_R1_001.fastq.gz	edFig10a_sCFH042-CFB2616-Treated-LAS0081-OT1-A1_S1_L001_R1_001.fastq.gz	PE treated	epegRNA_OT01	NGG2	SE2	LrAS0147	UCUGUAUCUAUAUUCAUCAU	GUUUUAGAGCUAGAAAUAGCAAGUUAAAAUAAGGCUAGUCCGUUAUCAACUUGAAAAAGUGGCACCGAGUCGGUGC	UGGCACCAUUAAAGAAAAUAUCAUCUUUGGUGUGAGUUACG	AUGAAUAUAGAUA	CGCGGUUCUAUCUAGUUACGCGUUAAACCAACUAGAA	LrAS0085	GGAGAACUGGAGCCUUCAGA	GUUUUAGAGCUAGAAAUAGCAAGUUAAAAUAAGGCUAGUCCGUUAUCAACUUGAAAAAGUGGCACCGAGUCGGUGCUUUU	LrAS0129	UUACCUCUUCUAGU	GUUUUAGAGCUAGAAAUAGCAAGUUAAAAUAAGGCUAGUCCGUUAUCAACUUGAAAAAGUGGCACCGAGUCGGUGCUUU
edF10a	primary CF patient airway epithelial cells	PRJNA1055086	edFig10a_CFB0604-Treated-ALI-LAS0081-OT2_S106_L001_R1_001.fastq.gz	edFig10a_sCFH042-CFB2602-Treated-LAS0081-OT2-A2_S98_L001_R1_001.fastq.gz	edFig10a_sCFH042-CFB2616-Treated-LAS0081-OT2-A2_S2_L001_R1_001.fastq.gz	PE treated	epegRNA_OT02	NGG2	SE2	LrAS0147	UCUGUAUCUAUAUUCAUCAU	GUUUUAGAGCUAGAAAUAGCAAGUUAAAAUAAGGCUAGUCCGUUAUCAACUUGAAAAAGUGGCACCGAGUCGGUGC	UGGCACCAUUAAAGAAAAUAUCAUCUUUGGUGUGAGUUACG	AUGAAUAUAGAUA	CGCGGUUCUAUCUAGUUACGCGUUAAACCAACUAGAA	LrAS0085	GGAGAACUGGAGCCUUCAGA	GUUUUAGAGCUAGAAAUAGCAAGUUAAAAUAAGGCUAGUCCGUUAUCAACUUGAAAAAGUGGCACCGAGUCGGUGCUUUU	LrAS0129	UUACCUCUUCUAGU	GUUUUAGAGCUAGAAAUAGCAAGUUAAAAUAAGGCUAGUCCGUUAUCAACUUGAAAAAGUGGCACCGAGUCGGUGCUUU
edF10a	primary CF patient airway epithelial cells	PRJNA1055086	edFig10a_CFB0604-Treated-ALI-LAS0081-OT3_S107_L001_R1_001.fastq.gz	edFig10a_sCFH042-CFB2602-Treated-LAS0081-OT3-A3_S99_L001_R1_001.fastq.gz	edFig10a_sCFH042-CFB2616-Treated-LAS0081-OT3-A3_S3_L001_R1_001.fastq.gz	PE treated	epegRNA_OT03	NGG2	SE2	LrAS0147	UCUGUAUCUAUAUUCAUCAU	GUUUUAGAGCUAGAAAUAGCAAGUUAAAAUAAGGCUAGUCCGUUAUCAACUUGAAAAAGUGGCACCGAGUCGGUGC	UGGCACCAUUAAAGAAAAUAUCAUCUUUGGUGUGAGUUACG	AUGAAUAUAGAUA	CGCGGUUCUAUCUAGUUACGCGUUAAACCAACUAGAA	LrAS0085	GGAGAACUGGAGCCUUCAGA	GUUUUAGAGCUAGAAAUAGCAAGUUAAAAUAAGGCUAGUCCGUUAUCAACUUGAAAAAGUGGCACCGAGUCGGUGCUUUU	LrAS0129	UUACCUCUUCUAGU	GUUUUAGAGCUAGAAAUAGCAAGUUAAAAUAAGGCUAGUCCGUUAUCAACUUGAAAAAGUGGCACCGAGUCGGUGCUUU
edF10a	primary CF patient airway epithelial cells	PRJNA1055086	edFig10a_CFB0604-Treated-ALI-LAS0081-OT4_S108_L001_R1_001.fastq.gz	edFig10a_sCFH042-CFB2602-Treated-LAS0081-OT4-A4_S100_L001_R1_001.fastq.gz	edFig10a_sCFH042-CFB2616-Treated-LAS0081-OT4-A4_S4_L001_R1_001.fastq.gz	PE treated	epegRNA_OT04	NGG2	SE2	LrAS0147	UCUGUAUCUAUAUUCAUCAU	GUUUUAGAGCUAGAAAUAGCAAGUUAAAAUAAGGCUAGUCCGUUAUCAACUUGAAAAAGUGGCACCGAGUCGGUGC	UGGCACCAUUAAAGAAAAUAUCAUCUUUGGUGUGAGUUACG	AUGAAUAUAGAUA	CGCGGUUCUAUCUAGUUACGCGUUAAACCAACUAGAA	LrAS0085	GGAGAACUGGAGCCUUCAGA	GUUUUAGAGCUAGAAAUAGCAAGUUAAAAUAAGGCUAGUCCGUUAUCAACUUGAAAAAGUGGCACCGAGUCGGUGCUUUU	LrAS0129	UUACCUCUUCUAGU	GUUUUAGAGCUAGAAAUAGCAAGUUAAAAUAAGGCUAGUCCGUUAUCAACUUGAAAAAGUGGCACCGAGUCGGUGCUUU
edF10a	primary CF patient airway epithelial cells	PRJNA1055086	edFig10a_CFB0604-Treated-ALI-LAS0081-OT5_S109_L001_R1_001.fastq.gz	edFig10a_sCFH042-CFB2602-Treated-LAS0081-OT5-A5_S101_L001_R1_001.fastq.gz	edFig10a_sCFH042-CFB2616-Treated-LAS0081-OT5-A5_S5_L001_R1_001.fastq.gz	PE treated	epegRNA_OT05	NGG2	SE2	LrAS0147	UCUGUAUCUAUAUUCAUCAU	GUUUUAGAGCUAGAAAUAGCAAGUUAAAAUAAGGCUAGUCCGUUAUCAACUUGAAAAAGUGGCACCGAGUCGGUGC	UGGCACCAUUAAAGAAAAUAUCAUCUUUGGUGUGAGUUACG	AUGAAUAUAGAUA	CGCGGUUCUAUCUAGUUACGCGUUAAACCAACUAGAA	LrAS0085	GGAGAACUGGAGCCUUCAGA	GUUUUAGAGCUAGAAAUAGCAAGUUAAAAUAAGGCUAGUCCGUUAUCAACUUGAAAAAGUGGCACCGAGUCGGUGCUUUU	LrAS0129	UUACCUCUUCUAGU	GUUUUAGAGCUAGAAAUAGCAAGUUAAAAUAAGGCUAGUCCGUUAUCAACUUGAAAAAGUGGCACCGAGUCGGUGCUUU
edF10a	primary CF patient airway epithelial cells	PRJNA1055086	edFig10a_CFB0604-Treated-ALI-LAS0081-OT6_S110_L001_R1_001.fastq.gz	edFig10a_sCFH042-CFB2602-Treated-LAS0081-OT6-A6_S102_L001_R1_001.fastq.gz	edFig10a_sCFH042-CFB2616-Treated-LAS0081-OT6-A6_S6_L001_R1_001.fastq.gz	PE treated	epegRNA_OT06	NGG2	SE2	LrAS0147	UCUGUAUCUAUAUUCAUCAU	GUUUUAGAGCUAGAAAUAGCAAGUUAAAAUAAGGCUAGUCCGUUAUCAACUUGAAAAAGUGGCACCGAGUCGGUGC	UGGCACCAUUAAAGAAAAUAUCAUCUUUGGUGUGAGUUACG	AUGAAUAUAGAUA	CGCGGUUCUAUCUAGUUACGCGUUAAACCAACUAGAA	LrAS0085	GGAGAACUGGAGCCUUCAGA	GUUUUAGAGCUAGAAAUAGCAAGUUAAAAUAAGGCUAGUCCGUUAUCAACUUGAAAAAGUGGCACCGAGUCGGUGCUUUU	LrAS0129	UUACCUCUUCUAGU	GUUUUAGAGCUAGAAAUAGCAAGUUAAAAUAAGGCUAGUCCGUUAUCAACUUGAAAAAGUGGCACCGAGUCGGUGCUUU
edF10a	primary CF patient airway epithelial cells	PRJNA1055086	edFig10a_CFB0604-Treated-ALI-LAS0081-OT7_S111_L001_R1_001.fastq.gz	edFig10a_sCFH042-CFB2602-Treated-LAS0081-OT7-A7_S103_L001_R1_001.fastq.gz	edFig10a_sCFH042-CFB2616-Treated-LAS0081-OT7-A7_S7_L001_R1_001.fastq.gz	PE treated	epegRNA_OT07	NGG2	SE2	LrAS0147	UCUGUAUCUAUAUUCAUCAU	GUUUUAGAGCUAGAAAUAGCAAGUUAAAAUAAGGCUAGUCCGUUAUCAACUUGAAAAAGUGGCACCGAGUCGGUGC	UGGCACCAUUAAAGAAAAUAUCAUCUUUGGUGUGAGUUACG	AUGAAUAUAGAUA	CGCGGUUCUAUCUAGUUACGCGUUAAACCAACUAGAA	LrAS0085	GGAGAACUGGAGCCUUCAGA	GUUUUAGAGCUAGAAAUAGCAAGUUAAAAUAAGGCUAGUCCGUUAUCAACUUGAAAAAGUGGCACCGAGUCGGUGCUUUU	LrAS0129	UUACCUCUUCUAGU	GUUUUAGAGCUAGAAAUAGCAAGUUAAAAUAAGGCUAGUCCGUUAUCAACUUGAAAAAGUGGCACCGAGUCGGUGCUUU
edF10a	primary CF patient airway epithelial cells	PRJNA1055086	edFig10a_CFB0604-Treated-ALI-LAS0081-OT8_S112_L001_R1_001.fastq.gz	edFig10a_sCFH042-CFB2602-Treated-LAS0081-OT8-A8_S104_L001_R1_001.fastq.gz	edFig10a_sCFH042-CFB2616-Treated-LAS0081-OT8-A8_S8_L001_R1_001.fastq.gz	PE treated	epegRNA_OT08	NGG2	SE2	LrAS0147	UCUGUAUCUAUAUUCAUCAU	GUUUUAGAGCUAGAAAUAGCAAGUUAAAAUAAGGCUAGUCCGUUAUCAACUUGAAAAAGUGGCACCGAGUCGGUGC	UGGCACCAUUAAAGAAAAUAUCAUCUUUGGUGUGAGUUACG	AUGAAUAUAGAUA	CGCGGUUCUAUCUAGUUACGCGUUAAACCAACUAGAA	LrAS0085	GGAGAACUGGAGCCUUCAGA	GUUUUAGAGCUAGAAAUAGCAAGUUAAAAUAAGGCUAGUCCGUUAUCAACUUGAAAAAGUGGCACCGAGUCGGUGCUUUU	LrAS0129	UUACCUCUUCUAGU	GUUUUAGAGCUAGAAAUAGCAAGUUAAAAUAAGGCUAGUCCGUUAUCAACUUGAAAAAGUGGCACCGAGUCGGUGCUUU
edF10a	primary CF patient airway epithelial cells	PRJNA1055086	edFig10a_CFB0604-Treated-ALI-LAS0081-OT9_S113_L001_R1_001.fastq.gz	edFig10a_sCFH042-CFB2602-Treated-LAS0081-OT9-A9_S105_L001_R1_001.fastq.gz	edFig10a_sCFH042-CFB2616-Treated-LAS0081-OT9-A9_S9_L001_R1_001.fastq.gz	PE treated	epegRNA_OT09	NGG2	SE2	LrAS0147	UCUGUAUCUAUAUUCAUCAU	GUUUUAGAGCUAGAAAUAGCAAGUUAAAAUAAGGCUAGUCCGUUAUCAACUUGAAAAAGUGGCACCGAGUCGGUGC	UGGCACCAUUAAAGAAAAUAUCAUCUUUGGUGUGAGUUACG	AUGAAUAUAGAUA	CGCGGUUCUAUCUAGUUACGCGUUAAACCAACUAGAA	LrAS0085	GGAGAACUGGAGCCUUCAGA	GUUUUAGAGCUAGAAAUAGCAAGUUAAAAUAAGGCUAGUCCGUUAUCAACUUGAAAAAGUGGCACCGAGUCGGUGCUUUU	LrAS0129	UUACCUCUUCUAGU	GUUUUAGAGCUAGAAAUAGCAAGUUAAAAUAAGGCUAGUCCGUUAUCAACUUGAAAAAGUGGCACCGAGUCGGUGCUUU
edF10a	primary CF patient airway epithelial cells	PRJNA1055086	edFig10a_CFB0604-Treated-ALI-LAS0081-OT10_S114_L001_R1_001.fastq.gz	edFig10a_sCFH042-CFB2602-Treated-LAS0081-OT10-A10_S106_L001_R1_001.fastq.gz	edFig10a_sCFH042-CFB2616-Treated-LAS0081-OT10-A10_S10_L001_R1_001.fastq.gz	PE treated	epegRNA_OT10	NGG2	SE2	LrAS0147	UCUGUAUCUAUAUUCAUCAU	GUUUUAGAGCUAGAAAUAGCAAGUUAAAAUAAGGCUAGUCCGUUAUCAACUUGAAAAAGUGGCACCGAGUCGGUGC	UGGCACCAUUAAAGAAAAUAUCAUCUUUGGUGUGAGUUACG	AUGAAUAUAGAUA	CGCGGUUCUAUCUAGUUACGCGUUAAACCAACUAGAA	LrAS0085	GGAGAACUGGAGCCUUCAGA	GUUUUAGAGCUAGAAAUAGCAAGUUAAAAUAAGGCUAGUCCGUUAUCAACUUGAAAAAGUGGCACCGAGUCGGUGCUUUU	LrAS0129	UUACCUCUUCUAGU	GUUUUAGAGCUAGAAAUAGCAAGUUAAAAUAAGGCUAGUCCGUUAUCAACUUGAAAAAGUGGCACCGAGUCGGUGCUUU
edF10a	primary CF patient airway epithelial cells	PRJNA1055086	edFig10a_CFB0604-Treated-ALI-LAS0081-OT11_S115_L001_R1_001.fastq.gz	edFig10a_sCFH042-CFB2602-Treated-LAS0081-OT11-A11_S107_L001_R1_001.fastq.gz	edFig10a_sCFH042-CFB2616-Treated-LAS0081-OT11-A11_S11_L001_R1_001.fastq.gz	PE treated	epegRNA_OT11	NGG2	SE2	LrAS0147	UCUGUAUCUAUAUUCAUCAU	GUUUUAGAGCUAGAAAUAGCAAGUUAAAAUAAGGCUAGUCCGUUAUCAACUUGAAAAAGUGGCACCGAGUCGGUGC	UGGCACCAUUAAAGAAAAUAUCAUCUUUGGUGUGAGUUACG	AUGAAUAUAGAUA	CGCGGUUCUAUCUAGUUACGCGUUAAACCAACUAGAA	LrAS0085	GGAGAACUGGAGCCUUCAGA	GUUUUAGAGCUAGAAAUAGCAAGUUAAAAUAAGGCUAGUCCGUUAUCAACUUGAAAAAGUGGCACCGAGUCGGUGCUUUU	LrAS0129	UUACCUCUUCUAGU	GUUUUAGAGCUAGAAAUAGCAAGUUAAAAUAAGGCUAGUCCGUUAUCAACUUGAAAAAGUGGCACCGAGUCGGUGCUUU
edF10a	primary CF patient airway epithelial cells	PRJNA1055086	edFig10a_CFB0604-Treated-ALI-LAS0081-OT12_S116_L001_R1_001.fastq.gz	edFig10a_sCFH042-CFB2602-Treated-LAS0081-OT12-A12_S108_L001_R1_001.fastq.gz	edFig10a_sCFH042-CFB2616-Treated-LAS0081-OT12-A12_S12_L001_R1_001.fastq.gz	PE treated	epegRNA_OT12	NGG2	SE2	LrAS0147	UCUGUAUCUAUAUUCAUCAU	GUUUUAGAGCUAGAAAUAGCAAGUUAAAAUAAGGCUAGUCCGUUAUCAACUUGAAAAAGUGGCACCGAGUCGGUGC	UGGCACCAUUAAAGAAAAUAUCAUCUUUGGUGUGAGUUACG	AUGAAUAUAGAUA	CGCGGUUCUAUCUAGUUACGCGUUAAACCAACUAGAA	LrAS0085	GGAGAACUGGAGCCUUCAGA	GUUUUAGAGCUAGAAAUAGCAAGUUAAAAUAAGGCUAGUCCGUUAUCAACUUGAAAAAGUGGCACCGAGUCGGUGCUUUU	LrAS0129	UUACCUCUUCUAGU	GUUUUAGAGCUAGAAAUAGCAAGUUAAAAUAAGGCUAGUCCGUUAUCAACUUGAAAAAGUGGCACCGAGUCGGUGCUUU
edF10a	primary CF patient airway epithelial cells	PRJNA1055086	edFig10a_CFB0604-Treated-ALI-LAS0081-OT13_S117_L001_R1_001.fastq.gz	edFig10a_sCFH042-CFB2602-Treated-LAS0081-OT13-B1_S109_L001_R1_001.fastq.gz	edFig10a_sCFH042-CFB2616-Treated-LAS0081-OT13-B1_S13_L001_R1_001.fastq.gz	PE treated	epegRNA_OT13	NGG2	SE2	LrAS0147	UCUGUAUCUAUAUUCAUCAU	GUUUUAGAGCUAGAAAUAGCAAGUUAAAAUAAGGCUAGUCCGUUAUCAACUUGAAAAAGUGGCACCGAGUCGGUGC	UGGCACCAUUAAAGAAAAUAUCAUCUUUGGUGUGAGUUACG	AUGAAUAUAGAUA	CGCGGUUCUAUCUAGUUACGCGUUAAACCAACUAGAA	LrAS0085	GGAGAACUGGAGCCUUCAGA	GUUUUAGAGCUAGAAAUAGCAAGUUAAAAUAAGGCUAGUCCGUUAUCAACUUGAAAAAGUGGCACCGAGUCGGUGCUUUU	LrAS0129	UUACCUCUUCUAGU	GUUUUAGAGCUAGAAAUAGCAAGUUAAAAUAAGGCUAGUCCGUUAUCAACUUGAAAAAGUGGCACCGAGUCGGUGCUUU
edF10a	primary CF patient airway epithelial cells	PRJNA1055086	edFig10a_CFB0604-Treated-ALI-LAS0081-OT14_S118_L001_R1_001.fastq.gz	edFig10a_sCFH042-CFB2602-Treated-LAS0081-OT14-B2_S110_L001_R1_001.fastq.gz	edFig10a_sCFH042-CFB2616-Treated-LAS0081-OT14-B2_S14_L001_R1_001.fastq.gz	PE treated	epegRNA_OT14	NGG2	SE2	LrAS0147	UCUGUAUCUAUAUUCAUCAU	GUUUUAGAGCUAGAAAUAGCAAGUUAAAAUAAGGCUAGUCCGUUAUCAACUUGAAAAAGUGGCACCGAGUCGGUGC	UGGCACCAUUAAAGAAAAUAUCAUCUUUGGUGUGAGUUACG	AUGAAUAUAGAUA	CGCGGUUCUAUCUAGUUACGCGUUAAACCAACUAGAA	LrAS0085	GGAGAACUGGAGCCUUCAGA	GUUUUAGAGCUAGAAAUAGCAAGUUAAAAUAAGGCUAGUCCGUUAUCAACUUGAAAAAGUGGCACCGAGUCGGUGCUUUU	LrAS0129	UUACCUCUUCUAGU	GUUUUAGAGCUAGAAAUAGCAAGUUAAAAUAAGGCUAGUCCGUUAUCAACUUGAAAAAGUGGCACCGAGUCGGUGCUUU
edF10a	primary CF patient airway epithelial cells	PRJNA1055086	edFig10a_CFB0604-Treated-ALI-LAS0081-OT15_S119_L001_R1_001.fastq.gz	edFig10a_sCFH042-CFB2602-Treated-LAS0081-OT15-B3_S111_L001_R1_001.fastq.gz	edFig10a_sCFH042-CFB2616-Treated-LAS0081-OT15-B3_S15_L001_R1_001.fastq.gz	PE treated	epegRNA_OT15	NGG2	SE2	LrAS0147	UCUGUAUCUAUAUUCAUCAU	GUUUUAGAGCUAGAAAUAGCAAGUUAAAAUAAGGCUAGUCCGUUAUCAACUUGAAAAAGUGGCACCGAGUCGGUGC	UGGCACCAUUAAAGAAAAUAUCAUCUUUGGUGUGAGUUACG	AUGAAUAUAGAUA	CGCGGUUCUAUCUAGUUACGCGUUAAACCAACUAGAA	LrAS0085	GGAGAACUGGAGCCUUCAGA	GUUUUAGAGCUAGAAAUAGCAAGUUAAAAUAAGGCUAGUCCGUUAUCAACUUGAAAAAGUGGCACCGAGUCGGUGCUUUU	LrAS0129	UUACCUCUUCUAGU	GUUUUAGAGCUAGAAAUAGCAAGUUAAAAUAAGGCUAGUCCGUUAUCAACUUGAAAAAGUGGCACCGAGUCGGUGCUUU
edF10a	primary CF patient airway epithelial cells	PRJNA1055086	edFig10a_CFB0604-Treated-ALI-LAS0081-OT16_S120_L001_R1_001.fastq.gz	edFig10a_sCFH042-CFB2602-Treated-LAS0081-OT16-B4_S112_L001_R1_001.fastq.gz	edFig10a_sCFH042-CFB2616-Treated-LAS0081-OT16-B4_S16_L001_R1_001.fastq.gz	PE treated	epegRNA_OT16	NGG2	SE2	LrAS0147	UCUGUAUCUAUAUUCAUCAU	GUUUUAGAGCUAGAAAUAGCAAGUUAAAAUAAGGCUAGUCCGUUAUCAACUUGAAAAAGUGGCACCGAGUCGGUGC	UGGCACCAUUAAAGAAAAUAUCAUCUUUGGUGUGAGUUACG	AUGAAUAUAGAUA	CGCGGUUCUAUCUAGUUACGCGUUAAACCAACUAGAA	LrAS0085	GGAGAACUGGAGCCUUCAGA	GUUUUAGAGCUAGAAAUAGCAAGUUAAAAUAAGGCUAGUCCGUUAUCAACUUGAAAAAGUGGCACCGAGUCGGUGCUUUU	LrAS0129	UUACCUCUUCUAGU	GUUUUAGAGCUAGAAAUAGCAAGUUAAAAUAAGGCUAGUCCGUUAUCAACUUGAAAAAGUGGCACCGAGUCGGUGCUUU
edF10a	primary CF patient airway epithelial cells	PRJNA1055086	edFig10a_CFB0604-Treated-ALI-LAS0081-OT17_S121_L001_R1_001.fastq.gz	edFig10a_sCFH042-CFB2602-Treated-LAS0081-OT17-B5_S113_L001_R1_001.fastq.gz	edFig10a_sCFH042-CFB2616-Treated-LAS0081-OT17-B5_S17_L001_R1_001.fastq.gz	PE treated	epegRNA_OT17	NGG2	SE2	LrAS0147	UCUGUAUCUAUAUUCAUCAU	GUUUUAGAGCUAGAAAUAGCAAGUUAAAAUAAGGCUAGUCCGUUAUCAACUUGAAAAAGUGGCACCGAGUCGGUGC	UGGCACCAUUAAAGAAAAUAUCAUCUUUGGUGUGAGUUACG	AUGAAUAUAGAUA	CGCGGUUCUAUCUAGUUACGCGUUAAACCAACUAGAA	LrAS0085	GGAGAACUGGAGCCUUCAGA	GUUUUAGAGCUAGAAAUAGCAAGUUAAAAUAAGGCUAGUCCGUUAUCAACUUGAAAAAGUGGCACCGAGUCGGUGCUUUU	LrAS0129	UUACCUCUUCUAGU	GUUUUAGAGCUAGAAAUAGCAAGUUAAAAUAAGGCUAGUCCGUUAUCAACUUGAAAAAGUGGCACCGAGUCGGUGCUUU
edF10a	primary CF patient airway epithelial cells	PRJNA1055086	edFig10a_CFB0604-Treated-ALI-LAS0081-OT18_S122_L001_R1_001.fastq.gz	edFig10a_sCFH042-CFB2602-Treated-LAS0081-OT18-B6_S114_L001_R1_001.fastq.gz	edFig10a_sCFH042-CFB2616-Treated-LAS0081-OT18-B6_S18_L001_R1_001.fastq.gz	PE treated	epegRNA_OT18	NGG2	SE2	LrAS0147	UCUGUAUCUAUAUUCAUCAU	GUUUUAGAGCUAGAAAUAGCAAGUUAAAAUAAGGCUAGUCCGUUAUCAACUUGAAAAAGUGGCACCGAGUCGGUGC	UGGCACCAUUAAAGAAAAUAUCAUCUUUGGUGUGAGUUACG	AUGAAUAUAGAUA	CGCGGUUCUAUCUAGUUACGCGUUAAACCAACUAGAA	LrAS0085	GGAGAACUGGAGCCUUCAGA	GUUUUAGAGCUAGAAAUAGCAAGUUAAAAUAAGGCUAGUCCGUUAUCAACUUGAAAAAGUGGCACCGAGUCGGUGCUUUU	LrAS0129	UUACCUCUUCUAGU	GUUUUAGAGCUAGAAAUAGCAAGUUAAAAUAAGGCUAGUCCGUUAUCAACUUGAAAAAGUGGCACCGAGUCGGUGCUUU
edF10a	primary CF patient airway epithelial cells	PRJNA1055086	edFig10a_CFB0604-Treated-ALI-LAS0081-OT19_S123_L001_R1_001.fastq.gz	edFig10a_sCFH042-CFB2602-Treated-LAS0081-OT19-B7_S115_L001_R1_001.fastq.gz	edFig10a_sCFH042-CFB2616-Treated-LAS0081-OT19-B7_S19_L001_R1_001.fastq.gz	PE treated	epegRNA_OT19	NGG2	SE2	LrAS0147	UCUGUAUCUAUAUUCAUCAU	GUUUUAGAGCUAGAAAUAGCAAGUUAAAAUAAGGCUAGUCCGUUAUCAACUUGAAAAAGUGGCACCGAGUCGGUGC	UGGCACCAUUAAAGAAAAUAUCAUCUUUGGUGUGAGUUACG	AUGAAUAUAGAUA	CGCGGUUCUAUCUAGUUACGCGUUAAACCAACUAGAA	LrAS0085	GGAGAACUGGAGCCUUCAGA	GUUUUAGAGCUAGAAAUAGCAAGUUAAAAUAAGGCUAGUCCGUUAUCAACUUGAAAAAGUGGCACCGAGUCGGUGCUUUU	LrAS0129	UUACCUCUUCUAGU	GUUUUAGAGCUAGAAAUAGCAAGUUAAAAUAAGGCUAGUCCGUUAUCAACUUGAAAAAGUGGCACCGAGUCGGUGCUUU
edF10a	primary CF patient airway epithelial cells	PRJNA1055086	edFig10a_CFB0604-Treated-ALI-LAS0081-OT20_S124_L001_R1_001.fastq.gz	edFig10a_sCFH042-CFB2602-Treated-LAS0081-OT20-B8_S116_L001_R1_001.fastq.gz	edFig10a_sCFH042-CFB2616-Treated-LAS0081-OT20-B8_S20_L001_R1_001.fastq.gz	PE treated	epegRNA_OT20	NGG2	SE2	LrAS0147	UCUGUAUCUAUAUUCAUCAU	GUUUUAGAGCUAGAAAUAGCAAGUUAAAAUAAGGCUAGUCCGUUAUCAACUUGAAAAAGUGGCACCGAGUCGGUGC	UGGCACCAUUAAAGAAAAUAUCAUCUUUGGUGUGAGUUACG	AUGAAUAUAGAUA	CGCGGUUCUAUCUAGUUACGCGUUAAACCAACUAGAA	LrAS0085	GGAGAACUGGAGCCUUCAGA	GUUUUAGAGCUAGAAAUAGCAAGUUAAAAUAAGGCUAGUCCGUUAUCAACUUGAAAAAGUGGCACCGAGUCGGUGCUUUU	LrAS0129	UUACCUCUUCUAGU	GUUUUAGAGCUAGAAAUAGCAAGUUAAAAUAAGGCUAGUCCGUUAUCAACUUGAAAAAGUGGCACCGAGUCGGUGCUUU
edF10a	primary CF patient airway epithelial cells	PRJNA1055086	edFig10a_CFB0604-Treated-ALI-LAS0081-OT21_S125_L001_R1_001.fastq.gz	edFig10a_sCFH042-CFB2602-Treated-LAS0081-OT21-B9_S117_L001_R1_001.fastq.gz	edFig10a_sCFH042-CFB2616-Treated-LAS0081-OT21-B9_S21_L001_R1_001.fastq.gz	PE treated	epegRNA_OT21	NGG2	SE2	LrAS0147	UCUGUAUCUAUAUUCAUCAU	GUUUUAGAGCUAGAAAUAGCAAGUUAAAAUAAGGCUAGUCCGUUAUCAACUUGAAAAAGUGGCACCGAGUCGGUGC	UGGCACCAUUAAAGAAAAUAUCAUCUUUGGUGUGAGUUACG	AUGAAUAUAGAUA	CGCGGUUCUAUCUAGUUACGCGUUAAACCAACUAGAA	LrAS0085	GGAGAACUGGAGCCUUCAGA	GUUUUAGAGCUAGAAAUAGCAAGUUAAAAUAAGGCUAGUCCGUUAUCAACUUGAAAAAGUGGCACCGAGUCGGUGCUUUU	LrAS0129	UUACCUCUUCUAGU	GUUUUAGAGCUAGAAAUAGCAAGUUAAAAUAAGGCUAGUCCGUUAUCAACUUGAAAAAGUGGCACCGAGUCGGUGCUUU
edF10a	primary CF patient airway epithelial cells	PRJNA1055086	edFig10a_CFB0604-Treated-ALI-LAS0081-OT22_S126_L001_R1_001.fastq.gz	edFig10a_sCFH042-CFB2602-Treated-LAS0081-OT22-B10_S118_L001_R1_001.fastq.gz	edFig10a_sCFH042-CFB2616-Treated-LAS0081-OT22-B10_S22_L001_R1_001.fastq.gz	PE treated	epegRNA_OT22	NGG2	SE2	LrAS0147	UCUGUAUCUAUAUUCAUCAU	GUUUUAGAGCUAGAAAUAGCAAGUUAAAAUAAGGCUAGUCCGUUAUCAACUUGAAAAAGUGGCACCGAGUCGGUGC	UGGCACCAUUAAAGAAAAUAUCAUCUUUGGUGUGAGUUACG	AUGAAUAUAGAUA	CGCGGUUCUAUCUAGUUACGCGUUAAACCAACUAGAA	LrAS0085	GGAGAACUGGAGCCUUCAGA	GUUUUAGAGCUAGAAAUAGCAAGUUAAAAUAAGGCUAGUCCGUUAUCAACUUGAAAAAGUGGCACCGAGUCGGUGCUUUU	LrAS0129	UUACCUCUUCUAGU	GUUUUAGAGCUAGAAAUAGCAAGUUAAAAUAAGGCUAGUCCGUUAUCAACUUGAAAAAGUGGCACCGAGUCGGUGCUUU
[truncated: 194 more rows]

## Sheet: ST3 CIRCLEseq epegRNA
Site	Chromosome	Start	End	Genomic Coordinate	Nuclease_Read_Count	Strand	Control_Read_Count	Site_Sequence	Site_Substitution_Number	Site_Sequence_Gaps_Allowed	File_Name	Cell	Target_site	Full_Name	Target_Sequence	Realigned_Target_Sequence	Amplicon (hg19)
[truncated: 413 more rows]

[truncated: 2 more sheets: ST4 CIRCLEseq ngRNA, ST5 CIRCLEseq dsgRNA]
