# Supplementary material for: Systematic optimization of prime editing for the efficient functional correction of CFTR F508del in human airway epithelial cells
Source: Nat Biomed Eng. 2024 Jul 10;9(1):7–21. doi: 10.1038/s41551-024-01233-3 (PMC11754097; doi:10.1038/s41551-024-01233-3)
Supplement: Supplementary file 4 — Source data. [file 41551_2024_1233_MOESM4_ESM.xlsx]

## Sheet: Figure 1
	Fig. 1b		CFTR F508del CTT insertion			indels
	PBS	RTT	Replicate 1	Replicate 2	Replicate 3	Replicate 1	Replicate 2	Replicate 3
	11	29	0	0.01	0.08	0.08	0.04	0.04
	11	32	0.01	0.02	0	0.11	0.03	0.04
	11	35	0.07	0	0	0.05	0.03	0.12
	11	38	0	0	0	0.05	0.03	0.04
	11	41	0	0.04	0	0.07	0.04	0.07
	11	44	0	0.04	0.1	0.05	0.05	0.06
	12	29	0.02	0.03	0	0.03	0.03	0.03
	12	32	0	0.05	0	0.03	0.02	0.05
	12	35	0	0.04	0	0.06	0.14	0.03
	12	38	0	0	0.07	0.09	0.02	0.04
	12	41	0.07	0	0	0.07	0.06	0.06
	12	44	0.01	0	0	0.03	0.05	0.14
	13	29	0.19	0	0.29	0.05	0.04	0.05
	13	32	0	0.15	0.04	0.02	0.02	0.03
	13	35	0	0.05	0	0.02	0.04	0.05
	13	38	0	0	0	0.04	0.05	0.04
	13	41	0	0	0	0.04	0.04	0.05
	13	44	0	0	0.05	0.05	0.05	0.06
	14	29	0.03	0	0.11	0.03	0.03	0.03
	14	32	0	0.09	0	0.02	0.04	0.04
	14	35	0	0.04	0.03	0.08	0.03	0.03
	14	38	0.01	0	0.04	0.03	0.04	0.04
	14	41	0.09	0.06	0.15	0.09	0.08	0.04
	14	44	0.15	0.08	0.03	0.04	0.03	0.04
	Fig. 1c		CFTR F508del CTT insertion			indels
			Replicate 1	Replicate 2	Replicate 3	Replicate 1	Replicate 2	Replicate 3
		PE2	0.22	0.13	0.08	0.05	0.04	0.07
		+126	0.08	0.24	0.39	1.25	1.2	1.41
		+125	0.11	0.08	0.03	0.27	0.29	0.29
		+117	0.1	0.19	0.06	0.14	0.13	0.1
		+105	0.18	0.22	0.63	0.3	0.37	0.23
		+104	0.3	0.37	0.61	0.36	0.37	0.25
		+86	0.27	0.28	0.48	0.1	0.21	0.14
		+55	0.09	0.14	0.25	0.04	0.05	0.05
		+44	0.3	0.07	0.61	0.11	0.08	0.02
		+17	0.34	0.42	0.24	0.04	0.03	0.06
		-42	0	0.1	0	1.14	1.08	1.77
		-111	0.21	0.06	0.18	0.21	0.17	0.18
	Fig. 1d		CFTR F508del CTT insertion			indels
			Replicate 1	Replicate 2	Replicate 3	Replicate 1	Replicate 2	Replicate 3
		PE2	0.09	0.06	0.15	0.09	0.08	0.04
		+126	0.21	0.12	0.27	1.24	1.14	1.32
		+125	0.01	0.08	0.15	0.23	0.3	0.23
		+117	0.01	0.04	0	0.11	0.1	0.12
		+105	0.32	0.08	0.34	0.17	0.14	0.08
		+104	0.17	0.3	0	0.13	0.1	0.11
		+86	0.12	0.73	0.3	0.08	0.08	0.1
		+55	0	0.12	0.01	0.06	0.04	0.06
		+44	0.05	0.02	0.14	0.1	0.04	0.07
		+17	0.11	0.15	0.38	0.06	0.04	0.11
		-42	0.01	0.04	0.15	0.18	0.37	0.33
		-111	0.14	0.11	0.17	0.18	0.19	0.16
	Fig. 1e		adenine base editing
			Replicate 1	Replicate 2	Replicate 3
	NGG1	A1	1.63	1.38	1.41
		A4	44.06	41.51	43.23
		A7	45.7	43.72	45.82
		A8	20.84	19.51	20.96
		A9	6.1	5.69	5.75
		A11	2.7	3.12	2.58
		A12	0.27	0.2	0.41
		A13	0.03	0.14	0.18
		A14	0.07	0.05	0.08
	NGG2	A6	26.52	35.14	27.8
		A10	18.24	25.27	20.63
		A12	15.96	23.4	17.86
		A16	0.15	0.57	0.05

## Sheet: Figure 2
	Fig. 2b		RTT Lengths
			30	31	32	33	34	35	36	37	38	41	42	43
	PBS Lengths	10	0.12	0.09	0.19	0.07	0.03	0.02	0.04	0.04	0.02	0.29	0.15	0.07
		11	0.22	0.04	0.19	0.07	0.07	0.1	0.06	0.04	0	0.31	0.16	0.14
		12	0.28	0.17	0.2	0.19	0.19	0.08	0.05	0.07	0.02	0.42	0.28	0.18
		13	0.18	0.48	0.25	0.41	0.2	0.05	0.11	0.06	0.01	0.62	0.35	0.34
		14	0.48	0.42	0.45	0.44	0.35	0.14	0.15	0.12	0.01	0.73	0.35	0.25
		15	0.22	0.19	0.33	0.18	0.24	0.17	0.02	0.09	0.07	0.22	0.17	0.2
		16	0.16	0.14	0.12	0.16	0.17	0.01	0.01	0.05	0.02	0.12	0.12	0.15
		17	0	0	0.03	0.02	0.03	0	0.02	0	0	0.03	0	0.03
	Fig. 2d		CFTR F508del CTT insertion			indels
			Replicate 1	Replicate 2	Replicate 3	Replicate 1	Replicate 2	Replicate 3
		SE0	1.39132	1.21663	1.23372	0.133415	0.256397	0.353723
		SE1	3.87796	3.65399	3.26539	0.312839	0.42186	0.323695
		SE2	7.56862	5.57888	7.31322	0.555435	0.464768	0.733551
		SE4	3.20749	3.15984	4.4808	0.438652	0.591836	0.346378
		SE3	2.01032	2.54109	1.86943	0.410114	0.311551	0.2731
	Fig. 2e		CFTR F508del CTT insertion			indels
			Replicate 1	Replicate 2	Replicate 3	Replicate 1	Replicate 2	Replicate 3
		PEmax	8.38506	7.59486	6.33169	0.647028	0.697906	0.572669
		PE6a	6.28185	6.04832	6.26776	0.481021	0.544203	0.610841
		PE6b	9.28856	11.0548	9.20587	0.984493	0.738413	0.914514
		PE6c	11.3721	11.6891	10.4262	0.952302	0.577731	0.924826
		PE6d	9.08873	7.76857	6.338	1.06645	0.808464	0.433808
		PE6e	6.49025	6.17668	6.77212	0.590285	0.946498	0.76157
		PE6f	6.25598	6.53334	5.26661	0.575973	0.570986	0.407226
		PE6g	7.51469	7.20698	7.55217	0.892926	0.78803	0.510546

## Sheet: Figure 3
	Fig. 3a		Guide RNA
			sgRNA			pegRNA			epegRNA
			Replicate 1	Replicate 2	Replicate 3	Replicate 1	Replicate 2	Replicate 3	Replicate 1	Replicate 2	Replicate 3
	Protospacer A position	A6	97.5369	96.8108	97.3273	97.9549	95.8625	97.9593	97.0965	98.0575	97.3184
		A10	90.4571	82.4348	90.3489	66.3105	62.7687	71.7705	73.3032	70.6342	76.4204
		A12	86.208	79.8183	88.2174	59.9956	58.1793	65.4814	67.5415	66.946	68.8482
		A16	1.19784	1.12559	1.8799	0.267134	0.533117	0.766805	0.542986	0.374532	0.462345
		A19	0.134796	0.0394945	0.156658	0.0788264	0.0579475	0.14223	0.128205	0.019044	0.174664
	Fig. 3c		CFTR F508del CTT insertion			indels
			Replicate 1	Replicate 2	Replicate 3	Replicate 1	Replicate 2	Replicate 3
		n.t.	21.106	21.727	19.7776	11.9829	8.88036	8.73189
	dsgRNA position	+101	18.9301	16.9274	18.8321	14.4526	9.19584	12.6844
		+100	22.6266	25.0579	23.7355	9.56112	9.45143	8.74222
		+45	43.8729	42.0609	38.2767	13.3114	11.3367	12.1294
		+41	28.2461	24.6055	25.6167	8.65221	7.70442	9.64052
		+34	25.1103	30.3028	27.9465	11.057	10.0765	9.84848
		-40	43.8686	44.519	39.4277	10.7395	12.0726	10.6497
		-42	38.9996	35.5617	38.668	7.69659	9.62642	7.94186
		-106	17.7191	20.2628	20.1709	7.88063	6.68986	4.04604
	Fig. 3d		CFTR F508del CTT insertion			indels
			Replicate 1	Replicate 2	Replicate 3	Replicate 1	Replicate 2	Replicate 3
	Condition	-/-/-/-	1.66982	2.03955	1.70262	0.632092	0.604174	0.482494
		+/-/-/-	5.22278	6.2935	4.56646	1.4447	1.20113	1.30708
		-/+/-/-	2.78517	2.81458	1.92061	0.874097	0.89217	0.873212
		-/-/+/-	7.92548	9.28033	2.60506	3.49118	4.07481	1.26597
		-/-/-/+	7.66688	9.14986	6.91314	3.52421	2.94395	3.0578
		+/+/-/-	11.588	13.0197	10.2155	2.97108	3.52416	3.06377
		-/+/+/-	12.7641	11.8878	9.58887	3.50503	3.74487	2.12524
		-/-/+/+	22.4937	20.5441	2.39196	10.7672	11.8429	1.47904
		+/-/-/+	15.024	16.485	13.0654	4.48259	4.34021	3.68856
		+/-/+/-	17.9503	21.5084	14.3812	6.06998	8.11564	5.7429
		-/+/-/+	10.2407	11.7281	8.90016	4.10113	3.33147	3.43921
		-/+/+/+	37.1226	30.8881	26.803	9.05721	8.13866	6.31824
		+/-/+/+	32.5956	35.0333	31.1354	14.4601	19.6019	14.8895
		+/+/-/+	22.4326	28.9185	21.1336	6.37286	8.18737	5.80855
		+/+/+/-	38.2062	35.2063	35.7962	10.189	9.66641	9.73359
		+/+/+/+	55.0079	47.9327	50.0526	14.8578	11.0853	12.0613
	Fig. 3e		CFTR F508del CTT insertion			indels
			Replicate 1	Replicate 2	Replicate 3	Replicate 1	Replicate 2	Replicate 3
	Condition	MLH1dn +	58.0696	56.6432	58.5814	13.0539	11.3728	11.4021
		MLH1dn –	50.8486	51.1496	55.5008	16.1378	17.5873	16.0032

## Sheet: Figure 4
	Fig. 4a		CFTR F508del CTT insertion			indels
			Replicate 1	Replicate 2	Replicate 3	Replicate 1	Replicate 2	Replicate 3
		Untreated Cells	0.007381	0	0.003372	0.088567	0.259413	0.236008
		Mock Treatment	0.011849	0.004797	0	0.24883	0.211051	0.167961
		PE Treated Cells	17.9867	30.9431	26.505	5.54124	6.92259	7.10153
	Fig. 4b		Isc(μA/cm^-2)
		Time Elapsed (min:sec)	Mock	Mock+ETI	PE treated	Non-CF
		12:00:00	0.45314	2.31194	1.72443	1.16887
		12:05:00	0.480883	2.23796	1.72443	1.10414
		12:10:00	0.499379	2.32118	1.73368	1.07639
		12:15:00	0.527122	2.17322	1.72443	1.20586
		12:20:00	0.554865	2.13623	1.72443	1.14113
		12:25:00	0.499379	2.19172	1.73368	1.12263
		12:30:00	0.480883	2.14548	1.58572	1.19661
		12:35:00	0.490131	2.16397	1.70594	1.20586
		12:40:00	0.471635	2.17322	1.78917	1.09489
		12:45:00	0.45314	2.22871	1.77067	1.15038
		12:50:00	0.517874	2.22871	1.80766	1.12263
		12:55:00	0.443892	2.11774	1.68744	1.2706
		13:00:00	0.564113	2.06225	1.8354	1.08564
		13:05:00	0.45314	2.0345	1.72443	1.21511
		13:10:00	0.462388	1.90504	1.90014	1.08564
		13:15:00	0.480883	1.76632	1.90014	1.07639
		13:20:00	0.490131	1.81256	1.76142	1.07639
		13:25:00	0.397653	1.24845	1.90939	1.02091
		13:30:00	0.45314	1.2392	2.05735	0.900687
		13:35:00	0.388406	1.21145	2.08509	1.06715
		13:40:00	0.490131	1.15597	2.03886	0.919182
		13:45:00	0.388406	1.37792	2.07585	1.08564
		13:50:00	0.480883	1.31318	2.09434	0.993164
		13:55:00	0.434644	1.53513	2.20531	1.0394
		14:00:00	0.397653	1.48889	2.12209	0.983916
		14:05:00	0.342167	1.47039	2.2608	0.965421
		14:10:00	0.379158	1.54437	2.28854	0.974669
		14:15:00	0.194203	1.70159	2.21456	1.02091
		14:20:00	0.249689	1.89579	2.19607	1.01166
		14:25:00	0.120221	2.11774	2.20531	1.10414
		14:30:00	0.129469	2.2657	2.40877	1.23361
		14:35:00	0	2.51539	2.60297	1.64051
		14:40:00	-0.0277433	2.91304	2.88965	2.15838
		14:45:00	-0.0462388	3.81007	3.66646	3.3236
		14:50:00	-0.0554865	5.10476	5.75645	6.29213
		14:55:00	0	6.3902	8.48454	11.1102
		15:00:00	-0.120221	7.78661	11.0832	16.7143
		15:05:00	-0.0832298	8.92408	12.8957	21.7081
		15:10:00	-0.16646	9.84886	14.1164	26.1933
		15:15:00	-0.16646	10.487	14.7083	29.8369
		15:20:00	-0.342167	11.1066	14.995	32.8239
		15:25:00	-0.314424	11.6059	15.1059	35.1728
		15:30:00	-0.360662	11.8926	15.0597	36.7357
		15:35:00	-0.342167	12.1978	15.2446	37.6882
		15:40:00	-0.499379	12.3642	15.3464	38.0581
		15:45:00	-0.53637	12.466	15.3001	38.0397
		15:50:00	-0.508626	12.4845	15.3186	37.753
		15:55:00	-0.619599	12.4937	15.3556	37.1981
		16:00:00	-0.517874	12.5399	15.5868	36.7542
		16:05:00	-0.628847	12.5862	15.6146	36.0236
		16:10:00	-0.65659	12.6417	15.6515	35.4873
		16:15:00	-0.628847	12.5954	15.7718	34.7752
		16:20:00	-0.610352	12.5399	15.7718	33.9984
		16:25:00	-0.591856	12.6602	15.8365	33.2308
		16:30:00	-0.591856	12.6972	15.8827	32.5372
		16:35:00	-0.628847	12.6417	15.9752	31.8159
		16:40:00	-0.638095	12.6694	16.003	31.1131
		16:45:00	-0.619599	12.7989	16.0307	30.5212
		16:50:00	-0.638095	12.8359	16.1232	29.9571
		16:55:00	-0.619599	12.8266	15.9567	29.245
		17:00:00	-0.721325	12.8359	15.9197	28.607
		17:05:00	-0.601104	12.8266	15.9845	27.9781
		17:10:00	-0.591856	12.8174	15.7348	27.2198
		17:15:00	-0.582608	12.8174	15.7533	26.7019
		17:20:00	-0.517874	12.8914	15.6515	26.1655
		17:25:00	-0.647343	12.8729	15.5591	25.5089
		17:30:00	-0.564113	13.0116	15.5221	25.1113
		17:35:00	-0.628847	12.9561	15.4573	24.427
		17:40:00	-0.53637	12.8729	15.3741	23.8998
		17:45:00	-0.582608	12.9468	15.2816	23.5299
		17:50:00	-0.675086	12.9931	15.0597	23.086
		17:55:00	-0.527122	13.1133	15.0042	22.7069
		18:00:00	-0.527122	13.0023	14.773	22.3092
		18:05:00	-0.517874	13.0301	14.6898	22.0318
		18:10:00	-0.480883	13.0116	14.5418	21.6156
		18:15:00	-0.443892	13.0208	14.4863	21.4307
		18:20:00	-0.480883	13.1041	14.3754	21.144
		18:25:00	-0.360662	13.0393	14.2459	20.8388
		18:30:00	-0.443892	13.0763	14.2181	20.7649
		18:35:00	-0.508626	13.0671	14.1627	20.6169
		18:40:00	-0.416149	13.0578	14.0054	20.3857
		18:45:00	-0.425397	13.0763	13.9592	20.2655
		18:50:00	-0.443892	13.0578	13.8945	20.2285
		18:55:00	-0.425397	12.9006	13.8205	20.0528
		19:00:00	-0.351415	12.8917	13.728	20.0528
		19:05:00	-0.351415	12.9006	13.6078	20.0435
		19:10:00	-0.277433	12.7896	13.6078	19.951
		19:15:00	-0.360662	12.4937	13.5246	19.8123
		19:20:00	-0.573361	11.9758	13.1177	19.4702
		19:25:00	-0.628847	11.532	10.3988	15.6971
		19:30:00	-0.65659	11.0788	8.16087	11.998
		19:35:00	-0.712077	10.6997	6.89392	9.72304
		19:40:00	-0.786059	10.2558	6.32056	8.27114
		19:45:00	-0.767563	9.96908	5.9784	7.28163
		19:50:00	-0.73982	9.60841	5.71021	6.55106
		19:55:00	-0.804554	9.50669	5.54375	5.93146
		20:00:00	-0.795307	9.18302	5.36805	5.45983
		20:05:00	-0.776811	9.05355	5.1646	4.97895
		20:10:00	-0.850793	8.8501	5.24782	4.72926
		20:15:00	-0.924775	8.69289	5.1461	4.34085
		20:20:00	-0.952518	8.62815	4.97964	4.1559
		20:25:00	-0.860041	8.53567	4.82243	3.87846
		20:30:00	-0.934023	8.37846	4.92415	3.79523
		20:35:00	-0.832298	8.24899	4.90566	3.50855
		20:40:00	-0.878536	8.19351	4.83168	3.21262
		20:45:00	-0.786059	8.07329	4.7207	3.14789
		20:50:00	-0.850793	7.97156	4.75769	2.83347
		20:55:00	-0.82305	7.81435	4.74845	2.73174
		21:00:00	-0.749068	7.73112	4.7392	2.61152
		21:05:00	-0.702829	7.8051	4.61898	2.54679
		21:10:00	-0.758316	7.5924	4.545	2.38033
		21:15:00	-0.73982	7.56466	4.71146	2.38957
		21:20:00	-0.786059	7.48143	4.65597	2.21387
		21:25:00	-0.702829	7.56466	4.68371	1.94568
		21:30:00	-0.776811	7.45369	4.59123	1.96418
		21:35:00	-0.786059	7.33347	4.70221	1.95493
		21:40:00	-0.702829	7.27798	4.61898	1.72374
		21:45:00	-0.730572	7.29648	4.7392	1.70524
		21:50:00	-0.758316	7.35196	4.48026	1.59427
		21:55:00	-0.749068	7.35196	4.65597	1.4463
		22:00:00	-0.702829	7.36121	4.57274	1.51104
		22:05:00	-0.786059	7.31497	4.63747	1.39082
	Fig. 4c		Mock			Mock_ETI			PE treated			nonCF
			Replicate 1	Replicate 2	Replicate 3	Replicate 1	Replicate 2	Replicate 3	Replicate 1	Replicate 2	Replicate 3	Replicate 1	Replicate 2	Replicate 3
	ΔIsc(μA/cm^-2)	F&I	-0.342167	-1.07582	-1.02342	11.3932	8.59578	12.7203	10.0215	19.7655	12.8944	22.2408	17.6046	17.2563
		CFTR-172	-1.63685	-0.530207	0.354497	-9.06742	-4.17074	-9.0443	-11.1867	-11.4734	-6.55357	-22.919	-29.2506	-17.7742
	Fig. 4d		epegRNA		nsgRNA		dsgRNA
			Indel	Substitution	Indel	Substitution	Indel	Substitution
	Off-target site	OT01	1.77336	1.20928	1.13088	1.07836	1.19152	1.03462
		OT02	1.03005	1.08283	0.907175	0.994035	1.27027	1.08317
		OT03	1.11333	1.04455	0.810454	1.07082	1.09048	1.02468
		OT04	CFTR-F508del	CFTR-F508del	1.11771	0.908979	0.988041	1.05079
		OT05	0.973767	1.01708	1.17562	0.850722	1.00563	1.03801
		OT06	0.908989	1.03278	0.968844	1.03917	1.03217	0.985104
		OT07	1.23781	0.902065	1.06182	1.07162	1.08426	1.07554
		OT08	1.32242	1.09797	1.09655	1.01093	1.32629	1.08459
		OT09	0.903459	1.06026	1.08108	1.08023	1.15259	1.07023
		OT10	1.18008	1.08898	1.08894	1.17349	1.08128	0.965313
		OT11	1.03701	1.2481	1.18933	1.08401	1.30207	1.06556
		OT12	0.999983	1.00128	1.15336	1.20478	0.933851	0.969606
		OT13	0.999128	1.0335	0.969522	1.09737	1.12067	1.11887
		OT14	0.946933	1.13116	0.976827	1.06449	1.26472	1.42646
		OT15	0.99664	1.00187	1.02391	1.09244	0.739804	0.970935
		OT16	1.25746	1.10979	1.65135	1.02218	1.21178	1.05381
		OT17	1.23849	1.00593	1.05337	1.00904	0.947312	1.02481
		OT18	0.969631	1.06202	1.68785	1.01747	1.19715	1.0927
		OT19	1.2553	1.01714	1.15244	1.03535	1.02771	1.04821
		OT20	1.20382	1.06841	1.02676	0.972745	1.20458	0.968279
		OT21	1.01861	1.05512	1.37136	1.08931	1.38158	1.09734
		OT22	1.14657	1.03693	1.36967	1.11307	CFTR-F508del	CFTR-F508del
		OT23	0.982563	1.13064	1.32047	0.946027	0.957819	0.953427
		OT24	1.13177	1.0688	1.20753	1.06507	1.29571	0.924856
		OT25	0.902236	1.0729	1.08314	1.00798	1.09462	1.04215
		OT26	0.88765	1.05891	1.16204	1.08892	1.06048	1.03106
		OT27	0.848155	1.04105	1.31558	1.04071	1.30845	1.09407
		OT28	0.992683	1.22831	1.09669	0.956097	1.15187	1.14171
		OT29	0.979276	0.990564	1.09336	0.999994	0.958391	1.04421
		OT30	1.07232	1.00895	1.608	1.04667	1.01887	1.14704
		OT31	0.959059	0.994397	0.894345	1.01728	0.781722	1.08905
		OT32	1.06901	1.14874	0.893491	1.11463	1.13774	0.974828

## Sheet: ED Figure 1
	ED Fig. 1		CFTR F508del CTT correction			indels
	PBS	RTT	Replicate 1	Replicate 2	Replicate 3	Replicate 1	Replicate 2	Replicate 3
	11	20	0	0	0	0.031823	0.018764	0.024091
	11	23	0	0	0.003381	0.015417	0.016834	0.016903
	11	26	0	0	0	0.133464	0.02968	0.04884
	11	29	0	0	0	0.046128	0.059905	0.031745
	11	32	0	0	0	0.020587	0.032243	0.045689
	11	35	0	0	0	0.046883	0.020713	0.031542
	12	20	0	0	0	0.022749	0.027441	0.025629
	12	23	0	0	0	0.042262	0.039462	0.031947
	12	26	0	0	0	0.01489	0.081603	0.017721
	12	29	0	0	0	0.023838	0.012973	0.03481
	12	32	0	0	0	0.037177	0.03756	0.026641
	12	35	0	0	0	0.022811	0.078137	0.038926
	13	20	0	0	0	0.101315	0.033128	0.015635
	13	23	0	0	0	0.028982	0.03059	0.025401
	13	26	0	0	0	0.021012	0.034406	0.018052
	13	29	0	0	0	0.062427	0.030443	0.037608
	13	32	0	0	0	0.022116	0.022473	0.026264
	13	35	0	0	0	0.010935	0.017355	0.276214
	14	20	0.007651	0	0	0.021422	0.030054	0.02761
	14	23	0	0	0	0.02845	0.026097	0.018671
	14	26	0	0	0	0.063647	0.03485	0.038665
	14	29	0	0.001857	0	0.06995	0.13	0.066541
	14	32	0	0	0	0.030315	0.029661	0.054769
	14	35	0	0	0	0.029916	0.198743	0.030913

## Sheet: ED Figure 2
	ED Fig. 2b		CFTR F508del CTT correction			indels
	RTT	PBS	Replicate 1	Replicate 2	Replicate 3	Replicate 1	Replicate 2	Replicate 3
	28	10	0.00832016	0.11548	0	0.0665613	0.0989827	0.0864282
	28	12	0.0581964	0	0.0678098	0.0978758	0.0948431	0.0968711
	28	13	0.0116053	0.0553863	0.0687397	0.0696318	0.1064	0.0795933
	28	14	0.0667951	0.0108802	0.108814	0.0899165	0.117869	0.111468
	28	15	0.0180083	0.0293094	0	0.0700322	0.0934237	0.103274
	28	16	0.0172771	0	0.0750912	0.12094	0.101412	0.0750912
	38	10	0	0.0273299	0	0.111435	0.0948507	0.10591
	38	12	0.0292621	0.0266408	0	0.0890585	0.112618	0.119599
	38	13	0.0140897	0.00186275	0.0055802	0.0817201	0.0726473	0.083703
	38	14	0	0	0	0.0950172	0.10098	0.087668
	38	15	0	0	0	0.0849834	0.0906816	0.0717695
	38	16	0	0	0	0.0965691	0.111869	0.113367
	ED Fig. 2c		CFTR F508del CTT correction			indels
	RTT	PBS	Replicate 1	Replicate 2	Replicate 3	Replicate 1	Replicate 2	Replicate 3
	26	10	0	0	0	0.0781105	0.083647	0.0950624
	26	12	0.002803	0	0.003159	0.131756	0.0691563	0.0884592
	26	13	0	0.003003	0	0.0714196	0.0991051	0.0923252
	26	14	0.02332	0	0	0.0681651	0.103633	0.101172
	26	15	0.002263	0	0	0.090508	0.0976268	0.132981
	26	16	0.002347	0	0	0.077443	0.0908887	0.109662
	36	10	0.002089	0	0	0.106556	0.121842	0.11018
	36	13	0	0.001286	0	0.234637	0.110628	0.17886
	36	14	0	0	0	0.0683615	0.0998366	0.100407
	36	15	0.004332	0.001592	0	0.220951	0.114655	0.0921261
	36	16	0.001813	0	0	0.119645	0.0883408	0.10253
	ED Fig. 2d		CFTR F508del CTT correction			indels
	RTT	PBS	Replicate 1	Replicate 2	Replicate 3	Replicate 1	Replicate 2	Replicate 3
	15	10	0.094934	0.201107	0.022533	0.067317	0.074092	0.067598
	15	12	0.340514	0.069765	0.283075	0.069114	0.100462	0.130364
	15	13	0.203865	0.335193	0.167957	0.05996	0.099477	0.083979
	15	14	0.430131	0.39231	0.238442	0.084393	0.135625	0.066623
	15	15	0.196963	0.268972	0.282125	0.10874	0.071049	0.102998
	15	16	0.084584	0.095349	0.229324	0.067283	0.084964	0.097585
	25	10	0.171131	0.12896	0.214662	0.203727	0.114976	0.130428
	25	12	0.462982	0.221754	0.472848	0.087591	0.106397	0.122899
	25	13	0.086264	0.317022	0.10929	0.131449	0.091345	0.273224
	25	14	0.199336	0.419523	0.589665	0.169804	0.108903	0.191304
	25	15	0.244824	0.339501	0.217413	0.162718	0.1122	0.097
	25	16	0.084532	0.055002	0.386079	0.086257	0.101203	0.123098

## Sheet: ED Figure 3
	ED Fig. 3b		CFTR F508del CTT correction			indels
	RTT	PBS	Replicate 1	Replicate 2	Replicate 3	Replicate 1	Replicate 2	Replicate 3
	11	20	0	0.040449	0	0.089198	0.037338	0.035386
	11	23	0	0	0	0.025754	0.135893	0.013844
	11	26	0.002356	0	0	0.023558	0.041622	0.021627
	11	29	0	0.004067	0	0.035826	0.0366	0.024912
	11	32	0	0	0	0.029936	0.017366	0.02946
	11	35	0	0	0	0.074826	0.060156	0.036369
	12	20	0	0	0	0.026675	0.026119	0.028697
	12	23	0	0	0	0.016146	0.018397	0.014214
	12	26	0	0	0	0.075115	0.041421	0.058855
	12	29	0	0	0	0.032632	0.043316	0.038552
	12	32	0	0	0	0.036199	0.069394	0.052729
	12	35	0	0	0	0.094171	0.126823	0.05416
	13	20	0.00137	0	0	0.097303	0.047518	0.038141
	13	23	0	0	0	0.035485	0.030281	0.015764
	13	29	0	0	0	0.045701	0.022884	0.020746
	13	32	0	0	0	0.019957	0.023533	0.030452
	13	35	0	0	0	0.031023	0.032262	0.027077
	14	20	0	0.022576	0	0.018724	0.030102	0.035402
	14	23	0	0	0	0.032117	0.13024	0.025524
	14	26	0	0	0	0.026311	0.01957	0.01649
	14	29	0	0	0	0.048347	0.149211	0.09651
	14	32	0	0	0	0.015779	0.031754	0.093157
	14	35	0	0	0	0.039715	0.043914	0.042844
	ED Fig. 3c		CFTR F508del CTT correction			indels
	RTT	PBS	Replicate 1	Replicate 2	Replicate 3	Replicate 1	Replicate 2	Replicate 3
	40	10	0	0	0	0.105269	0.168125	0.118372
	40	11	0	0	0	0.13711	0.270266	0.086758
	40	12	0	0	0	0.156086	0.115081	0.131234
	40	13	0.001733	0.034931	0.028702	0.107424	0.189936	0.121432
	40	14	0	0	0.035973	0.108365	0.121917	0.107918
	40	16	0	0	0	0.180165	0.139717	0.08704
	51	10	0	0.001012	0	0.177291	0.102203	0.18119
	51	11	0.001748	0.019249	0.001992	0.148588	0.143409	0.16139
	51	12	0	0	0	0.118616	0.138835	0.229893
	51	13	0.013134	0	0	0.18125	0.108877	0.114069
	51	14	0	0	0	0.123688	0.145357	0.118229
	51	16	0	0	0	0.109158	0.137508	0.131092
	ED Fig. 3d		CFTR F508del CTT correction			indels
	RTT	PBS	Replicate 1	Replicate 2	Replicate 3	Replicate 1	Replicate 2	Replicate 3
	51	10	0	0	0	0.126864	0.168557	0.154131
	51	12	0	0.001635	0	0.091735	0.15202	0.147381
	51	13	0	0.001161	0	0.10685	0.133459	0.121446
	51	14	0.001953	0	0	0.13282	0.123517	0.152094
	51	15	0	0	0	0.125313	0.25255	0.104783
	51	16	0	0.001571	0	0.118047	0.124122	0.126772
	61	10	0	0	0	0.172766	0.200187	0.113685
	61	12	0	0	0	0.142094	0.124206	0.116947
	61	13	0.002376	0	0	0.137816	0.122843	0.111289
	61	14	0	0	0	0.122023	0.154063	0.137251
	61	15	0	0	0	0.148506	0.149458	0.133354
	61	16	0	0	0	0.164435	0.143883	0.120961
	ED Fig. 3e		CFTR F508del CTT correction			indels
	RTT	PBS	Replicate 1	Replicate 2	Replicate 3	Replicate 1	Replicate 2	Replicate 3
	10	30	0.066992	0.288856	0.012646	0.065022	0.088763	0.097556
	10	31	0.141072	0.036676	0.077721	0.058269	0.052394	0.046633
	10	32	0.111216	0.299509	0.158648	0.077514	0.062897	0.100017
	10	33	0.159032	0	0.050946	0.056797	0.045702	0.045676
	10	34	0.041209	0.049458	0	0.076313	0.098916	0.042368
	10	35	0.052098	0	0.003116	0.071292	0.060956	0.062326
	10	36	0.04365	0.037245	0.030756	0.076764	0.167602	0.062977
	10	37	0.083569	0.003459	0.032914	0.083569	0.062259	0.058672
	10	38	0	0.00177	0.050082	0.041265	0.061945	0.075123
	10	41	0.216757	0.244951	0.395283	0.072252	0.051712	0.086875
	10	42	0.100039	0.228238	0.123887	0.075029	0.068471	0.081412
	10	43	0.046095	0.034152	0.115386	0.143406	0.060268	0.109418
	11	30	0.217691	0.059522	0.38563	0.063715	0.051406	0.067654
	11	31	0.073943	0.01583	0.02785	0.048224	0.069653	0.067635
	11	32	0.127966	0.120048	0.324279	0.044054	0.095132	0.05896
	11	33	0.069303	0.005543	0.129795	0.051978	0.069287	0.054482
	11	34	0.005015	0.148351	0.066943	0.095279	0.053314	0.036514
	11	35	0.175683	0	0.111745	0.069757	0.162187	0.048585
	11	36	0.024153	0.106676	0.060985	0.062799	0.084605	0.079055
	11	37	0.110529	0.015147	0	0.08726	0.060587	0.06823
	11	38	0	0	0	0.07304	0.096868	0.100595
	11	41	0.255801	0.357451	0.331116	0.086468	0.086194	0.050259
	11	42	0.099552	0.282851	0.086655	0.138267	0.16365	0.045608
	11	43	0.063727	0.01773	0.324357	0.063727	0.078799	0.189354
	12	30	0.123982	0.305408	0.405427	0.075275	0.058732	0.118925
	12	31	0.152581	0.250914	0.099561	0.092875	0.037172	0.063357
	12	32	0.164124	0.145001	0.281739	0.138013	0.094419	0.034975
	12	33	0.253214	0.107845	0.208962	0.077912	0.239133	0.052241
	12	34	0.181139	0.142293	0.257151	0.089132	0.059671	0.150334
	12	35	0.083966	0.059146	0.096983	0.054901	0.077823	0.156016
	12	36	0.00796	0.06038	0.091884	0.055721	0.054891	0.107964
	12	37	0.175052	0.045522	0	0.06652	0.104049	0.062861
	12	38	0	0.05764	0	0.046215	0.050122	0.074373
	12	41	0.293322	0.34063	0.625053	0.102853	0.065164	0.070398
	12	42	0.218116	0.334562	0.294985	0.076982	0.113028	0.103791
	12	43	0.233672	0.205092	0.114384	0.092315	0.162659	0.076256
	13	30	0.121374	0.197677	0.231944	0.089173	0.045301	0.082208
	13	31	0.247615	0.253723	0.943471	0.050649	0.092263	0.039531
	13	32	0.14577	0.434004	0.169906	0.04859	0.062001	0.067597
	13	33	0.449781	0.366271	0.42488	0.060239	0.076439	0.049605
	13	34	0.294457	0.227121	0.080389	0.088337	0.074061	0.083884
	13	35	0.093787	0.005705	0.053923	0.142298	0.062755	0.199515
	13	36	0.098695	0.103042	0.115244	0.068538	0.068694	0.075956
	13	37	0.045904	0.075424	0.072479	0.116525	0.105594	0.061821
	13	38	0.016315	0	0	0.069922	0.100141	0.059973
	13	41	0.491908	0.649588	0.710233	0.063766	0.082342	0.063038
	13	42	0.176654	0.51848	0.368155	0.092253	0.079569	0.075797
	13	43	0.401775	0.182747	0.432487	0.07196	0.093238	0.059736
	14	30	0.581852	0.405625	0.452362	0.070766	0.135208	0.064623
	14	31	0.481327	0.188272	0.591393	0.070267	0.047068	0.047212
	14	32	0.451548	0.262289	0.631461	0.046523	0.067833	0.129857
	14	33	0.357626	0.380331	0.583108	0.057993	0.062483	0.094879
	14	34	0.538894	0.442098	0.063672	0.039831	0.042982	0.06857
	14	35	0.136406	0.163463	0.113804	0.053456	0.039231	0.108631
	14	36	0.174932	0.14659	0.115422	0.059443	0.057447	0.094705
	14	37	0.05175	0.195601	0.112923	0.075273	0.133727	0.069009
	14	38	0.004483	0.00216	0.021864	0.058283	0.0648	0.060126
	14	41	1.22363	0.357634	0.617797	0.04603	0.055021	0.163997
	14	42	0.241881	0.492174	0.306171	0.089586	0.084718	0.072405
	14	43	0.293772	0.091333	0.358329	0.105758	0.050233	0.066888
	15	30	0.228245	0.186126	0.245602	0.075118	0.040243	0.125033
	15	31	0.06458	0.194025	0.318939	0.073805	0.0597	0.05003
	15	32	0.32947	0.323923	0.329163	0.119085	0.039503	0.05275
	15	33	0.101357	0.172176	0.277384	0.061696	0.044528	0.064723
	15	34	0.113804	0.402261	0.20652	0.084299	0.049056	0.061464
	15	35	0.104958	0.351861	0.038365	0.086436	0.051492	0.078987
	15	36	0.038428	0.034643	0	0.167686	0.090937	0.08368
	15	37	0.188503	0.029917	0.048467	0.047622	0.085763	0.063613
	15	38	0	0.080704	0.130329	0.064809	0.080704	0.208526
	15	41	0.234436	0.216571	0.206794	0.074424	0.059382	0.068091
	15	42	0.117382	0.05443	0.340439	0.074262	0.137508	0.06134
	15	43	0.192216	0.100273	0.300108	0.08423	0.149243	0.074184
	16	30	0.1048	0.22545	0.160527	0.0524	0.054178	0.054416
	16	31	0.099748	0.091469	0.241186	0.188996	0.075562	0.222145
	16	32	0.133891	0.173254	0.045449	0.083682	0.079408	0.066978
	16	33	0.004512	0.225785	0.253943	0.054149	0.061578	0.053462
	16	34	0.07007	0.265528	0.188008	0.06006	0.041651	0.030488
	16	35	0	0.031044	0	0.052683	0.065538	0.066563
	16	36	0.027749	0	0.006665	0.108683	0.058763	0.222183
	16	37	0.073627	0.013393	0.049456	0.057002	0.061608	0.069605
	16	38	0	0	0.053899	0.068015	0.078157	0.066835
	16	41	0.09283	0.133391	0.121226	0.081909	0.135651	0.059203
	16	42	0.192318	0.061697	0.095857	0.058764	0.053985	0.072425
	16	43	0.023738	0.348273	0.075255	0.078335	0.120644	0.068614
	17	30	0.011676	0	0	0.062271	0.048383	0.061622
	17	31	0	0	0	0.05869	0.066261	0.037851
	17	32	0	0.079767	0	0.069282	0.114448	0.060895
	17	33	0.045411	0	0.007658	0.078107	0.055763	0.076581
	17	34	0	0.05316	0.034187	0.045996	0.046226	0.136748
	17	35	0	0	0	0.064141	0.045983	0.07095
	17	36	0.003061	0.060008	0.001754	0.116332	0.070009	0.06839
	17	37	0	0.004645	0.001922	0.077309	0.081282	0.128797
	17	38	0	0	0	0.061019	0.066223	0.067556
	17	41	0	0.100155	0	0.068379	0.203171	0.043546
	17	42	0	0	0.009065	0.084079	0.085943	0.101981
	17	43	0.018335	0.055065	0.017409	0.119176	0.055065	0.053968

## Sheet: ED Figure 4
	ED Fig. 4		CFTR F508del CTT correction			indels
			Replicate 1	Replicate 2	Replicate 3	Replicate 1	Replicate 2	Replicate 3
		PE2	0.63	0.32	0.53	0.12	0.06	0.08
		+126	0.68	0.18	0.52	1.47	1.37	1.26
		+125	0.39	0.47	0.23	0.3	0.34	0.47
		+117	0.69	0.45	0.33	0.12	0.17	0.16
		+105	0.72	0.59	0.72	0.14	0.13	0.12
		+104	1.1	0.5	0.98	0.38	0.11	0.3
		+86	0.68	0.48	0.77	0.22	0.23	0.16
		+55	0.42	0.37	0.47	0.08	0.08	0.05
		+44	0.45	0.5	0.49	0.11	0.09	0.12
		+17	0.58	0.49	0.55	0.09	0.05	0.12
		-42	0.27	0.18	0.23	0.54	0.33	0.48
		-111	0.41	0.2	0.43	0.24	0.21	0.29

## Sheet: ED Figure 6
	ED Fig. 6a		CFTR F508del CTT insertion			indels				ED Fig. 6b		Condition
			Replicate 1	Replicate 2	Replicate 3	Replicate 1	Replicate 2	Replicate 3				NGG2-ABE8e-sgRNA	NGG2-ABE8e-pegRNA	NGG2-ABE8e-epegRNA	NGG1-ABE8e	NGG3-TadCBEd	NGG4-TadCBEd	NGA1-ABE8e	NGA2-ABE8e	NGA3-ABE8e
	epegRNA	LrAS0139_3xMS_3xMS	13.4835	17.4399	16.0549	9.32115	7.10031	2.93145		Base 1	Replicate 1				0.00892521	0.00300757	0.00188935	0.0008275
		LrAS0147_3xMS_2xMP	21.106	21.727	19.7776	11.9829	8.88036	8.73189			Replicate 2				0.00700021	0.00402803	0.00024695	0.00069013
											Replicate 3				0.0121613	0.00302637	0.00070402	0.00201597
										Base 2	Replicate 1
											Replicate 2
											Replicate 3
										Base 3	Replicate 1
											Replicate 2
											Replicate 3
										Base 4	Replicate 1				0.965227			0.910439		0.753882
											Replicate 2				0.96006			0.807177		0.709834
											Replicate 3				0.969166			0.897462		0.782302
										Base 5	Replicate 1						0.701718		0.963855
											Replicate 2						0.563389		0.951979
											Replicate 3						0.756664		0.972875
										Base 6	Replicate 1	0.975369	0.979549	0.970965
											Replicate 2	0.968108	0.958625	0.980575
											Replicate 3	0.973273	0.979593	0.973184
										Base 7	Replicate 1				0.980695					0.942568
											Replicate 2				0.979171					0.894215
											Replicate 3				0.979316					0.933989
										Base 8	Replicate 1				0.243864	0.952162
											Replicate 2				0.218166	0.917635
											Replicate 3				0.278799	0.956118
										Base 9	Replicate 1				0.0381578	0.152749			0.76209	0.271203
											Replicate 2				0.0277861	0.158352			0.701469	0.278902
											Replicate 3				0.0476396	0.164029			0.799519	0.284382
										Base 10	Replicate 1	0.904571	0.663105	0.733032			0.0232627
											Replicate 2	0.824348	0.627687	0.706342			0.0137058
											Replicate 3	0.903489	0.717705	0.764204			0.0200966
										Base 11	Replicate 1				0.0195051				0.399743
											Replicate 2				0.0236633				0.340225
											Replicate 3				0.0245619				0.419306
										Base 12	Replicate 1	0.86208	0.599956	0.675415	0.00303357		0.0112771
											Replicate 2	0.798183	0.581793	0.66946	0.00085892		0.0148171
											Replicate 3	0.882174	0.654814	0.688482	0.00359092		0.00992032

## Sheet: ED Figure 7
	ED Fig. 7a		CFTR F508del CTT correction			indels
	RTT	PBS	Replicate 1	Replicate 2	Replicate 3	Replicate 1	Replicate 2	Replicate 3
	10	30	8.92715	10.9934	7.11402	0.286625	0.372444	0.261243
	10	31	7.82626	8.42155	7.02622	0.456071	0.252907	0.313358
	10	33	10.0537	10.011	10.1022	0.43442	0.535403	0.347551
	10	34	10.8007	11.771	12.2616	0.332394	0.297702	0.610746
	10	35	7.36208	9.08237	8.13826	0.340541	0.837849	0.584694
	10	36	7.76745	8.718	8.49062	0.409721	0.31396	0.370987
	10	37	8.32573	8.88588	9.05384	0.383049	0.42874	0.491917
	10	38	4.5286	5.19751	4.72124	0.403969	0.308797	0.276503
	10	41	19.932	21.1692	18.3124	1.5085	2.21077	1.62313
	10	42	20.4815	20.6665	19.2862	1.58986	1.79901	1.42868
	10	43	18.7883	20.1015	19.3232	1.43985	1.06891	1.12172
	11	30	6.1192	6.74865	5.94118	0.164684	0.344147	0.181985
	11	31	8.314	8.01131	8.3658	0.255043	0.0531677	0.301217
	11	32	8.37922	9.33637	9.43516	0.19039	0.254811	0.443984
	11	33	9.54697	10.7041	10.2877	0.513571	0.394094	0.351241
	11	34	10.1705	12.6103	11.2896	0.276419	0.419731	0.534118
	11	35	7.06112	7.56088	8.16547	0.442021	0.660779	0.224046
	11	36	7.15919	8.04295	7.39442	0.455123	0.52218	0.631936
	11	37	8.36905	9.15568	9.38272	0.404566	0.449223	0.502991
	11	38	4.80764	7.5264	5.47813	0.288496	0.418133	0.301037
	11	41	21.1454	21.6228	23.1904	1.61485	1.81578	1.69873
	11	42	19.9576	17.4498	18.534	1.02299	1.17471	1.33825
	11	43	17.6926	16.7542	15.1527	1.3508	1.65575	1.4211
	12	30	7.89226	7.4791	5.55643	0.352659	0.300211	0.189424
	12	31	8.47877	8.19542	9.0848	0.299522	0.330252	0.315498
	12	32	7.64004	7.84128	10.5192	0.235118	0.303126	0.317264
	12	33	9.13355	11.1355	10.3938	0.399856	0.525765	0.415752
	12	34	10.6012	11.8627	11.4508	0.147238	0.625586	0.72174
	12	35	6.6046	7.26411	6.43047	0.352103	0.488617	0.33087
	12	36	7.85504	7.67586	7.58021	0.610906	0.466489	0.282363
	12	37	6.31496	7.92915	8.58058	0.204368	0.403595	0.465285
	12	38	2.85616	3.29696	3.48341	0.227646	0.266362	0.182302
	12	41	17.7722	18.7176	19.078	1.25038	1.77534	1.47296
	12	42	17.2699	20.4183	18.5643	1.27198	1.55127	1.48294
	12	43	17.2232	17.6273	16.783	1.14694	1.10911	1.49017
	13	30	5.51866	6.1332	5.63898	0.147788	0.30571	0.231656
	13	31	6.17451	8.56133	8.52756	0.166009	0.274609	0.223159
	13	32	7.97308	8.71601	7.99777	0.331826	0.751834	0.32176
	13	33	9.40505	10.9381	10.2073	0.485105	0.48273	0.355611
	13	34	10.3113	10.6982	10.6831	0.217774	0.439318	0.250757
	13	35	5.52016	5.77418	6.71605	0.35949	0.215662	0.265331
	13	36	5.78575	9.57965	6.66098	0.528845	0.182879	0.229479
	13	37	7.06883	7.18648	9.4336	0.295203	0.254961	0.337448
	13	38	2.84418	3.03041	2.97385	0.404361	0.196432	0.124069
	13	41	17.0966	19.3941	18.5899	1.07163	1.32197	1.16291
	13	42	16.3103	19.1327	21.5017	1.50132	1.37746	1.36519
	13	43	14.9155	15.4127	17.7485	1.06278	1.028	1.38191
	14	30	8.00352	6.38031	5.82905	0.34995	0.287165	0.132664
	14	31	6.80654	6.58144	6.96357	0.123755	0.270968	0.180468
	14	32	8.9866	8.08434	8.22453	0.0697934	0.111101	0.272002
	14	33	8.33006	10.95	8.22669	0.43222	0.260283	0.300178
	14	34	3.37567	4.01036	3.38591	0.0781632	0.122997	0.175659
	14	35	5.42344	6.65444	4.8629	0.241743	0.752379	0.241102
	14	36	4.1215	5.99934	6.79674	0.126966	0.143789	0.190731
	14	37	5.03461	6.32104	6.68131	0.237444	0.580698	0.623902
	14	38	2.3805	2.6533	2.92608	0.305028	0.18663	0.146399
	14	41	18.081	18.4444	18.8187	0.670948	0.984395	1.56074
	14	42	15.1781	15.7481	18.4483	1.36501	1.07037	0.906997
	14	43	12.2635	12.2681	11.2811	0.85762	0.990052	0.702052
	15	30	3.08828	3.39573	2.51855	0.0712104	0.0749425	0.175808
	15	31	3.89483	3.83721	3.4884	0.0415273	0.017302	0.0942811
	15	32	4.76142	5.38277	6.89706	0.162437	0.287018	0.143872
	15	33	5.35292	4.64392	5.71219	0.184315	0.142177	0.082398
	15	34	5.54362	6.0264	5.30418	0.345821	0.192859	0.27674
	15	35	2.97168	3.16174	3.63911	0.137272	0.0120218	0.221897
	15	36	3.18172	3.31937	3.25624	0.26684	0.183751	0.0547778
	15	37	3.59239	4.17054	3.75998	0.318177	0.122921	0.269615
	15	38	1.22903	1.70992	2.06886	0.145211	0.170798	0.0938967
	15	41	10.3761	11.2402	10.3058	0.897002	1.01584	0.807915
	15	42	11.9065	11.9858	12.9283	0.77024	0.837936	1.19873
	15	43	10.8585	11.8316	10.4426	1.01248	0.816196	0.546816
	16	30	3.51255	2.50801	2.35927	0.0938372	0.014753	0.0610156
	16	31	2.62209	2.12235	1.91855	0.130807	0.0323877	0.0386026
	16	32	2.20694	2.29187	2.80525	0.092196	0.00521472	0.0997423
	16	33	3.4001	2.9086	2.59718	0.0451341	0.213575	0.0553498
	16	34	3.33933	2.91306	3.72318	0.255457	0.0673415	0.0643458
	16	35	1.56366	1.85779	1.46742	0.0487194	0.0527782	0.256399
	16	36	1.43459	1.1775	1.40682	0.24922	0.0733753	0.0817095
	16	37	2.34541	2.11476	3.49127	0.00757805	0.106745	0.0800848
	16	38	0.614229	0.818731	0.856091	0.0245692	0.0698917	0.00203347
	16	41	6.20465	7.00525	7.00499	0.624037	0.84063	0.600074
	16	42	5.47021	5.68146	6.52391	0.399643	0.344073	0.663904
	16	43	5.62431	4.92458	5.68069	0.567555	0.59636	0.664274
	ED Fig. 7b		CFTR F508del CTT correction			indels
			Replicate 1	Replicate 2	Replicate 3	Replicate 1	Replicate 2	Replicate 3
		No Nick	11.1402	8.62939	8.31611	0.158018	0.512583	0.401911
		+126	8.99679	12.1199	7.20522	0.528459	0.692283	0.553887
		+125	8.12431	7.1483	7.88848	0.336059	0.290698	0.215758
		+117	8.07097	9.00134	8.58492	0.494438	0.425693	0.370205
		+105	11.4718	12.083	12.5471	0.899233	1.7352	2.21962
		+104	15.8834	15.4335	16.902	1.15578	0.765196	2.1332
		+86	16.8791	13.7734	16.3371	1.19898	1.14567	1.15818
		+55	9.28082	10.6141	9.276	0.269552	0.910453	0.402486
		+44	10.9933	12.6419	14.0484	0.903428	0.478699	0.569289
		+17	8.75594	7.94893	7.82102	0.211305	0.294789	0.270306
		-42	7.22897	7.30243	6.75165	0.45152	0.401679	0.486606
		-111	6.74865	6.7274	8.4252	0.334608	0.236457	0.359906
	ED Fig. 7c		CFTR F508del CTT correction			indels
	RTT	PBS	Replicate 1	Replicate 2	Replicate 3	Replicate 1	Replicate 2	Replicate 3
	10	30	0.434192	0.59954	0.468146	0.103828	0.257471	0.126382
	10	31	0.58499	1.26649	0.844094	0.133236	0.0626174	0.0894404
	10	32	0.460214	0.4734	0.63773	0.0575268	0.0774334	0.167025
	10	33	0.325133	0.483125	0.369835	0.0940144	0.0359774	0.0791275
	10	34	0.327869	0.31142	0.345755	0.041229	0.069721	0.0283953
	10	35	0.489349	0.449733	0.448213	0.0852993	0.0946805	0.072002
	10	36	0.403487	0.430224	0.531677	0.0466342	0.0262143	0.199967
	10	37	0.680375	0.485619	0.45079	0.118458	0.148242	0.0336889
	10	38	0.456557	0.414651	0.478273	0.0491677	0.0472848	0.34542
	10	41	0.81501	1.02701	1.45103	0.159459	0.20369	0.453692
	10	42	0.919228	0.965545	1.11111	0.233702	0.185746	0.184332
	10	43	0.520552	0.731132	0.68672	0.196557	0.336621	0.184566
	11	30	0.373657	0.428658	0.377696	0.0467071	0.0318705	0.0554982
	11	31	0.480373	0.543002	0.25799	0.116576	0.0332808	0.02189
	11	32	0.658914	0.398458	0.558328	0.0951972	0.0712689	0.0889372
	11	33	0.276944	0.567879	0.279643	0.0538503	0.059094	0.0728648
	11	34	0.35406	0.48265	0.420479	0.0278474	0.0977918	0.0377774
	11	35	0.40392	0.424668	0.327857	0.0542299	0.0839264	0.0738579
	11	36	0.460746	0.580414	0.688791	0.0440714	0.152507	0.0947289
	11	37	0.327024	0.706495	0.289399	0.023084	0	0.0566216
	11	41	0.44781	0.581434	0.635152	0.0922527	0.147453	0.145455
	11	42	1.25169	0.84786	0.723215	0.214698	0.22418	0.181181
	11	43	0.659817	0.986773	0.483239	0.182864	0.0826708	0.483239
	12	31	1.33047	1.27793	1.05468	0.219978	0.201583	0.159356
	12	32	1.1293	0.924282	0.850229	0.0804898	0.165361	0.0163506
	12	33	0.736935	1.13389	0.53811	0.104612	0.107905	0
	12	34	1.10388	1.16299	0.987065	0.209809	0.198739	0.0868618
	12	35	0.681724	0.633551	0.909107	0.0581959	0.270543	0.0994871
	12	36	0.804666	0.728641	0.771318	0.0540044	0.155649	0.129569
	12	37	0.556146	1.03564	0.710641	0.170477	0.137982	0.149441
	12	38	1.20662	1.30591	1.24232	0.377232	0.281916	0.263523
	12	41	1.04807	0.843381	0.831335	0.439243	0.157743	0.29578
	12	42	1.32814	1.16085	1.02399	0.197745	0.144178	0.202179
	12	43	1.34315	1.15813	0.753134	0.248314	0.185372	0.312275
	13	30	0.471329	0.72884	0.531328	0.0629462	0.0712996	0.0584795
	13	31	1.10535	1.71489	1.11592	0.0717761	0.11049	0.0429201
	13	32	1.24549	1.03323	0.946402	0.158644	0.0870253	0.174051
	13	33	0.459308	0.853708	0.499233	0.154514	0.116203	0.111115
	13	34	1.27021	0.933952	1.03753	0.259605	0.130647	0.114237
	13	35	1.03239	1.253	1.0321	0.110009	0.29055	0.0968758
	13	36	1.46578	1.41831	0.948041	0.109806	0.075643	0.303812
	13	37	1.50029	0.934794	1.13512	0.267783	0.217252	0.271239
	13	41	1.01207	1.03001	0.70596	0.205108	0.173351	0.180428
	13	42	1.04431	0.985623	0.999308	0.122619	0.198841	0.252643
	13	43	1.07472	1.44473	0.78813	0.320401	0.328964	0.535501
	14	30	2.34358	2.13488	1.61902	0.478416	0.454944	0.588733
	14	31	2.21381	2.07716	2.39084	0.44171	0.495795	0.351484
	14	32	1.96452	2.95626	1.81668	0.361568	0.371623	0.32851
	14	33	1.80225	3.4948	2.20595	0.361408	0.652668	0.387604
	14	35	2.18112	2.65181	1.84048	0.553106	0.556958	0.399416
	14	36	2.17342	2.08857	2.11202	0.526513	0.553761	0.778317
	14	37	1.8838	1.81367	2.18456	0.411173	0.361799	0.635279
	14	38	2.35943	1.62606	1.94094	0.628402	0.582468	0.464407
	14	41	2.1286	2.30611	1.89555	0.4506	0.983797	0.597295
	14	42	1.80079	2.17017	1.95862	0.497558	0.646236	0.754509
	14	43	1.99553	2.3868	2.03679	0.672794	0.731683	0.955249
	15	31	2.64105	2.06832	2.05738	0.674472	0.544986	0.567998
	15	32	2.63028	2.29704	1.52792	0.249254	0.328907	0.325025
	15	33	2.42689	1.78272	1.67542	0.573072	0.473984	0.345086
	15	34	2.03184	2.46154	1.63082	0.188093	0.622889	0.478248
	15	35	2.41904	2.37332	1.6906	0.424849	0.611626	0.509606
	15	36	2.02754	1.89717	1.69057	0.829677	0.479872	0.648361
	15	37	1.55583	1.55258	1.74657	0.500089	0.431425	0.309816
	15	38	1.93934	1.49331	2.63087	0.383509	0.543941	0.416555
	15	41	3.07399	2.72386	1.83861	1.16665	0.781298	0.601781
	15	42	2.61357	1.63866	2.21542	0.58566	0.648349	0.485352
	15	43	2.44405	1.76639	2.23571	0.793853	0.962733	0.773214
	16	30	3.93908	2.43027	3.18021	1.20687	0.656887	0.508529
	16	31	3.97029	2.248	2.62016	1.13371	0.621786	0.592587
	16	32	2.12784	2.6947	3.38619	0.685067	0.748752	0.68324
	16	33	1.74033	1.83015	1.33828	0.466581	0.471428	0.195095
	16	35	0.00590226	0	0	0	0.00197808	0.0020182
	16	36	2.01227	2.1114	1.52704	0.771266	0.748938	0.59887
	16	38	1.56568	2.00988	1.64458	0.594794	0.715899	0.694999
	16	41	1.93624	1.51208	2.26729	0.79357	0.68016	0.532507
	16	42	2.65329	2.49035	1.71635	0.795565	0.72343	0.719247
	16	43	1.5519	1.47453	1.07509	0.783574	0.741667	0.63493
	ED Fig. 7d		+5 G to T edit			indels
			Replicate 1	Replicate 2	Replicate 3	Replicate 1	Replicate 2	Replicate 3
		DNMT1	22.6257	20.5714	19.7743	1.48805	1.98978	1.25519
		RUNX1	9.94872	8.96189	9.94703	4.88688	4.7342	4.6111

[truncated: 3 more sheets: ED Figure 8, ED Figure 9, ED Figure 10]
